# Supplementary material for: Comparative proteomic profiling of plasma exosomes in lung cancer cases of liver and brain metastasis
Source: Cell Biosci. 2023 Sep 28;13:180. doi: 10.1186/s13578-023-01112-5 (PMC10540327; doi:10.1186/s13578-023-01112-5)
Supplement: Supplementary file 1 — Additional file 1: Table S1. Proteins identified by proteomic analysis using LFQ intensity value ≠ 0 in at least one out of 72 samples. Table S2. Differentially expressed exosomal proteins in lung cancer patients with brain meatstasis vs. locally advanced comparison (fold change ≥ 2 or ≤ 0.5 and p < 0.05). Table S3. Differentially expressed exosomal proteins in lung cancer patients with liver meatstasis vs. locally advanced comparison (fold change ≥ 2 or ≤ 0.5 and p < 0.05). Table S4. Exosomal proteins were clustered by soft clustering in HC, LA and BM cohorts. Table S5. Differentially expressed exosomal proteins in lung cancer patients with brain meatstasis vs. liver metastasis comparison (fold change ≥ 2 or ≤ 0.5 and p < 0.05). Table S6. Exosomal proteins were clustered by soft clustering in HC, LA and LM cohorts. [file 13578_2023_1112_MOESM1_ESM.xlsx]

## Sheet: Table S1
Table S1: Proteins identified by proteomic analysis using LFQ intensity value ≠ 0 in at least one out of 72 samples
Protein IDs	Majority protein IDs	Protein names	Gene names	LFQ intensity BM_1	LFQ intensity BM_10	LFQ intensity BM_11	LFQ intensity BM_12	LFQ intensity BM_13	LFQ intensity BM_14	LFQ intensity BM_15	LFQ intensity BM_16	LFQ intensity BM_17	LFQ intensity BM_18	LFQ intensity BM_19	LFQ intensity BM_2	LFQ intensity BM_20	LFQ intensity BM_21	LFQ intensity BM_22	LFQ intensity BM_23	LFQ intensity BM_24	LFQ intensity BM_25	LFQ intensity BM_26	LFQ intensity BM_3	LFQ intensity BM_4	LFQ intensity BM_5	LFQ intensity BM_6	LFQ intensity BM_7	LFQ intensity BM_8	LFQ intensity BM_9	LFQ intensity LM_1	LFQ intensity LM_10	LFQ intensity LM_11	LFQ intensity LM_12	LFQ intensity LM_13	LFQ intensity LM_14	LFQ intensity LM_15	LFQ intensity LM_16	LFQ intensity LM_2	LFQ intensity LM_3	LFQ intensity LM_4	LFQ intensity LM_5	LFQ intensity LM_6	LFQ intensity LM_7	LFQ intensity LM_8	LFQ intensity LM_9	LFQ intensity LA_1	LFQ intensity LA_11	LFQ intensity LA_12	LFQ intensity LA_13
P63104	P63104	14-3-3 protein zeta/delta	YWHAZ	1021100000	71516000	75273000	101930000	8378300	68990000	86720000	72879000	328870000	220970000	51573000	521560000	46528000	48339000	11144000	35849000	19933000	539590000	69770000	131110000	82063000	58858000	208690000	58287000	67447000	74346000	383410000	61724000	108560000	155880000	257670000	5652600	46213000	19821000	70501000	145150000	74546000	69334000	244290000	530520000	824680000	111630000	1009100000	172140000	99441000	138420000
P63261	P63261	Actin, cytoplasmic 2;Actin, cytoplasmic 2, N-terminally processed	ACTG1	11155000000	1110200000	710590000	1424100000	179810000	1282100000	1736700000	1728500000	6137600000	5895800000	1003600000	10761000000	778140000	336840000	440370000	416110000	735160000	2303400000	767010000	2176700000	1223300000	867840000	2712400000	1108800000	736130000	929710000	4417500000	2155200000	2190200000	3237400000	3758400000	514720000	895130000	340490000	1280800000	2134600000	1982600000	1292600000	4298800000	1966400000	9299200000	2221700000	7768100000	2760200000	1828100000	3446700000
P01011	P01011	Alpha-1-antichymotrypsin;Alpha-1-antichymotrypsin His-Pro-less	SERPINA3	13833000	71892000	59584000	22170000	96537000	78923000	56651000	12565000	40992000	87659000	107790000	31642000	49057000	60212000	1058300000	50338000	104940000	68340000	109940000	89495000	33039000	65329000	232890000	123050000	27561000	47517000	81945000	15676000	79991000	40476000	59128000	8825700	45344000	29659000	169110000	37795000	22166000	54700000	28627000	19124000	50144000	91270000	97191000	95426000	108210000	190510000
P01009;P20848	P01009	Alpha-1-antitrypsin;Short peptide from AAT	SERPINA1	246800000	892300000	698120000	494530000	1283300000	479510000	376180000	59173000	369950000	846380000	967820000	313340000	424530000	502450000	7083300000	618350000	1295600000	1069200000	1837600000	634430000	414660000	1224300000	2962400000	639960000	418220000	583320000	858990000	193180000	411520000	483940000	555330000	336780000	352570000	544430000	1861400000	654680000	315640000	378380000	350860000	215820000	317280000	593500000	812650000	1063800000	394660000	775860000
P04217	P04217	Alpha-1B-glycoprotein	A1BG	99004000	17684000	30238000	18586000	59383000	48542000	52284000	15519000	61656000	64419000	100600000	73023000	40841000	30617000	590330000	29118000	100970000	54838000	22256000	23595000	43784000	48066000	101460000	331610000	14778000	30622000	46940000	40465000	73377000	47623000	92329000	40262000	69829000	22291000	231910000	40646000	143020000	90003000	84355000	179840000	93032000	80914000	50494000	71923000	52737000	78987000
P08697;CON__P28800	P08697	Alpha-2-antiplasmin	SERPINF2	4072600	17839000	12469000	34921000	28864000	27006000	18747000	16012000	12848000	21767000	26160000	10714000	31206000	12311000	115460000	13159000	20077000	10966000	28521000	13013000	17833000	19723000	16054000	16303000	22410000	11972000	11207000	4245600	20019000	10899000	12968000	10334000	13713000	16292000	14563000	14706000	29249000	33253000	24223000	10026000	23130000	23299000	6918100	15845000	31395000	30971000
P01023	P01023	Alpha-2-macroglobulin	A2M	1226600000	7153300000	3265400000	5516300000	14359000000	6288600000	3230800000	3360400000	2467400000	1956200000	9948600000	2315900000	5006100000	6072900000	8476800000	6932100000	3103800000	4038900000	6844800000	5385900000	4290600000	5760900000	7830700000	3343000000	11254000000	5813900000	3889400000	3102600000	4829600000	1925700000	4291100000	3043300000	2267400000	9663600000	7155000000	9886200000	1842500000	2919200000	1777500000	1692900000	2259600000	6533300000	2069300000	7877000000	7049700000	5396100000
P01008;CON__P41361	P01008	Antithrombin-III	SERPINC1	83484000	46218000	33539000	51265000	52447000	83927000	184660000	109820000	61940000	140280000	86464000	111430000	72406000	29152000	493060000	76646000	93493000	50955000	46456000	44275000	39796000	59521000	106920000	192060000	22987000	28277000	34678000	41037000	110460000	52430000	103170000	27765000	76933000	28504000	148350000	73400000	138910000	131710000	77248000	49869000	77693000	63878000	39255000	87755000	62848000	72692000
P02647	P02647	Apolipoprotein A-I;Proapolipoprotein A-I;Truncated apolipoprotein A-I	APOA1	1039100000	5162300000	10607000000	866000000	5060400000	1446000000	756110000	714990000	363670000	1532900000	820470000	1151700000	1246800000	15073000000	8671900000	1856900000	6134300000	18932000000	10643000000	3790900000	2828300000	9798500000	5793200000	1457800000	938580000	11726000000	4156900000	516360000	1286700000	712700000	1327800000	798600000	2718200000	1422900000	387030000	6424800000	367750000	818370000	267420000	130870000	416290000	996470000	1411000000	8272700000	5130200000	3047000000
P02652	P02652	Apolipoprotein A-II;Proapolipoprotein A-II;Truncated apolipoprotein A-II	APOA2	136570000	962240000	1151000000	116350000	799130000	330330000	146960000	115900000	72479000	232090000	182670000	93761000	161010000	1845100000	1554700000	233170000	1199400000	1253300000	616510000	680610000	755210000	1078600000	666040000	227620000	153300000	1478300000	707320000	78503000	133910000	87719000	119760000	61985000	338910000	438820000	139760000	1198700000	25218000	17101000	6442900	14304000	68715000	142770000	212810000	1670800000	449770000	412360000
P06727	P06727	Apolipoprotein A-IV	APOA4	32806000	57800000	169260000	12939000	164940000	67982000	74187000	44464000	50062000	128760000	90109000	9448400	208590000	271780000	541760000	100530000	478980000	241040000	89463000	50708000	200440000	136850000	74952000	19426000	41677000	353640000	80371000	49073000	36498000	115500000	63162000	68222000	297180000	33606000	18500000	312710000	71972000	132980000	19940000	186330000	32401000	85946000	58801000	569490000	324880000	169040000
P04114	P04114	Apolipoprotein B-100;Apolipoprotein B-48	APOB	33731000000	86829000000	152190000000	43740000000	87462000000	56600000000	50315000000	30586000000	53812000000	34521000000	47039000000	35685000000	87843000000	162190000000	37881000000	53341000000	173200000000	103780000000	103770000000	56703000000	103370000000	78224000000	23285000000	22839000000	27684000000	161930000000	71533000000	68385000000	75882000000	58602000000	47335000000	45724000000	124560000000	118110000000	42861000000	128170000000	36229000000	69581000000	19693000000	21219000000	18492000000	62602000000	29845000000	124960000000	92446000000	66490000000
P02655	P02655	Apolipoprotein C-II;Proapolipoprotein C-II	APOC2	370670000	2170100000	5379100000	501340000	1979100000	1206200000	1235700000	270490000	1018400000	552160000	1846400000	239880000	1636600000	3068700000	701230000	480140000	6030900000	413000000	185580000	655810000	4185600000	889590000	111340000	81515000	115880000	7201600000	2248900000	1233400000	421500000	878460000	1015500000	808210000	427020000	1088500000	1521500000	4889300000	495330000	765610000	181960000	498590000	176560000	1123200000	895820000	4395300000	3863400000	3977000000
P02656	P02656	Apolipoprotein C-III	APOC3	7301000000	1573400000	6119300000	773380000	3129700000	7565000000	24473000000	5917400000	13407000000	9687800000	4607200000	5987700000	7217700000	3544100000	768610000	6364300000	4741800000	449810000	172570000	1168000000	12226000000	407580000	106300000	1792200000	2810700000	4273500000	1196700000	8204800000	1503400000	3950900000	3232400000	10921000000	4160000000	5034300000	2246500000	3014600000	6366900000	10843000000	1055100000	7432500000	1702600000	3395700000	1849700000	3489500000	6059100000	3528900000
P05090	P05090	Apolipoprotein D	APOD	197880000	278940000	682910000	329300000	302750000	266240000	171360000	90971000	216850000	56420000	184450000	166820000	426240000	693910000	348190000	480160000	604090000	161100000	132270000	167900000	538920000	157690000	94625000	111080000	309380000	1128200000	113650000	326560000	416190000	560980000	285320000	419020000	1307600000	1143400000	228340000	792990000	125090000	125480000	56445000	31724000	153890000	545170000	388190000	328930000	331000000	182560000
P02649	P02649	Apolipoprotein E	APOE	5855900000	6656100000	15013000000	1284900000	6179000000	7154800000	10361000000	3584600000	5627100000	3935400000	6616000000	4101200000	14510000000	13092000000	2235200000	3658700000	14138000000	5003000000	2872400000	2653100000	18657000000	5016200000	2598300000	3109600000	4315100000	21914000000	4305900000	5436600000	2483400000	5831700000	3517200000	4338800000	6576800000	10518000000	4730900000	16157000000	4331000000	8826900000	1039000000	5665000000	3803900000	7162800000	2481400000	17518000000	13174000000	15616000000
O14791	O14791	Apolipoprotein L1	APOL1	683150000	301600000	246920000	381590000	659410000	897270000	1288000000	1075800000	661360000	723390000	545100000	1015200000	529270000	370870000	209970000	1312200000	279810000	289140000	112730000	729040000	457730000	374600000	191110000	2001300000	1144500000	379860000	265120000	545390000	335680000	302850000	1068100000	500160000	644080000	779470000	644840000	647380000	490080000	543720000	366410000	909410000	351060000	330520000	235020000	327110000	920420000	409160000
O95445	O95445	Apolipoprotein M	APOM	248600000	87824000	418160000	127680000	321230000	101650000	295810000	278950000	233970000	83877000	130550000	161430000	198870000	457500000	82808000	164720000	601500000	132790000	184040000	71408000	215150000	163370000	65545000	350380000	124550000	526700000	207790000	473040000	224890000	358740000	157490000	307830000	562250000	166680000	142240000	1138500000	180550000	579880000	56539000	257180000	103870000	114080000	50089000	430000000	113570000	181260000
P08519;Q16609	P08519	Apolipoprotein(a)	LPA	2779500000	10960000000	8984100000	13288000000	2654600000	2739400000	3349500000	8607300000	2052400000	6107200000	9041100000	1774200000	6394100000	8620800000	1026000000	15379000000	8814100000	2300000000	6880800000	6060200000	5473100000	8991800000	1561300000	5284700000	4378100000	2355000000	1828900000	12311000000	12799000000	26650000000	5243700000	7705700000	3707500000	9814600000	1477900000	9670900000	8909900000	8170500000	8177900000	8943800000	3771500000	5832900000	5825300000	8461000000	3425500000	3194000000
P02730	P02730	Band 3 anion transport protein	SLC4A1	151700000	185410000	108190000	55058000	239370000	846230000	583550000	52657000	625240000	1007400000	1902800000	92169000	237060000	101430000	41876000	81236000	2394400000	2247100000	386310000	231260000	454210000	269720000	4388200000	134050000	155630000	330570000	61479000	407670000	48955000	466720000	471370000	65940000	257270000	146150000	84441000	256770000	728860000	610320000	118380000	263790000	265950000	2253100000	452030000	964890000	284140000	4590400000
P02749;CON__P17690	P02749	Beta-2-glycoprotein 1	APOH	34660000	103480000	51948000	24448000	19044000	47278000	49589000	38478000	138160000	83512000	115450000	42983000	64093000	23596000	127640000	38583000	300740000	55631000	9846300	162300000	224680000	359600000	224500000	28030000	56529000	165040000	128930000	285140000	177250000	179080000	103900000	58582000	189630000	39984000	146900000	358990000	123710000	159700000	245660000	74908000	343690000	625160000	107990000	128210000	56593000	200910000
P61769	P61769	Beta-2-microglobulin;Beta-2-microglobulin form pI 5.3	B2M	199800000	17557000	52277000	43836000	7895400	11822000	24616000	34217000	31712000	17485000	11176000	98779000	12689000	26758000	5514000	18271000	25231000	111570000	21009000	15763000	17774000	40929000	26257000	31702000	16321000	12198000	27884000	50468000	60873000	41500000	17737000	46002000	17463000	6651300	20030000	18485000	34048000	32832000	85666000	72574000	98417000	18471000	40100000	28639000	12352000	10449000
P04003;CON__Q28065	P04003	C4b-binding protein alpha chain	C4BPA	587930000	870570000	1155900000	2321700000	2207000000	910620000	810870000	2552200000	761050000	578240000	947050000	1001800000	1000900000	1103900000	364580000	2549700000	1106000000	395060000	1996600000	1034900000	623020000	1325600000	852090000	1118000000	1437500000	1388700000	542860000	1338400000	1227500000	2558700000	2780000000	3107900000	1840400000	1417400000	714090000	2933600000	1018700000	1236600000	2180500000	485650000	1231500000	1219700000	869510000	1497900000	1137600000	791910000
O43866	O43866	CD5 antigen-like	CD5L	146600000	680080000	772920000	1264300000	565830000	787590000	832680000	3174400000	1323800000	320220000	1198400000	346270000	939410000	282700000	185090000	2573400000	472170000	208420000	270720000	1578500000	187170000	677840000	507470000	770620000	1652200000	484290000	273690000	917630000	1321400000	793080000	1503800000	2220100000	1147400000	2748900000	922040000	1241400000	438790000	1558500000	935440000	218630000	827120000	670340000	251510000	665260000	286700000	192560000
P00450	P00450	Ceruloplasmin	CP	64257000	61525000	44572000	67069000	180040000	113170000	99725000	10162000	58001000	98196000	162590000	87407000	45215000	19915000	2044600000	50735000	133890000	60063000	67680000	75875000	61198000	61060000	269690000	404230000	29979000	49665000	142980000	48852000	103940000	65464000	90279000	18547000	125630000	77371000	529390000	46131000	141270000	115540000	50388000	53516000	104960000	138340000	87414000	64101000	105670000	123080000
P10909;CON__P17697	P10909	Clusterin;Clusterin beta chain;Clusterin alpha chain	CLU	617780000	2800300000	3058500000	1867400000	2155800000	2752200000	1436500000	1259200000	1442900000	1741300000	2456700000	980530000	3211600000	2747700000	1696800000	2850200000	2471300000	2154000000	3994400000	1915000000	1830700000	2761300000	1933900000	1064300000	3968700000	2346600000	1516000000	1586700000	2257900000	1626500000	2081300000	2250700000	3392700000	3607700000	2016500000	1731100000	1019800000	1587400000	1573400000	1014200000	1543100000	2203500000	1744600000	1702400000	3961500000	2430300000
P12259	P12259	Coagulation factor V;Coagulation factor V heavy chain;Coagulation factor V light chain	F5	205950000	319530000	206460000	152420000	165660000	175060000	175190000	79328000	143030000	192960000	188920000	190580000	235770000	200320000	164160000	130180000	136290000	160930000	516060000	267630000	234710000	490390000	206080000	161870000	316540000	357350000	347800000	250500000	114290000	130560000	125550000	134600000	117290000	222640000	141690000	238990000	138170000	48111000	239380000	41561000	193650000	299200000	335190000	281320000	326840000	253780000
P00451	P00451	Coagulation factor VIII;Factor VIIIa heavy chain, 200 kDa isoform;Factor VIIIa heavy chain, 92 kDa isoform;Factor VIII B chain;Factor VIIIa light chain	F8	73014000	309550000	43861000	125080000	75716000	110780000	88610000	15683000	80737000	31167000	162890000	60359000	318680000	250870000	39867000	74767000	137760000	24932000	210970000	206850000	171310000	194210000	98396000	12573000	110080000	101570000	438140000	160720000	182930000	114750000	110380000	276500000	216740000	63692000	258210000	187930000	90854000	196860000	173660000	24920000	267310000	142350000	190800000	263090000	320310000	273130000
P12111	P12111	Collagen alpha-3(VI) chain	COL6A3	52837000	303050000	429460000	212140000	128940000	414520000	293510000	244110000	184700000	139570000	276830000	39116000	613520000	192100000	63725000	278050000	138930000	144860000	227970000	179230000	212600000	359670000	316780000	27485000	536410000	309880000	296480000	318520000	119760000	176740000	179180000	163990000	187270000	347380000	166740000	254050000	94123000	181290000	95184000	25807000	129080000	170540000	93369000	222350000	320270000	277670000
P02746	P02746	Complement C1q subcomponent subunit B	C1QB	304950000	486530000	463650000	796200000	875320000	717060000	512830000	692340000	306480000	453350000	523330000	302330000	524180000	162880000	154920000	891350000	112970000	244850000	327600000	1024400000	348750000	248120000	391510000	817420000	711280000	217260000	78503000	680390000	434350000	457110000	461510000	596590000	487500000	635090000	412870000	317570000	399110000	613130000	479250000	93454000	410630000	566530000	261430000	172970000	426910000	246530000
P00736	P00736	Complement C1r subcomponent;Complement C1r subcomponent heavy chain;Complement C1r subcomponent light chain	C1R	875030000	1142200000	3550200000	2270100000	2134700000	796180000	543150000	1360300000	1035900000	613530000	2375300000	497310000	1827700000	1546600000	949880000	1262100000	1711500000	1143000000	3880800000	1048900000	1111000000	2747600000	3173600000	1627600000	3940100000	1173600000	865490000	1867600000	2397300000	1462700000	1234900000	1580300000	1171400000	1129700000	628640000	1734400000	923190000	2120300000	1607900000	1849000000	917670000	1119900000	1153800000	2166600000	1200700000	588890000
P09871	P09871	Complement C1s subcomponent;Complement C1s subcomponent heavy chain;Complement C1s subcomponent light chain	C1S	103530000	148180000	271110000	279800000	419420000	173450000	210440000	209450000	135570000	154570000	226530000	195960000	214750000	197620000	250330000	184210000	223020000	116850000	412320000	108890000	196240000	194900000	170150000	434340000	307610000	143450000	118660000	259180000	319490000	224120000	184380000	249210000	279460000	223470000	196090000	122540000	234380000	191820000	328580000	309130000	178130000	190150000	119360000	135270000	374170000	173810000
P01024;O95568	P01024	Complement C3;Complement C3 beta chain;C3-beta-c;Complement C3 alpha chain;C3a anaphylatoxin;Acylation stimulating protein;Complement C3b alpha chain;Complement C3c alpha chain fragment 1;Complement C3dg fragment;Complement C3g fragment;Complement C3d fragment;Complement C3f fragment;Complement C3c alpha chain fragment 2	C3	718990000	539920000	924580000	834860000	2972300000	927620000	1114600000	572490000	651870000	1003500000	908030000	1349200000	980440000	1149200000	6148100000	811860000	1533700000	1345800000	1393000000	825680000	1018900000	1405600000	1907600000	2205800000	830360000	1022900000	946850000	801450000	1094800000	799690000	714970000	569370000	1432700000	1332600000	1958500000	888530000	1122000000	952670000	497050000	729310000	751620000	1489800000	550360000	1009700000	1598600000	1720600000
P0C0L4	P0C0L4	Complement C4-A;Complement C4 beta chain;Complement C4-A alpha chain;C4a anaphylatoxin;C4b-A;C4d-A;Complement C4 gamma chain	C4A	171890000	280100000	607760000	488950000	1970300000	448430000	553080000	467630000	316430000	407990000	1044500000	314880000	425390000	248120000	2953800000	476240000	585180000	407390000	722490000	314510000	410730000	705310000	879420000	852870000	599760000	496270000	415140000	509370000	645990000	494150000	407110000	383650000	447690000	486470000	1305900000	376930000	549160000	518810000	371220000	360040000	501370000	591900000	262420000	545240000	837870000	555360000
P02748;CON__Q3MHN2;REV__Q4AC99	P02748	Complement component C9;Complement component C9a;Complement component C9b	C9	22869000	36450000	65593000	75241000	55612000	46456000	52627000	13027000	2556500	56559000	61655000	28046000	24554000	22669000	178860000	42339000	100840000	36149000	93211000	129290000	31831000	83939000	174470000	217090000	178690000	21453000	38234000	56747000	94596000	42410000	26390000	61174000	33673000	62344000	60885000	17807000	93493000	47592000	90306000	249200000	55911000	49791000	26053000	24876000	52147000	51429000
B4E1Z4;P00751	B4E1Z4;P00751	Complement factor B;Complement factor B Ba fragment;Complement factor B Bb fragment	CFB	45317000	25035000	4578800	4272400	58565000	49561000	28510000	8333600	72320000	77351000	79196000	67008000	19193000	5583900	675320000	10503000	80722000	24053000	11958000	22012000	31312000	33944000	120890000	52727000	13839000	16056000	27421000	22075000	41248000	33752000	51118000	8391000	28765000	11839000	143420000	12573000	138730000	145480000	47932000	104090000	106800000	99644000	61954000	29816000	17054000	50397000
P08603	P08603	Complement factor H	CFH	25487000	86817000	51863000	206310000	688340000	85299000	77308000	122610000	65212000	93262000	132010000	30262000	132520000	65212000	353710000	157520000	91421000	92967000	110270000	48942000	75977000	117950000	180500000	173650000	222870000	61267000	46505000	69779000	107230000	83597000	109940000	133890000	71766000	92472000	71382000	124420000	97038000	100820000	95175000	133290000	129170000	186020000	73511000	78427000	316230000	148910000
P27105	P27105	Erythrocyte band 7 integral membrane protein	STOM	266830000	169170000	228890000	188470000	23077000	437570000	436040000	565600000	280800000	779120000	269160000	281980000	228770000	75707000	39128000	208500000	246280000	919140000	423600000	241880000	208350000	198140000	486430000	387450000	222290000	130720000	298720000	366240000	189850000	271660000	203760000	188170000	223950000	102390000	117990000	142530000	502650000	379700000	1352100000	833370000	325080000	458270000	576730000	251640000	303970000	720460000
Q86UX7;Q9BQL6	Q86UX7	Fermitin family homolog 3	FERMT3	405740000	89340000	78015000	83758000	21592000	41254000	69937000	57760000	259610000	153950000	87511000	181780000	41758000	79609000	32478000	40284000	22530000	625820000	204020000	164570000	86512000	90816000	192890000	39687000	60550000	83812000	507780000	110740000	107230000	152240000	239610000	17306000	25874000	24962000	66623000	147560000	98914000	124340000	250720000	63405000	421680000	72503000	377010000	199240000	79798000	95514000
P02671;CON__P02672	P02671	Fibrinogen alpha chain;Fibrinopeptide A;Fibrinogen alpha chain	FGA	12172000000	25972000000	9649400000	84112000000	17817000000	32829000000	23339000000	40641000000	13764000000	27426000000	25746000000	12545000000	27229000000	14695000000	18803000000	84020000000	10696000000	19413000000	21573000000	19921000000	22844000000	16458000000	7254500000	9660200000	32435000000	9921500000	6431600000	26076000000	41264000000	45966000000	43322000000	44133000000	27030000000	28858000000	22784000000	11971000000	23094000000	24696000000	22569000000	21429000000	19178000000	28022000000	16127000000	11205000000	28422000000	20244000000
P02675	P02675	Fibrinogen beta chain;Fibrinopeptide B;Fibrinogen beta chain	FGB	2921700000	18641000000	9658900000	35830000000	17921000000	9647100000	4569200000	7943800000	5716000000	7784400000	17065000000	2218700000	16938000000	11962000000	12288000000	40452000000	11620000000	14274000000	22752000000	13282000000	9572500000	18041000000	8159700000	3612300000	15761000000	8586900000	5243100000	10107000000	21001000000	22085000000	19278000000	16620000000	11050000000	15415000000	12424000000	12100000000	5641200000	11396000000	7349100000	2805800000	8331500000	16997000000	10039000000	9700300000	14838000000	12145000000
P02679	P02679	Fibrinogen gamma chain	FGG	3347900000	13318000000	7695700000	22171000000	18814000000	8928000000	4904300000	6223600000	4123700000	7017100000	10582000000	3527500000	9882300000	12627000000	10416000000	24357000000	9196700000	13486000000	20687000000	10579000000	8218200000	13449000000	7495700000	2656400000	11377000000	7116400000	6616800000	6857100000	11965000000	12466000000	12267000000	8864900000	7410400000	11592000000	8215100000	12901000000	7350800000	7948200000	7135300000	3835700000	4499300000	10470000000	6831000000	9022400000	15054000000	10554000000
P02751	P02751	Fibronectin;Anastellin;Ugl-Y1;Ugl-Y2;Ugl-Y3	FN1	2210200000	2617500000	2294900000	6542300000	5853300000	5774200000	7947100000	8506200000	4840500000	3441300000	10705000000	2960200000	11350000000	12556000000	3018600000	14105000000	4277500000	2490400000	8626000000	6605200000	4841600000	9177500000	5455600000	2755000000	6354000000	4180800000	5817000000	5004600000	4316600000	4626400000	6357100000	8485100000	6125200000	3487900000	6143500000	10512000000	3010200000	6191400000	5989400000	4302000000	4255700000	4197000000	6897700000	8001000000	10057000000	7341400000
O75636	O75636	Ficolin-3	FCN3	2046600000	7322400000	6120600000	599670000	2484200000	3873700000	2410200000	178040000	773840000	1573800000	500700000	54212000	1410400000	9473900000	1138500000	1956100000	9483200000	179110000	103440000	5600800000	5373100000	10487000000	1323000000	1316200000	511130000	10680000000	7245100000	8624800000	4711100000	6048500000	5021900000	4437300000	35836000	48054000	4081500000	5339300000	606260000	8136800000	483650000	1151200000	3779700000	3388200000	3503900000	4856900000	4523500000	5635200000
P21333	P21333	Filamin-A	FLNA	3192700000	187240000	213550000	308990000	7411900	170900000	248220000	329510000	1985000000	1333700000	161960000	2759000000	96797000	132180000	9087500	18367000	2307800	2324000000	302200000	566590000	389690000	200040000	625430000	99422000	42422000	431270000	2419300000	424770000	384090000	726340000	986920000	12478000	73691000	28156000	230170000	979390000	381810000	215660000	1441100000	721730000	1881400000	630760000	3065300000	796460000	291920000	560160000
Q08380	Q08380	Galectin-3-binding protein	LGALS3BP	120850000	1479800000	1292900000	3822700000	1318500000	628400000	539550000	602230000	702280000	392200000	1372000000	304770000	1201700000	595870000	524870000	1704500000	630460000	715870000	2426100000	1900700000	264680000	1618000000	680440000	490680000	669680000	691350000	508060000	897890000	822130000	1123200000	1132300000	1002100000	492220000	871420000	2172200000	1463400000	513840000	1157000000	1697500000	322710000	330970000	859670000	482870000	673200000	1314200000	1518400000
P06396;A0A0A0MT01;CON__Q3SX14;REV__Q6TDU7	P06396;A0A0A0MT01;CON__Q3SX14	Gelsolin	GSN	254150000	64974000	68314000	32014000	16093000	62207000	72923000	36961000	200030000	107510000	75258000	215500000	128570000	20542000	235960000	12236000	74843000	163200000	61818000	161560000	60499000	64990000	224220000	170840000	80306000	67728000	237210000	77982000	59914000	93604000	115900000	32992000	67082000	42358000	88801000	106690000	67738000	47249000	87329000	60419000	412490000	83234000	379850000	183610000	121840000	129370000
P04406;O14556;O60733	P04406	Glyceraldehyde-3-phosphate dehydrogenase	GAPDH	540710000	145570000	70268000	21171000	15616000	47351000	52351000	29694000	183940000	262590000	67938000	156090000	33772000	30388000	16628000	5290900	59310000	190100000	192510000	142040000	50956000	54131000	195320000	28469000	34599000	75240000	304470000	36571000	91155000	79879000	137970000	6674900	80814000	9915000	49481000	190040000	29602000	57528000	127670000	22193000	540960000	76317000	386150000	195870000	60178000	92166000
P04899;P63096;P11488;P09471;P19087;A8MTJ3;P38405	P04899	Guanine nucleotide-binding protein G(i) subunit alpha-2	GNAI2	98651000	91798000	64225000	23546000	6977300	41580000	56443000	37141000	50161000	68316000	56601000	108190000	67877000	17404000	9186900	51065000	25898000	59472000	55439000	95426000	44136000	45435000	180500000	43775000	67485000	26506000	92408000	73354000	68711000	98478000	49543000	40340000	113310000	28101000	75394000	30930000	64365000	106910000	44505000	62975000	87868000	56948000	83731000	33646000	92514000	50416000
P62873;P16520	P62873	Guanine nucleotide-binding protein G(I)/G(S)/G(T) subunit beta-1	GNB1	26831000	17170000	44439000	6939800	1197100	15754000	15814000	20636000	18039000	25336000	25752000	12641000	23004000	11303000	4655000	12799000	19192000	32671000	13039000	35893000	16221000	16963000	91665000	11032000	34492000	11823000	50268000	20572000	22309000	25020000	12220000	18305000	26625000	10031000	19751000	18686000	27215000	39026000	40940000	36476000	33946000	25155000	36210000	24759000	49060000	14071000
P00738	P00738	Haptoglobin;Haptoglobin alpha chain;Haptoglobin beta chain	HP	625780000	22983000000	2129500000	26203000000	14487000000	16142000000	7721300000	9770400000	5756900000	10445000000	12995000000	5397200000	17114000000	1591600000	15931000000	8060900000	2675400000	1404600000	8823200000	19342000000	3975000000	15615000000	1283900000	2494000000	1684700000	4348900000	4429700000	1189700000	23871000000	44866000000	8338800000	10382000000	5407900000	661080000	26003000000	2243600000	16160000000	4053800000	49592000000	8520500000	2780500000	15572000000	3514900000	3284100000	1682800000	12545000000
P00739	P00739	Haptoglobin-related protein	HPR	33020000	251480000	374770000	131570000	749770000	213300000	208600000	233650000	290080000	169910000	257210000	37506000	187280000	251290000	182410000	553880000	217070000	235900000	18802000	452530000	125350000	232850000	137930000	116910000	603780000	253010000	220600000	295650000	307470000	143440000	588850000	333980000	620430000	350820000	220310000	680280000	51769000	640370000	144900000	33534000	290980000	125230000	131610000	235590000	970210000	322410000
P11142;P54652	P11142	Heat shock cognate 71 kDa protein	HSPA8	204230000	76059000	37738000	47569000	1682600	103430000	120340000	37727000	149120000	176910000	75209000	214770000	50742000	14271000	4994300	46998000	33380000	81290000	86423000	130970000	81960000	41193000	151010000	20325000	105120000	27023000	87654000	78181000	59037000	117650000	103700000	45277000	88580000	34016000	57119000	44292000	86684000	57689000	110290000	85717000	190310000	47911000	205450000	61237000	64061000	70940000
P69905;P02008	P69905	Hemoglobin subunit alpha	HBA1	1104500000	4108700000	788290000	1927400000	4788000000	5023800000	2086300000	1234900000	4304600000	10881000000	5527100000	346160000	2644900000	1298800000	2963500000	1082400000	3618100000	8793300000	2541100000	1963400000	2007200000	3573500000	3647200000	606620000	1162200000	1262900000	1654600000	755520000	1149100000	1698500000	3540600000	2046500000	1460700000	552830000	1357700000	2328800000	2351400000	2905000000	1803700000	1449800000	1565700000	1910000000	3845600000	7649300000	2156100000	5891100000
P68871	P68871	Hemoglobin subunit beta;LVV-hemorphin-7;Spinorphin	HBB	1089300000	3494800000	863640000	1176200000	2965400000	6019700000	4062100000	1078700000	6563400000	7087800000	7825900000	671010000	4164800000	1378500000	2303300000	1490900000	3215700000	8753300000	3007200000	3323200000	1707700000	2644200000	3387900000	663610000	1169200000	946280000	1521800000	976610000	794870000	1592700000	3704800000	1542900000	912420000	401830000	1925100000	1179400000	1621900000	1820300000	872690000	2218200000	1186700000	2901000000	5205500000	5316000000	1282800000	3111100000
P01891;P30511	P01891	HLA class I histocompatibility antigen, A-68 alpha chain	HLA-A	116590000	57915000	60916000	25683000	2857100	25659000	43373000	16478000	67175000	36079000	38647000	54553000	40288000	30742000	8514200	27989000	38522000	67541000	44183000	69025000	40864000	53372000	52872000	14967000	25340000	28421000	204910000	49253000	53815000	43557000	33930000	46577000	33326000	22136000	48005000	26188000	26963000	39929000	86478000	90939000	51686000	29454000	123440000	44477000	55589000	69971000
P01876	P01876	Ig alpha-1 chain C region	IGHA1	1103800000	2224700000	1906500000	2865000000	3947700000	2192600000	1621300000	1708000000	2247400000	1890800000	4245200000	1563000000	3941000000	4037300000	3855600000	3683400000	1462700000	1465600000	4617300000	2009800000	1957100000	1644000000	2221100000	1475400000	3966000000	930070000	951020000	1815100000	1395900000	1853800000	2155400000	2657800000	1571000000	2775400000	5180200000	1311900000	877600000	1567400000	3169800000	775870000	2373400000	3016300000	1256600000	1719800000	3365100000	2585600000
P01857	P01857	Ig gamma-1 chain C region	IGHG1	79455000	843260000	816590000	372060000	1731900000	784260000	578740000	141820000	691600000	1068200000	1304800000	206880000	656610000	642280000	4390200000	826770000	1107900000	966820000	442200000	949440000	223940000	751020000	1854400000	536970000	550500000	1035200000	937880000	655950000	500390000	289050000	905460000	253440000	521710000	530860000	2936800000	641470000	305990000	498640000	226610000	78535000	429840000	1100400000	719170000	1074900000	954720000	1319900000
P01859	P01859	Ig gamma-2 chain C region	IGHG2	494350000	157500000	202220000	247610000	570700000	472520000	335320000	170910000	286900000	433120000	246600000	503020000	226800000	156380000	2651500000	276540000	672100000	392500000	334830000	282970000	215920000	382230000	535010000	681500000	427280000	328230000	308500000	174430000	197800000	109140000	211860000	221820000	220920000	104500000	1158100000	299330000	193600000	189490000	181810000	147570000	189380000	387510000	213720000	429910000	554690000	269490000
P01860	P01860	Ig gamma-3 chain C region	IGHG3	676240000	861070000	1359900000	1087500000	1766900000	465180000	721620000	337590000	872620000	1294800000	934520000	745960000	596350000	423290000	2943400000	993200000	1181100000	533680000	483280000	1130100000	365430000	652460000	1793100000	4406900000	947300000	423670000	820040000	1258200000	691680000	339510000	609210000	615610000	572490000	445340000	2398000000	521530000	1461300000	941730000	975470000	605790000	776590000	1364900000	768640000	1282600000	410700000	511190000
P01834	P01834	Ig kappa chain C region	IGKC	659310000	2962000000	3604200000	4892400000	4509000000	2602500000	3302200000	2168300000	4060900000	3431500000	4925200000	696020000	3679700000	1571400000	2465000000	5911800000	1831300000	2327300000	3032300000	5150900000	1265000000	2414100000	3222200000	2487300000	2221400000	2580300000	2538000000	3067600000	2542200000	1518800000	3722700000	2935400000	3429900000	6443400000	6446500000	2579800000	1010600000	2664500000	1164300000	312970000	1180100000	2878600000	1639700000	3065400000	2626300000	1704700000
P0CG05	P0CG05	Ig lambda-2 chain C regions	IGLC2	266840000	2140100000	3221400000	1502900000	4294800000	3326600000	1864700000	1801000000	2886300000	2342700000	2948900000	454700000	2775900000	2630000000	1788200000	3642700000	1747500000	1644200000	3117200000	2881200000	752130000	2826600000	1878800000	1431400000	2372300000	1618700000	1227100000	1143000000	1383200000	1041000000	2376300000	1955500000	1044400000	7179000000	3081700000	2386500000	587330000	1428600000	1210400000	597540000	983630000	1738800000	1127800000	2174100000	3219500000	1955100000
P01871	P01871	Ig mu chain C region	IGHM	2727600000	16713000000	9064400000	7692700000	7612600000	14983000000	11301000000	11255000000	13665000000	7331200000	13925000000	7258100000	14994000000	5505700000	5082400000	20999000000	4706700000	6084600000	9599300000	22638000000	6960700000	5987300000	6612800000	6546800000	18006000000	9197000000	4733900000	6713700000	7448600000	4194600000	14187000000	8378400000	9740000000	36452000000	10678000000	7356300000	2326300000	10591000000	4182600000	2224100000	3606900000	5720700000	4140300000	7479900000	14338000000	7665500000
Q9Y6R7	Q9Y6R7	IgGFc-binding protein	FCGBP	146030000	1092500000	566270000	338720000	528160000	375330000	672290000	636360000	496690000	305320000	981180000	103210000	292350000	420140000	292710000	903210000	712990000	305630000	984200000	1441900000	189190000	676820000	1166900000	275080000	1681700000	775810000	438350000	453880000	253090000	567560000	414300000	645880000	375710000	570110000	1661500000	1118200000	262530000	730100000	346630000	320270000	260780000	1050900000	404180000	520340000	1073000000	216810000
P01591	P01591	Immunoglobulin J chain	IGJ	213350000	596250000	593320000	1656000000	1006100000	1022000000	1210900000	5857100000	1471400000	851540000	1054900000	445220000	1108500000	799520000	180620000	2596300000	478940000	261950000	687370000	1291200000	372150000	855690000	694140000	2059500000	3591200000	446150000	351930000	1844000000	2075000000	1297500000	1339000000	4216800000	1725500000	3519500000	742730000	1406800000	829490000	2816900000	3490000000	2286700000	1766000000	1092300000	272440000	643750000	299190000	263090000
P08514	P08514	Integrin alpha-IIb;Integrin alpha-IIb heavy chain;Integrin alpha-IIb light chain, form 1;Integrin alpha-IIb light chain, form 2	ITGA2B	862100000	410380000	231430000	292300000	36816000	96104000	85204000	150640000	885950000	405890000	235670000	770220000	217790000	132180000	71769000	129170000	47165000	609430000	430650000	694300000	731200000	238200000	330620000	108820000	180660000	358430000	1482900000	669670000	722520000	371390000	693560000	71108000	115830000	54202000	403800000	396930000	205750000	399230000	793060000	364630000	1354300000	720060000	1997400000	705010000	695890000	625440000
P05556	P05556	Integrin beta-1	ITGB1	134170000	25855000	18179000	22759000	2205400	6704200	11743000	5552900	32751000	43664000	12210000	119770000	13317000	3581900	5481500	18063000	13822000	57124000	21192000	80570000	57087000	19150000	32922000	42050000	3917200	27868000	130350000	48616000	54058000	25854000	39054000	11887000	3131800	3753900	20816000	45274000	11198000	16567000	46954000	46594000	52009000	37053000	138130000	56271000	58142000	73435000
P05106;H3BM21	P05106;H3BM21	Integrin beta-3;Integrin beta	ITGB3	669060000	159030000	135700000	191970000	22781000	63165000	107790000	312380000	374340000	307620000	121910000	683160000	111390000	66887000	23790000	72734000	33343000	450010000	277900000	440460000	292670000	136760000	256090000	260670000	127710000	172150000	824840000	238710000	271930000	181830000	231830000	34596000	52554000	43798000	180700000	253970000	236870000	222950000	765340000	493870000	524390000	390630000	1035900000	431830000	334190000	365260000
P19827;CON__Q0VCM5	P19827	Inter-alpha-trypsin inhibitor heavy chain H1	ITIH1	57408000	41885000	70774000	33766000	309560000	137840000	199240000	155110000	39912000	62629000	85397000	66715000	105130000	48463000	307760000	76304000	111770000	47847000	74068000	120220000	64726000	63841000	130990000	433010000	208750000	21923000	38090000	157630000	86909000	62514000	41081000	107630000	94306000	78207000	75238000	39762000	109530000	64592000	18886000	80068000	56019000	71026000	27844000	52403000	145180000	75646000
P19823	P19823	Inter-alpha-trypsin inhibitor heavy chain H2	ITIH2	113430000	101640000	128780000	102810000	480990000	410430000	590890000	369300000	122240000	209100000	198170000	135270000	297680000	61768000	595830000	184640000	235040000	71003000	92674000	267390000	157000000	101770000	274730000	763390000	898790000	48512000	49301000	412840000	182680000	131100000	135100000	241210000	291790000	252720000	190380000	67376000	323970000	197280000	99281000	575800000	158490000	200830000	51820000	96492000	328600000	190420000
Q06033;CON__Q0V8M9	Q06033	Inter-alpha-trypsin inhibitor heavy chain H3	ITIH3	24909000	26440000	33750000	52099000	53148000	39778000	49415000	15140000	14497000	11734000	31167000	30191000	10531000	35495000	83930000	21489000	41436000	17399000	110760000	47570000	12800000	31481000	109800000	32866000	67390000	21758000	17787000	38897000	39518000	39584000	16889000	35998000	17045000	36304000	71988000	15181000	43592000	27637000	24221000	27873000	23716000	38468000	14764000	12692000	18551000	29594000
Q14624	Q14624	Inter-alpha-trypsin inhibitor heavy chain H4;70 kDa inter-alpha-trypsin inhibitor heavy chain H4;35 kDa inter-alpha-trypsin inhibitor heavy chain H4	ITIH4	115870000	76495000	80282000	130510000	186710000	181250000	222700000	82714000	92409000	208050000	161950000	149990000	136360000	74005000	1030100000	88292000	138800000	94407000	171020000	89982000	97841000	90812000	273760000	184710000	153520000	71506000	101780000	97235000	137290000	133630000	109920000	225460000	134840000	92915000	146410000	70593000	265520000	310720000	169430000	125610000	193240000	174390000	120390000	92591000	164800000	140180000
P01042;CON__P01045-1;CON__Q2KJ62;CON__P01044-1	P01042	Kininogen-1;Kininogen-1 heavy chain;T-kinin;Bradykinin;Lysyl-bradykinin;Kininogen-1 light chain;Low molecular weight growth-promoting factor	KNG1	21963000	32370000	38846000	27569000	53627000	61902000	35242000	50802000	57656000	74150000	73930000	47082000	73295000	33155000	276520000	48359000	88166000	35745000	29763000	46996000	42771000	31270000	71408000	193020000	61311000	26685000	28027000	67174000	49463000	39264000	36720000	41513000	56469000	62134000	79101000	38474000	36777000	70781000	39933000	59161000	57690000	87705000	86998000	37628000	64226000	64714000
P18428	P18428	Lipopolysaccharide-binding protein	LBP	71095000	100220000	232070000	62926000	65575000	111680000	73094000	32328000	5152300	4908500	224340000	84799000	106430000	33582000	128630000	30227000	261100000	67933000	394540000	267250000	139070000	213040000	626130000	135730000	213540000	50741000	183310000	146340000	69041000	59113000	10063000	89211000	110820000	318370000	119680000	67444000	134080000	65123000	98571000	39164000	55061000	109220000	69424000	104800000	320220000	178110000
O00187	O00187	Mannan-binding lectin serine protease 2;Mannan-binding lectin serine protease 2 A chain;Mannan-binding lectin serine protease 2 B chain	MASP2	36807000	36160000	34688000	21977000	30006000	40667000	34931000	38656000	12514000	34380000	12150000	13132000	37106000	40927000	12132000	45284000	27015000	12533000	19576000	23613000	15616000	29699000	19339000	41075000	34510000	36452000	18319000	59620000	34249000	66014000	59944000	69953000	50965000	21690000	17869000	10271000	20594000	70612000	23997000	58490000	51141000	34806000	23900000	10219000	40233000	16154000
P26038	P26038	Moesin	MSN	204820000	259690000	235510000	124250000	31229000	182620000	174770000	115910000	117050000	196830000	193930000	187300000	220790000	108960000	56396000	156480000	135510000	353960000	153480000	351960000	166500000	146560000	424200000	69963000	232110000	117470000	167270000	173130000	150990000	146770000	134570000	103870000	148900000	98549000	147840000	96981000	151990000	158410000	122600000	96888000	225300000	95637000	270960000	105020000	378030000	211230000
P35579;P35749;REV__Q5T655;REV__Q9UKV3	P35579	Myosin-9	MYH9	699610000	42392000	29804000	65760000	1153600	21868000	27882000	30430000	500290000	290250000	37967000	218100000	68270000	1587500	4430500	1003200	9491800	207810000	255880000	116740000	34721000	13968000	349190000	10527000	4841400	59907000	197800000	88208000	23000000	179640000	210980000	3622900	12049000	2784900	19890000	277260000	88356000	35599000	199500000	108320000	774230000	170030000	1006800000	718700000	92826000	282550000
Q9ULI3	Q9ULI3	Protein HEG homolog 1	HEG1	64862000	33924000	38016000	70371000	28954000	64264000	95551000	147580000	30074000	72992000	63094000	104080000	54119000	45787000	3888000	114050000	49992000	23404000	36492000	39252000	37830000	48462000	46049000	92985000	71773000	44461000	26784000	89076000	67992000	41527000	52139000	92783000	43589000	21421000	39806000	70988000	121280000	100880000	60123000	204420000	27343000	14784000	19023000	20973000	37284000	31681000
Q92954	Q92954	Proteoglycan 4;Proteoglycan 4 C-terminal part	PRG4	14451000	200410000	230960000	721520000	199630000	249650000	158830000	181130000	181060000	173030000	160970000	19712000	896690000	366760000	36463000	224030000	159870000	180530000	347590000	129260000	91490000	322700000	54698000	11525000	122800000	149950000	118780000	267010000	224900000	240220000	330220000	216020000	113530000	276260000	119020000	206250000	226530000	277260000	181750000	271200000	330050000	265950000	130750000	90528000	811760000	350110000
P00734;CON__P00735	P00734	Prothrombin;Activation peptide fragment 1;Activation peptide fragment 2;Thrombin light chain;Thrombin heavy chain	F2	66305000	22276000	16362000	34782000	36640000	70249000	62829000	235040000	67656000	117650000	68932000	56361000	80588000	12739000	362500000	29497000	81384000	13886000	77062000	34737000	56220000	18742000	72145000	643810000	65457000	26605000	17832000	155190000	60226000	72231000	51621000	159490000	88591000	31982000	126580000	22470000	173620000	105420000	129710000	516350000	60237000	68328000	18236000	24560000	26440000	27286000
P61224;A0A0J9YXB3;A6NIZ1	P61224;A0A0J9YXB3;A6NIZ1	Ras-related protein Rap-1b;Ras-related protein Rap-1b-like protein	RAP1B	271780000	122100000	179610000	40538000	21762000	31458000	48949000	32467000	154140000	85053000	50944000	188090000	48051000	34399000	27528000	22382000	42880000	403370000	136540000	104370000	72217000	105100000	204900000	101190000	69971000	113270000	538610000	65512000	78320000	53064000	88459000	23359000	37905000	26211000	78532000	254910000	26674000	61012000	50707000	19622000	136850000	46103000	339300000	236620000	91871000	137540000
P78509	P78509	Reelin	RELN	15807000	205330000	116110000	141920000	76127000	50952000	113200000	95202000	36980000	41866000	167770000	30684000	146670000	84834000	37320000	182020000	103580000	56065000	278150000	115280000	85136000	202260000	141720000	73329000	125220000	124450000	91148000	191730000	146440000	225360000	95709000	302960000	95389000	142460000	132000000	184330000	103830000	197040000	119580000	108130000	141640000	198130000	78855000	143290000	105460000	148270000
P02787;CON__Q2HJF0	P02787	Serotransferrin	TF	250610000	254560000	160460000	139490000	468030000	469320000	416880000	189150000	877450000	605560000	1445800000	198260000	440310000	214120000	3952000000	287310000	1451400000	455420000	320820000	473500000	362580000	483080000	1760400000	2121300000	224450000	397950000	636440000	434430000	489780000	412150000	600440000	260890000	727850000	120680000	2241300000	881540000	1077300000	1512700000	314860000	641600000	639620000	759590000	443260000	772980000	419470000	370050000
CON__P02768-1;P02768	CON__P02768-1;P02768	Serum albumin	ALB	6400800000	4372900000	4125900000	1147200000	11976000000	6874500000	5644000000	1369100000	7784100000	7715500000	12718000000	4719000000	3776500000	4610600000	44754000000	2608700000	19655000000	9359800000	3941900000	6768800000	10488000000	12313000000	24368000000	26279000000	2809900000	8371200000	12090000000	2343700000	3491400000	2041100000	5904700000	1867600000	3692100000	2513300000	28373000000	11470000000	4407800000	6488900000	2112600000	3602700000	2901400000	8723500000	6803000000	14684000000	3606900000	5275500000
A0A096LPE2;P35542	A0A096LPE2;P35542	Serum amyloid A-4 protein	SAA2-SAA4;SAA4	367540000	1364700000	1673900000	373880000	764650000	600430000	955330000	232500000	747940000	370290000	388680000	310970000	427010000	2415000000	342450000	344180000	2771400000	1102300000	1017300000	799570000	1290500000	848200000	370550000	37316000	248560000	2686100000	767600000	255340000	458320000	452500000	255840000	139390000	445240000	1028300000	1527200000	663900000	243350000	516800000	193940000	56084000	182890000	659540000	805200000	591980000	707690000	1274000000
P27169	P27169	Serum paraoxonase/arylesterase 1	PON1	113650000	239090000	721380000	301730000	244800000	254600000	162220000	202720000	324450000	184940000	223610000	95190000	390890000	990580000	163810000	204580000	893940000	710260000	660890000	259610000	249430000	390990000	235740000	118310000	173530000	660650000	302930000	212100000	414310000	234650000	355400000	189180000	575480000	651880000	119000000	506200000	97764000	200850000	62913000	19458000	147370000	265880000	124940000	509370000	687050000	211280000
A1L4H1	A1L4H1	Soluble scavenger receptor cysteine-rich domain-containing protein SSC5D	SSC5D	133990000	195190000	307690000	383090000	73496000	163210000	215330000	356820000	281270000	164190000	266480000	267330000	364610000	231730000	44621000	337040000	195620000	98953000	111950000	332820000	208920000	256390000	244300000	454400000	655180000	263950000	86015000	445440000	334500000	506010000	256640000	641850000	212490000	282200000	299390000	378000000	268770000	451320000	237960000	366100000	375770000	267750000	132470000	242930000	498910000	285690000
P11166	P11166	Solute carrier family 2, facilitated glucose transporter member 1	SLC2A1	63608000	44225000	22824000	27561000	15833000	169070000	221150000	55816000	104310000	580690000	195580000	27861000	71785000	19211000	6779200	37144000	118740000	335040000	62728000	48293000	76688000	56898000	350320000	11808000	46567000	24240000	9929000	151870000	32360000	109300000	132640000	43859000	150060000	41356000	23954000	18352000	250970000	174310000	33037000	156140000	64397000	461710000	71193000	77282000	42709000	560690000
P11277	P11277	Spectrin beta chain, erythrocytic	SPTB	211030000	19786000	4557000	3969400	56142000	564480000	688810000	10956000	354100000	1176900000	941540000	34870000	42601000	6289400	755460	2269400	1313400000	1261500000	91173000	46204000	95643000	47394000	2975300000	10675000	12020000	108010000	4236900	285780000	608410	334860000	454800000	4194800	196940000	20545000	5911600	112580000	805540000	583320000	90592000	477380000	179890000	1958700000	298800000	433610000	31780000	3464400000
Q4LDE5	Q4LDE5	Sushi, von Willebrand factor type A, EGF and pentraxin domain-containing protein 1	SVEP1	1458700	141830000	61093000	144970000	53872000	9269600	48219000	62870000	3946000	7609900	129970000	11017000	67692000	24670000	18992000	148340000	82505000	19798000	119260000	73588000	29081000	123520000	104490000	60817000	105780000	73104000	37579000	114500000	88515000	126530000	39240000	346270000	47948000	89121000	93895000	181760000	28897000	98837000	56263000	15539000	131710000	212940000	43054000	140020000	62390000	114160000
Q9Y490;Q9Y4G6	Q9Y490	Talin-1	TLN1	5976600000	383040000	273680000	433670000	683860	95891000	214670000	591160000	2503600000	1743100000	143890000	3128300000	92363000	140940000	58287000	11746000	9506600	3313200000	465350000	886000000	460410000	228850000	699060000	119070000	59441000	638150000	2959100000	711560000	624920000	963380000	1458200000	4588000	92702000	19543000	282530000	830230000	553460000	355510000	2769100000	803890000	4589000000	920040000	4247100000	1136300000	621500000	687470000
P24821	P24821	Tenascin	TNC	282170000	2233000000	558880000	387150000	196430000	255420000	466390000	495530000	169570000	495160000	228110000	366710000	1114800000	711150000	203830000	503070000	66788000	83614000	1599600000	1427900000	391670000	704320000	502050000	540700000	726900000	497210000	162370000	129380000	301260000	784560000	401100000	675780000	192090000	290520000	327060000	286090000	218570000	220460000	398270000	211860000	901220000	217240000	245240000	652090000	503380000	149090000
P07996;CON__Q28194;P35442	P07996;CON__Q28194	Thrombospondin-1	THBS1	463710000	762540000	805140000	850710000	98364000	140620000	119480000	146340000	385480000	388750000	212330000	400720000	224210000	383210000	582720000	283280000	170750000	212860000	4084300000	458900000	581930000	623220000	202370000	141940000	658260000	738990000	418130000	442930000	227330000	256710000	238760000	12016000	260720000	675500000	285000000	545480000	252870000	282550000	1394600000	98809000	642250000	789670000	412140000	468160000	886060000	753640000
P02786	P02786	Transferrin receptor protein 1;Transferrin receptor protein 1, serum form	TFRC	21448000	132650000	65183000	222370000	7100100	121030000	120450000	142750000	63403000	94076000	83326000	41752000	33889000	104750000	15026000	80371000	51055000	143100000	400380000	229710000	279470000	182450000	218820000	194230000	108170000	70184000	124310000	134420000	174530000	383840000	102520000	210610000	21758000	10456000	61201000	176440000	332790000	44072000	584430000	797510000	160560000	87003000	21366000	110610000	65060000	39317000
P02766	P02766	Transthyretin	TTR	4582900	74942000	158560000	65580000	149210000	121580000	235680000	20115000	170850000	277040000	208870000	16952000	270880000	219150000	1379000000	145940000	277070000	150200000	56504000	73787000	88140000	193780000	203060000	178240000	74561000	209960000	114660000	138130000	169970000	126440000	219580000	241600000	220750000	120290000	395890000	110690000	103790000	222250000	71056000	15560000	110000000	113710000	119830000	197980000	348950000	235630000
P02774;CON__Q3MHN5;CON__ENSEMBL:ENSBTAP00000018229	P02774	Vitamin D-binding protein	GC	33582000	95154000	112110000	26786000	36250000	139960000	98261000	5419000	117950000	275840000	227350000	72528000	65853000	15904000	1447000000	8919400	241910000	86175000	31701000	99114000	116660000	163810000	396780000	239370000	22278000	142380000	172140000	156350000	128600000	83831000	126880000	5154800	120830000	8386800	457310000	95471000	137120000	141600000	75880000	25125000	132250000	416750000	165850000	153430000	135010000	284030000
P07225;CON__P07224	P07225	Vitamin K-dependent protein S	PROS1	167300000	948100000	772730000	369520000	1218200000	472810000	270930000	394470000	226760000	259660000	524130000	423650000	901750000	454080000	516870000	815420000	442240000	320030000	1576100000	656640000	273450000	619920000	467900000	361650000	346610000	639870000	226920000	354660000	228240000	641790000	864550000	433670000	372020000	582770000	237430000	637820000	164170000	245110000	344030000	276940000	292140000	467970000	378980000	348160000	970220000	750690000
P04004;H0YJW9;CON__Q3ZBS7	P04004	Vitronectin;Vitronectin V65 subunit;Vitronectin V10 subunit;Somatomedin-B	VTN	176140000	194860000	249060000	675680000	121180000	275930000	406260000	418890000	258630000	289150000	252510000	210270000	444440000	215600000	279520000	437040000	251070000	161400000	602770000	164550000	298610000	214010000	192120000	413450000	425120000	168350000	161860000	520400000	572710000	664130000	283970000	650050000	697870000	405520000	320270000	189790000	438680000	520110000	819180000	583500000	346490000	370900000	135500000	119090000	260020000	199250000
P04275	P04275	von Willebrand factor;von Willebrand antigen 2	VWF	17664000000	41492000000	18569000000	56851000000	14201000000	39101000000	30478000000	37420000000	35225000000	12774000000	46425000000	18838000000	56556000000	43127000000	13087000000	55406000000	31929000000	8934700000	44341000000	45630000000	61082000000	50124000000	33234000000	21635000000	71038000000	26925000000	46741000000	60536000000	62414000000	49097000000	41761000000	107570000000	68667000000	34729000000	59430000000	49040000000	37288000000	70396000000	91759000000	54333000000	75317000000	43093000000	25563000000	66813000000	53906000000	34204000000
A0A0B4J1V0;S4R3C0;A0A075B7F1	A0A0B4J1V0		IGHV3-15	36002000	35053000	69239000	44949000	187470000	73036000	95814000	192580000	58625000	67019000	60155000	119160000	59943000	44856000	63553000	66731000	61751000	47874000	73404000	85574000	24565000	33631000	78559000	51975000	101860000	43662000	37250000	45384000	74693000	23353000	104150000	91800000	47600000	125100000	79247000	34130000	30072000	133600000	93583000	61181000	25693000	46808000	18545000	41487000	117940000	49926000
A0A0B4J2B5	A0A0B4J2B5		IGHV3OR16-9	145660000	194410000	340500000	232100000	310430000	1073900000	917490000	1858300000	871220000	743560000	442170000	322080000	398150000	176490000	240060000	759650000	100180000	203180000	333730000	438780000	189690000	176000000	241260000	194700000	802960000	384510000	160600000	405970000	243900000	100090000	145730000	775340000	606740000	1272400000	322000000	284650000	324950000	1053600000	1090600000	385960000	264770000	124650000	103120000	154450000	250310000	127550000
P11021	P11021	78 kDa glucose-regulated protein	HSPA5	43382000	15696000	10582000	17255000	6477600	19352000	18297000	6245800	90865000	39363000	13980000	13980000	29679000	2008000	4514000	4283700	4543800	8629400	16312000	23314000	11469000	6368300	29966000	0	9849200	7431700	6101000	16809000	11687000	53301000	57977000	2882900	6967400	7768900	21111000	18880000	24130000	19225000	80697000	10883000	322490000	37655000	86488000	14237000	13170000	37267000
Q76LX8	Q76LX8	A disintegrin and metalloproteinase with thrombospondin motifs 13	ADAMTS13	35452000	53832000	29282000	119910000	23687000	66109000	58661000	91081000	40825000	17536000	80780000	18118000	131170000	138530000	53266000	112280000	53647000	39675000	76427000	50030000	33256000	106050000	56416000	42675000	92209000	78631000	74670000	111150000	134610000	101250000	65539000	325440000	160930000	120460000	40136000	37176000	70535000	154170000	58856000	0	150960000	132740000	20357000	34715000	93106000	52180000
P02765	P02765	Alpha-2-HS-glycoprotein;Alpha-2-HS-glycoprotein chain A;Alpha-2-HS-glycoprotein chain B	AHSG	9132900	49129000	104050000	55772000	56401000	122270000	168090000	118470000	145730000	170590000	153630000	0	103770000	63437000	294690000	73877000	364610000	70584000	32997000	68837000	51721000	83374000	174120000	121660000	172470000	44594000	39077000	87291000	133550000	91667000	96145000	149760000	203620000	83487000	123370000	57377000	246330000	200150000	80221000	525040000	118610000	134930000	32584000	174660000	79395000	64284000
P06733;P13929	P06733	Alpha-enolase	ENO1	165570000	44422000	42973000	39040000	0	33047000	28406000	37004000	132030000	61782000	17547000	173830000	25816000	1706600	7439300	15754000	2117800	97726000	35300000	68211000	22208000	28621000	164240000	25273000	26346000	20693000	155180000	43087000	43975000	80977000	79276000	10974000	87977000	10138000	26560000	52827000	22440000	25757000	148120000	20675000	575050000	28847000	225540000	71391000	32996000	28205000
Q8NI99	Q8NI99	Angiopoietin-related protein 6	ANGPTL6	12938000	11552000	53287000	39103000	19875000	47554000	48707000	27876000	13829000	28860000	29332000	10531000	56841000	8151800	8679300	88064000	7824400	8172500	23420000	20272000	15528000	25762000	25643000	12934000	94385000	16231000	15039000	32925000	10871000	21868000	43930000	28158000	67946000	26934000	16991000	28679000	22572000	54805000	20412000	0	14820000	12333000	11233000	7751200	43031000	14089000
P01019	P01019	Angiotensinogen;Angiotensin-1;Angiotensin-2;Angiotensin-3;Angiotensin-4;Angiotensin 1-9;Angiotensin 1-7;Angiotensin 1-5;Angiotensin 1-4	AGT	31507000	11500000	13275000	29045000	40171000	51544000	18192000	11479000	18091000	13499000	15910000	33135000	16856000	19262000	108680000	30177000	20162000	16947000	29383000	14120000	15102000	18622000	29504000	118540000	19030000	17096000	16826000	29277000	11403000	15996000	23830000	23118000	28027000	6908800	27982000	19747000	38522000	19443000	13288000	0	15673000	14380000	12137000	17744000	22043000	20092000
P16157	P16157	Ankyrin-1	ANK1	315480000	43740000	504720	4520000	66576000	933870000	1054400000	53022000	684380000	1685700000	1399900000	62102000	100330000	3484600	4896500	13466000	1505100000	1082800000	104770000	74801000	169230000	54631000	2373000000	25527000	28690000	122250000	2618500	510850000	5163600	459930000	542230000	35707000	375120000	83605000	21686000	89651000	1006900000	916240000	104860000	724960000	287630000	2521100000	333800000	460240000	57774000	3693600000
P00488	P00488	Coagulation factor XIII A chain	F13A1	411940000	34965000	61461000	37808000	96804000	25752000	26528000	55455000	185090000	99889000	29310000	241270000	23546000	5667700	35248000	380290000	5067600	140110000	87493000	116530000	37303000	42946000	116300000	36981000	23490000	42620000	344950000	43059000	30334000	64240000	123010000	0	2402300	89270000	24326000	113120000	20268000	15522000	204570000	82776000	612830000	48528000	432140000	116140000	40951000	71494000
P23528;Q9Y281	P23528	Cofilin-1	CFL1	294520000	39494000	25787000	39651000	0	21474000	37822000	62407000	175400000	125610000	25116000	245710000	38087000	19035000	16581000	6315000	11079000	256080000	38034000	69597000	38627000	31721000	55923000	54644000	35469000	23904000	119890000	61526000	69587000	108700000	104410000	31798000	67000000	18487000	43406000	26719000	60206000	38038000	245270000	212330000	672640000	42705000	368890000	60227000	44737000	55383000
P12109	P12109	Collagen alpha-1(VI) chain	COL6A1	17029000	75775000	89117000	35205000	29458000	119860000	109620000	57291000	42316000	40762000	82649000	26292000	169240000	43941000	12620000	70985000	33526000	30379000	44201000	64004000	50881000	73843000	69953000	42790000	160440000	53235000	47759000	108310000	33295000	41667000	49693000	34846000	54079000	89852000	39594000	54300000	33905000	36836000	0	16538000	23204000	51339000	25820000	50584000	75232000	45806000
Q9BWP8	Q9BWP8	Collectin-11	COLEC11	0	47763000	131720000	118280000	83207000	130870000	49196000	46349000	32066000	31571000	68992000	5888600	125540000	48133000	26067000	132050000	22277000	39484000	81828000	31024000	29884000	40384000	94852000	24771000	148940000	48511000	37194000	100110000	40838000	45537000	102240000	169260000	507500000	56805000	76558000	64837000	40693000	327590000	70495000	30974000	34161000	46046000	17601000	22215000	74268000	22975000
P02745	P02745	Complement C1q subcomponent subunit A	C1QA	22174000	115130000	138160000	118270000	266660000	76600000	40804000	61381000	27241000	34538000	56685000	23073000	48611000	69586000	32912000	27770000	48634000	44818000	112030000	245550000	48644000	97335000	50142000	141350000	40725000	50624000	49909000	73760000	60394000	26938000	38074000	12251000	35814000	57750000	34927000	226530000	38141000	21263000	137410000	0	52521000	49003000	23357000	76950000	57721000	32212000
P01031	P01031	Complement C5;Complement C5 beta chain;Complement C5 alpha chain;C5a anaphylatoxin;Complement C5 alpha chain	C5	11568000	20460000	26421000	38070000	87619000	11767000	15187000	5273700	7914400	20185000	17489000	14648000	19843000	25007000	143760000	27973000	38208000	22836000	32217000	20475000	14523000	48080000	56405000	22059000	18481000	17668000	28646000	18017000	38337000	14201000	18167000	13989000	21086000	16753000	28030000	17457000	12343000	12123000	12118000	0	19758000	23696000	6857400	18301000	21798000	33218000
P04075;P05062	P04075	Fructose-bisphosphate aldolase A	ALDOA	160690000	18777000	26334000	19507000	3017600	32039000	46886000	12138000	188000000	152660000	37027000	123690000	14708000	5785400	12526000	3360300	12669000	89613000	24924000	64823000	20007000	15208000	91573000	0	19650000	19983000	177810000	31937000	39555000	63453000	127140000	3640600	23403000	2997400	27417000	58167000	29962000	27596000	47046000	8738500	509380000	42579000	387610000	76531000	35018000	58927000
CON__Q86YZ3;Q86YZ3	CON__Q86YZ3;Q86YZ3	Hornerin	HRNR	3428900	9918200	7940000	6689700	3203100	11736000	12308000	21165000	8530000	11538000	5229800	2575500	11689000	9575400	2863600	6722300	6431900	4997400	5552900	3378200	6518400	8898000	6122400	18834000	8101100	3949100	4623800	5378800	2877900	3804800	3789400	9749100	4637200	8643000	6373700	3902300	7040900	8351100	5341300	15882000	1384200	2928300	2305600	7873800	7727700	4111600
P04433;A0A0A0MRZ8	P04433;A0A0A0MRZ8	Ig kappa chain V-III region VG	IGKV3D-11	18574000	70109000	187500000	118280000	170520000	239730000	155560000	321850000	176940000	279840000	202610000	55215000	196340000	22545000	77088000	411140000	47191000	118600000	144740000	306710000	51399000	108420000	105030000	105560000	415010000	126970000	29156000	110220000	134900000	75503000	297240000	157000000	113650000	636180000	232530000	57960000	49686000	159850000	109500000	23869000	162870000	91102000	124020000	66779000	116880000	106840000
B9A064;P0CG04	B9A064;P0CG04	Immunoglobulin lambda-like polypeptide 5;Ig lambda-1 chain C regions	IGLL5;IGLC1	9212000	121020000	110310000	108600000	176910000	280850000	144370000	66640000	108320000	135500000	125480000	29444000	218100000	139170000	177690000	233680000	32285000	110670000	52422000	304810000	21886000	45797000	39649000	29248000	179690000	35800000	76453000	68425000	79899000	34236000	94080000	43930000	92266000	361330000	221130000	89447000	22026000	74138000	22627000	0	37221000	92083000	63606000	25779000	185110000	131260000
P48740	P48740	Mannan-binding lectin serine protease 1;Mannan-binding lectin serine protease 1 heavy chain;Mannan-binding lectin serine protease 1 light chain	MASP1	50317000	29090000	54604000	35738000	56111000	38518000	0	50812000	10663000	29209000	25439000	86365000	55264000	96261000	17559000	78769000	43611000	18895000	43245000	21235000	10155000	22710000	28813000	44533000	26970000	67285000	18038000	56938000	33902000	21221000	95177000	50201000	86156000	22212000	21281000	50958000	8586600	80039000	11796000	20184000	29724000	41502000	29833000	19710000	23649000	15336000
Q13201	Q13201	Multimerin-1;Platelet glycoprotein Ia*;155 kDa platelet multimerin	MMRN1	80928000	496370000	165680000	29955000	5006200	24897000	66726000	12386000	98686000	199090000	76084000	130890000	134370000	115630000	229830000	99664000	51380000	63618000	1490100000	228570000	93662000	187220000	52934000	37362000	164230000	188760000	240120000	143320000	73043000	23726000	79745000	5098700	131970000	266680000	96970000	108700000	102570000	100640000	345090000	0	283490000	258460000	327120000	238990000	448990000	288190000
Q8WWZ8	Q8WWZ8	Oncoprotein-induced transcript 3 protein	OIT3	8331600	159580000	73697000	33125000	22186000	45534000	59347000	45185000	72930000	44622000	114700000	63332000	59218000	129540000	43786000	49835000	59542000	9208600	23119000	56222000	17862000	113310000	27509000	0	164860000	36525000	41560000	118190000	130760000	102590000	43216000	72754000	38869000	105620000	81463000	48064000	32521000	105860000	50212000	11226000	37252000	106220000	137900000	53969000	76029000	125750000
P05155;CON__P50448	P05155	Plasma protease C1 inhibitor	SERPING1	9420300	36141000	58719000	47769000	380300000	35931000	59717000	36753000	10271000	17385000	59039000	13691000	17697000	28556000	483530000	47279000	150580000	61051000	88197000	35994000	32691000	71291000	156510000	65909000	34228000	79890000	173200000	64056000	51660000	44453000	26295000	43771000	39285000	3585300	102840000	127960000	31601000	41036000	37429000	0	54664000	36343000	58834000	207110000	115930000	99299000
P00747;Q15195;Q02325	P00747	Plasminogen;Plasmin heavy chain A;Activation peptide;Angiostatin;Plasmin heavy chain A, short form;Plasmin light chain B	PLG	6238100	13862000	19948000	10860000	21584000	27951000	3480800	1349500	23151000	14383000	64254000	14218000	26635000	12182000	433540000	25719000	90628000	37749000	33634000	21363000	12013000	18896000	85196000	6239400	10138000	20876000	24070000	16703000	10417000	1697100	36498000	7020600	24665000	10316000	99860000	12794000	10008000	21350000	10613000	0	20238000	60931000	24100000	27012000	25505000	53177000
P02760;CON__P00978	P02760	Protein AMBP;Alpha-1-microglobulin;Inter-alpha-trypsin inhibitor light chain;Trypstatin	AMBP	16049000	25707000	31916000	40972000	141910000	26276000	28895000	26568000	22025000	23831000	32574000	8924100	38990000	49013000	60388000	27968000	40025000	32356000	48837000	20657000	17373000	54059000	91097000	42721000	32920000	28839000	32229000	31971000	26515000	42780000	22560000	50501000	41687000	37850000	29105000	30564000	12400000	18412000	32721000	0	23881000	29297000	14807000	26469000	18665000	15512000
P14618	P14618	Pyruvate kinase PKM	PKM	347390000	35910000	34449000	38688000	0	15695000	38952000	16498000	120710000	64795000	18573000	314000000	25164000	2628200	2836800	9693800	2255400	78845000	31267000	64977000	37294000	36555000	170210000	3301800	4199900	13402000	174690000	71149000	81954000	87872000	97204000	7704600	100950000	4091900	29570000	52499000	46757000	47072000	211840000	3967700	492540000	51609000	381450000	79996000	65030000	57138000
P02549	P02549	Spectrin alpha chain, erythrocytic 1	SPTA1	212060000	15669000	1264400	1112000	72288000	775690000	687340000	5321200	425640000	1521300000	1402000000	42792000	25041000	3680400	600100	3361800	1834800000	1403800000	78535000	48056000	137210000	34868000	3502400000	5252300	4042300	128840000	1368700	308410000	842420	356370000	470860000	4012800	179580000	36854000	4670100	102240000	797390000	775840000	32418000	318170000	160460000	2271000000	381080000	509470000	30458000	4493100000
A0A0C4DH72	A0A0C4DH72		IGKV1-6	2794000	37107000	44499000	46531000	18651000	35538000	18724000	23810000	24021000	9534100	60515000	3093000	49244000	48926000	43206000	46324000	9217800	19645000	22677000	47936000	6190200	19808000	24348000	0	14102000	47596000	21106000	13239000	29731000	5653500	46721000	15955000	15504000	17573000	28497000	21309000	7380600	24477000	12880000	2299800	5651100	32205000	19697000	45075000	65591000	42908000
P55056	P55056	Apolipoprotein C-IV	APOC4	26606000	119900000	976530000	10253000	687320000	67412000	20071000	8474300	44170000	7237900	32017000	75199000	60609000	1619600000	28775000	5882500	643370000	152990000	110740000	100040000	771990000	385130000	135740000	3188300	10341000	1879200000	767360000	12386000	19383000	6332400	722740	3593500	5971100	3904800	5788100	1228100000	5660600	23153000	0	0	8663300	11938000	6472400	903660000	243810000	169420000
P02747	P02747	Complement C1q subcomponent subunit C	C1QC	148230000	330870000	340310000	182110000	391130000	191590000	175510000	122040000	238040000	277970000	230290000	184390000	295650000	140270000	134630000	227670000	94713000	93681000	155460000	899350000	244220000	141720000	111330000	0	283400000	158270000	69956000	340620000	96180000	121460000	330780000	159360000	177090000	406410000	204630000	155150000	68203000	134640000	108970000	0	100630000	297310000	125070000	108910000	275260000	170820000
Q15485	Q15485	Ficolin-2	FCN2	11865000	25965000	18220000	3611300	46042000	54112000	18114000	10544000	8681400	3168300	3023700	9018900	8965300	18345000	13045000	157420000	42778000	7074400	225740000	10525000	25719000	26259000	4493600	5247400	12209000	12532000	21455000	60998000	44532000	64240000	37226000	54625000	45552000	13489000	42756000	12816000	5202200	78425000	0	19425000	33013000	337040000	16091000	10081000	28414000	25469000
Q9H4G4	Q9H4G4	Golgi-associated plant pathogenesis-related protein 1	GLIPR2	16093000	8288600	18275000	14513000	0	12650000	31776000	42717000	12411000	33464000	13584000	17846000	16891000	7705900	4866700	18154000	14585000	13758000	20508000	16024000	16320000	10766000	14639000	51457000	22271000	8598600	14221000	27732000	29555000	47267000	17187000	32270000	31133000	11005000	17577000	0	52858000	42542000	34094000	127770000	18133000	4627500	10421000	7547300	21145000	13098000
P02790	P02790	Hemopexin	HPX	15077000	59008000	33940000	1939400	88361000	85735000	48965000	0	68905000	74988000	217470000	19663000	80080000	35930000	1803800000	27358000	212750000	83015000	60693000	92148000	63889000	99542000	258700000	80998000	26406000	45704000	133100000	37816000	49530000	47230000	63090000	3813600	58847000	12080000	383400000	80375000	22317000	100030000	29830000	0	46075000	120380000	107750000	133260000	30040000	99745000
P04196	P04196	Histidine-rich glycoprotein	HRG	0	21920000	53942000	20721000	48159000	28959000	12278000	58814000	10034000	16028000	41895000	0	29697000	45764000	163250000	26714000	96294000	23577000	47419000	22480000	32629000	45188000	88151000	9565700	34016000	61390000	48033000	10925000	20191000	9619600	20965000	38588000	15370000	18113000	23206000	54225000	16314000	21509000	19922000	45803000	20142000	27066000	24575000	55695000	60989000	45220000
Q13418	Q13418	Integrin-linked protein kinase	ILK	216070000	33084000	22142000	12293000	1994900	9088500	10190000	21505000	110150000	54852000	19202000	87612000	12692000	11975000	2456800	5482600	4414500	183120000	43178000	62331000	35290000	36982000	34994000	0	12539000	25930000	175370000	44973000	27186000	30116000	42458000	0	2739300	4777600	26281000	33484000	23649000	30919000	81033000	49316000	176210000	36154000	243450000	45241000	49463000	42785000
P62937;P0DN26;A0A0B4J2A2;A0A075B767;A0A075B759;Q9Y536;F5H284	P62937	Peptidyl-prolyl cis-trans isomerase A;Peptidyl-prolyl cis-trans isomerase A, N-terminally processed	PPIA	283450000	56884000	62118000	91490000	0	76333000	78929000	90519000	316550000	185950000	53958000	123410000	60510000	10573000	11072000	63948000	42304000	119170000	21917000	91028000	46556000	18700000	64706000	38186000	65554000	48574000	195740000	97855000	111110000	160590000	183190000	48287000	48522000	33021000	94637000	44983000	53461000	93339000	112500000	17416000	674600000	70403000	702490000	105980000	76658000	75489000
P32119	P32119	Peroxiredoxin-2	PRDX2	14867000	54662000	3579500	2413700	0	479160000	367680000	16800000	457280000	1038800000	831550000	4861300	58435000	3923200	4714800	11461000	237950000	304590000	94991000	63478000	5366600	45808000	321320000	12114000	5882300	11247000	15153000	22092000	17706000	13928000	359910000	82931000	4656600	8682700	29304000	60407000	181980000	330120000	30337000	16736000	94333000	31320000	418670000	239100000	74118000	190400000
P80108	P80108	Phosphatidylinositol-glycan-specific phospholipase D	GPLD1	18681000	38123000	36774000	26963000	80792000	28703000	37044000	24148000	29255000	60013000	28244000	21125000	58910000	27863000	28403000	42891000	31011000	56230000	34179000	25697000	38332000	51617000	22331000	43790000	67200000	32743000	11678000	43436000	33505000	34278000	78762000	9052600	41632000	51693000	6151900	24193000	46616000	60053000	27133000	0	31313000	33731000	8779900	29822000	70507000	25988000
P16671	P16671	Platelet glycoprotein 4	CD36	40619000	25221000	51466000	3323900	6547400	21368000	15228000	0	14892000	22899000	43237000	53906000	53062000	24986000	9918000	27212000	84887000	100950000	74187000	110030000	83148000	87748000	68224000	10276000	21085000	104460000	297040000	13950000	25468000	3937800	11094000	10816000	7875800	5566200	34187000	50767000	1143200	7742000	21807000	32015000	12411000	55432000	187030000	132970000	48093000	36894000
Q8WUM4	Q8WUM4	Programmed cell death 6-interacting protein	PDCD6IP	22781000	17226000	23359000	6025800	0	10804000	45683000	14118000	9789800	28917000	24272000	24391000	41254000	18714000	5030200	14832000	14712000	11913000	19004000	21880000	22304000	21609000	80751000	21478000	29054000	13963000	21425000	9067000	11212000	13047000	18182000	0	23746000	4344600	11127000	9807700	9971100	12282000	11660000	12998000	25364000	7889600	13084000	11259000	19176000	13065000
P23467;Q16827	P23467	Receptor-type tyrosine-protein phosphatase beta	PTPRB	20410000	21770000	9013400	21935000	4892100	21965000	29932000	10965000	8352800	22995000	22307000	9401700	37204000	3903500	5002200	25895000	18697000	5407200	13644000	18507000	29746000	11265000	8901700	11059000	32284000	9103600	10281000	32067000	30746000	12989000	28040000	21525000	16530000	10130000	12504000	8719800	15301000	35447000	0	0	14540000	8004300	8421100	6753700	44252000	24938000
P62987;P62979;P0CG47;P0CG48	P62987;P62979;P0CG47;P0CG48	Ubiquitin-60S ribosomal protein L40;Ubiquitin;60S ribosomal protein L40;Ubiquitin-40S ribosomal protein S27a;Ubiquitin;40S ribosomal protein S27a;Polyubiquitin-B;Ubiquitin;Polyubiquitin-C;Ubiquitin	UBA52;RPS27A;UBB;UBC	21426000	15423000	51589000	39379000	0	72931000	130950000	74596000	27760000	67068000	26352000	35470000	41148000	26371000	0	41375000	61966000	36390000	66235000	25974000	14526000	25828000	55483000	33774000	58925000	31675000	68654000	48520000	24005000	38821000	43936000	38603000	69307000	22071000	26493000	19639000	40945000	32073000	30391000	46780000	22557000	26098000	24520000	19873000	41500000	25771000
P18206	P18206	Vinculin	VCL	1294500000	34188000	27155000	23544000	671020	25433000	28126000	23547000	568950000	427020000	26644000	1036800000	9187900	11783000	14972000	2763100	4699300	662800000	66348000	268380000	23657000	18175000	323900000	0	2036700	98198000	1062300000	19587000	22992000	72054000	107660000	0	1229300	933740	43519000	195390000	1616400	899600	103560000	12801000	903170000	63346000	1436100000	376900000	13115000	107650000
P15144	P15144	Aminopeptidase N	ANPEP	14150000	304140000	249310000	97267000	123260000	65518000	680690000	9699200	24254000	51856000	8126200	914910000	32259000	7068700	25981000	11331000	2086600	44286000	179050000	40377000	23758000	164360000	42096000	521220000	103170000	4720100	15813000	31736000	289720000	214360000	58322000	4624700	524500000	87979000	540110000	13880000	114970000	245790000	38003000	0	8081900	117680000	70941000	0	219730000	105540000
P49913	P49913	Cathelicidin antimicrobial peptide;Antibacterial protein FALL-39;Antibacterial protein LL-37	CAMP	53326000	18240000	121560000	15572000	68259000	85551000	96160000	120490000	219620000	59718000	87675000	72579000	73842000	207820000	0	63685000	93350000	11967000	12733000	14121000	110120000	21851000	4655100	112320000	102100000	65285000	32059000	111030000	58198000	88516000	37165000	66433000	25744000	50185000	46264000	232530000	308240000	151880000	0	58741000	14221000	69163000	14523000	162700000	55329000	45622000
P12110	P12110	Collagen alpha-2(VI) chain	COL6A2	5725200	39001000	69793000	16870000	9732100	26393000	21334000	7459000	9926500	8262000	27634000	4653000	78052000	24986000	5657000	17392000	22764000	21209000	29948000	23282000	19999000	54886000	49912000	9263800	45052000	34235000	31786000	24259000	12132000	9033100	10022000	4152500	23635000	30046000	14611000	37019000	0	16237000	0	0	7796300	16931000	6320400	26584000	37694000	28029000
P81605	P81605	Dermcidin;Survival-promoting peptide;DCD-1	DCD	6488300	8015100	27201000	17115000	6462000	18551000	32502000	44156000	16063000	36307000	13009000	10251000	9442900	15041000	0	12497000	22998000	9435700	13805000	6237100	5951900	16449000	11341000	17613000	10209000	11227000	7798000	14813000	7725100	8340400	13164000	38765000	12439000	11258000	9593300	17519000	7812300	12126000	0	0	4689500	8889500	8385900	33533000	17281000	16719000
P23229	P23229	Integrin alpha-6;Integrin alpha-6 heavy chain;Integrin alpha-6 light chain;Processed integrin alpha-6	ITGA6	258010000	31554000	22320000	37933000	0	22689000	41484000	50761000	119250000	123280000	19865000	196930000	25008000	6809800	2233500	15762000	930180	128250000	29956000	148330000	127270000	22850000	27706000	0	24085000	38930000	225450000	98322000	118630000	13267000	66841000	9855500	4007800	1628600	36545000	78518000	50815000	47989000	89694000	48263000	102360000	118960000	314160000	119600000	71525000	76087000
Q14766	Q14766	Latent-transforming growth factor beta-binding protein 1	LTBP1	38876000	80950000	22432000	10570000	0	31694000	33106000	25326000	34975000	143050000	25670000	82289000	37777000	10389000	77702000	26355000	21531000	10377000	310550000	99970000	63183000	20409000	7630800	9572700	92261000	40500000	40765000	71957000	34552000	34394000	34760000	4667500	69003000	110940000	52685000	47060000	75488000	61193000	253110000	0	140490000	46844000	65510000	30815000	89567000	42816000
Q13093	Q13093	Platelet-activating factor acetylhydrolase	PLA2G7	15611000	5002600	66497000	4659100	33773000	18882000	29487000	39169000	28317000	33592000	19256000	16748000	21875000	19243000	8017700	6675600	43257000	19186000	19467000	13689000	10286000	19515000	4532700	0	11895000	29971000	9535300	19383000	21458000	11252000	13703000	30280000	44975000	51928000	11252000	55683000	7336600	21110000	0	0	9162300	22557000	11079000	35721000	39434000	15514000
P07737;CON__P02584	P07737	Profilin-1	PFN1	50728000	25728000	44405000	15977000	2050100	4316200	8885100	7375800	133090000	46844000	21477000	30164000	23003000	37637000	21155000	0	18579000	308020000	58938000	99151000	13522000	39728000	162230000	7346200	5605600	61617000	447940000	23946000	28575000	44985000	57642000	0	14984000	3239100	33423000	86562000	18397000	24486000	163520000	23705000	369400000	27337000	486420000	191500000	67270000	89430000
O00560	O00560	Syntenin-1	SDCBP	6892200	66144000	54219000	12702000	16260000	49037000	63960000	24604000	15050000	29262000	59908000	16826000	73675000	29704000	14398000	37804000	29936000	45471000	89328000	62642000	30318000	109230000	131110000	0	53927000	29888000	22437000	31521000	19286000	21561000	32473000	17888000	39235000	34502000	27088000	23005000	28367000	20099000	0	0	17773000	18842000	21625000	27357000	88555000	45424000
P04040	P04040	Catalase	CAT	91945000	20113000	16913000	3279500	0	338310000	273550000	168690000	316440000	745640000	448580000	89442000	47492000	14278000	1734300	18662000	123730000	168570000	24559000	54155000	15205000	28251000	278600000	5516600	16000000	4929600	26647000	33417000	13559000	54260000	428530000	0	48601000	227910000	24121000	33438000	482840000	285060000	147860000	330130000	91993000	16988000	261680000	156480000	50072000	63548000
Q31612	Q31612	HLA class I histocompatibility antigen, B-73 alpha chain	HLA-B	53416000	16815000	22310000	3785800	12629000	7800800	9197800	4388200	33251000	11178000	11311000	14118000	7507000	4229400	4407900	16123000	7343500	37072000	16349000	15878000	16016000	21876000	9206000	8949300	18221000	3872300	37059000	29246000	12173000	10144000	7407300	9827800	3935600	8959800	12683000	15429000	8188400	8203100	0	0	41594000	28699000	35161000	14354000	23674000	29720000
P01764	P01764	Ig heavy chain V-III region 23	IGHV3-23	19576000	78331000	145690000	50139000	166320000	41944000	43273000	35280000	33833000	25499000	76091000	61361000	103900000	87531000	65872000	84660000	60394000	35829000	242090000	154400000	15786000	73266000	72766000	37912000	45702000	77819000	23862000	11579000	46940000	10342000	69512000	0	13476000	122760000	98907000	211630000	13193000	0	18963000	0	26870000	61488000	30375000	84568000	69380000	39212000
Q9UHG3	Q9UHG3	Prenylcysteine oxidase 1	PCYOX1	0	24296000	478550000	6959800	178920000	38883000	42039000	2084700	44678000	30826000	71707000	2365600	76330000	405720000	29013000	24171000	615890000	196840000	106660000	25560000	39047000	116620000	28952000	0	8666100	293240000	120490000	26454000	30042000	17870000	24545000	7466900	53618000	53774000	30905000	449090000	12997000	30291000	0	0	4188000	43355000	33644000	287070000	137490000	109000000
P11171;Q9Y2J2;Q9H4G0	P11171	Protein 4.1	EPB41	76479000	3242700	1576400	1553800	14523000	141190000	170620000	31922000	160660000	490380000	392910000	23224000	23186000	827150	995960	5443000	305340000	329000000	12793000	15395000	45338000	4155700	612950000	15987000	3843000	17243000	1242500	120410000	0	109580000	138810000	4204300	66589000	11737000	1722800	15929000	343790000	255110000	3100100	265220000	58643000	616430000	115180000	123670000	21004000	994340000
P55072	P55072	Transitional endoplasmic reticulum ATPase	VCP	39985000	341280000	276600000	3306000	461250	32177000	17586000	0	35171000	54155000	41146000	46608000	9597100	3888400	902280	0	36957000	206010000	9617800	41961000	3721000	2763600	105500000	3142800	0	483300000	23793000	125610000	12501000	3213200	23670000	1224400	2110900	2209100	416670	11001000	15691000	13528000	11773000	4153800	102530000	14109000	64014000	22163000	1502000	43937000
P67936	P67936	Tropomyosin alpha-4 chain	TPM4	664940000	63345000	15262000	102880000	0	67084000	107540000	82805000	539950000	349880000	78439000	428970000	20704000	1461700	24090000	1158900	33248000	123200000	9056700	198310000	64412000	25141000	164190000	2319700	3633500	33158000	222330000	94166000	106860000	332440000	349770000	0	2263400	0	72170000	122160000	124320000	63279000	295220000	113180000	971060000	138140000	882200000	213240000	76051000	235940000
P68363;Q9H853	P68363	Tubulin alpha-1B chain	TUBA1B	288620000	69265000	80493000	47105000	0	24920000	6320000	44600000	175510000	70949000	10485000	227600000	13626000	1182000	1649700	0	1459000	50273000	43340000	95342000	193640000	75964000	100920000	11193000	2484700	44204000	334050000	67966000	23069000	86843000	71153000	3177000	24701000	0	35584000	183030000	31885000	29053000	202820000	118860000	329930000	93439000	452480000	178930000	63881000	58715000
P31946	P31946	14-3-3 protein beta/alpha;14-3-3 protein beta/alpha, N-terminally processed	YWHAB	194390000	8336900	3961900	2538900	0	16048000	16220000	5311400	38207000	48410000	12237000	110130000	10597000	0	2672500	7553500	4062400	40977000	10012000	12732000	8587000	4295800	33443000	19032000	5782500	4073800	42512000	14880000	12994000	21522000	26763000	5267200	13593000	0	13267000	6621000	15042000	6453500	37071000	11780000	115810000	11992000	92637000	14007000	18526000	24629000
P20851	P20851	C4b-binding protein beta chain	C4BPB	0	185440000	106800000	60633000	301660000	16852000	13125000	44987000	17019000	28987000	58468000	0	99951000	66274000	50772000	156190000	153310000	34862000	270280000	75349000	0	244820000	118630000	10592000	54671000	105490000	6535700	32296000	20123000	118850000	77550000	55616000	23345000	38230000	26494000	274400000	0	35825000	7876800	0	27329000	53511000	39853000	81605000	22374000	46078000
P60953;P17081;Q9H4E5	P60953	Cell division control protein 42 homolog	CDC42	23867000	15587000	18191000	17922000	2906400	5504600	9054900	0	13179000	7371700	6394200	18181000	10975000	2935600	0	6977000	6344000	20076000	11267000	13969000	8786400	11525000	36475000	0	7910500	10337000	44406000	11802000	22082000	20951000	17993000	8014900	22346000	4020500	19253000	11898000	9470100	12778000	12443000	0	37943000	13268000	29012000	12674000	9656300	17163000
Q9H4M9	Q9H4M9	EH domain-containing protein 1	EHD1	32126000	22487000	37132000	9807100	0	10108000	16141000	13697000	17523000	24291000	18452000	24040000	21832000	5209500	4182300	7425700	7824800	43361000	26126000	16297000	9972700	15468000	28035000	0	18590000	15157000	44243000	13148000	14995000	29189000	11350000	9157100	19811000	0	8685100	15281000	17506000	37105000	37275000	65738000	27804000	9844700	43431000	14563000	25378000	15604000
Q9Y6C2	Q9Y6C2	EMILIN-1	EMILIN1	33823000	99719000	10628000	4019900	1940100	24598000	17419000	5326200	9628600	73701000	6670500	69747000	11427000	5053500	38308000	3654000	2705500	1340300	501860000	102170000	19546000	7265700	3016200	2953300	39427000	21230000	28368000	17798000	3659700	3662100	13707000	0	19437000	51633000	12805000	9670800	27568000	30981000	222510000	0	75938000	17890000	73843000	26985000	42393000	34367000
P02042	P02042	Hemoglobin subunit delta	HBD	3240100	53977000	6515200	10907000	33891000	131070000	58636000	0	125800000	288410000	259520000	0	65762000	9330300	40917000	23815000	49757000	444200000	34045000	58695000	16114000	42723000	83235000	0	16724000	5700000	15915000	10341000	6615700	16259000	67212000	12777000	9170000	5017800	28666000	6366800	25244000	10549000	3586500	0	11093000	67634000	154140000	115980000	16526000	62344000
P62805	P62805	Histone H4	HIST1H4A	0	10560000	11705000	15965000	4354800	11551000	12095000	10675000	3721100	6646500	6706800	0	7007800	11207000	0	6634400	3839900	14660000	33372000	5419300	6732900	9298400	28049000	0	15443000	5898800	18034000	14322000	8680600	9988500	4692800	10949000	102140000	30599000	3898400	8464800	5809600	5800400	2206700	0	3274500	18099000	3717800	5242100	5048900	3943200
P00558;P07205	P00558	Phosphoglycerate kinase 1	PGK1	30569000	6455600	6825200	1540600	0	2273300	5819900	4920100	60804000	33612000	8784000	28308000	2738500	3368000	6882900	2207200	1479500	23507000	9118800	31388000	2412600	4414100	58173000	0	3538900	4856900	37859000	7071700	8684100	17078000	32244000	9445500	8967000	0	8918700	14840000	4813000	2566700	14427000	0	263660000	9059800	197990000	20673000	13929000	11868000
P08567	P08567	Pleckstrin	PLEK	237610000	16880000	18325000	8612300	2079700	2001300	5355300	4019800	86542000	39687000	6612300	89164000	3256100	6507600	2244700	0	0	177650000	35860000	37421000	12696000	17611000	45358000	0	3084800	36248000	150560000	20426000	15372000	24472000	50630000	0	1887600	12142000	5760700	47167000	5579700	7803500	50818000	9433600	231240000	21495000	164050000	60800000	11686000	26555000
P63000;P60763	P63000;P60763	Ras-related C3 botulinum toxin substrate 1;Ras-related C3 botulinum toxin substrate 3	RAC1;RAC3	51379000	16939000	20614000	6137100	0	12582000	9186800	0	23516000	22582000	14428000	26048000	16113000	4882400	2289700	0	14256000	29166000	18728000	27522000	18788000	18641000	38132000	0	21290000	14896000	62922000	14392000	11713000	13357000	14273000	11932000	10067000	12560000	12517000	16023000	7255400	13682000	25921000	0	28507000	26054000	60886000	24557000	35553000	28656000
P02743	P02743	Serum amyloid P-component;Serum amyloid P-component(1-203)	APCS	1982800	17822000	17066000	22528000	31360000	29779000	61409000	0	34421000	91365000	32013000	13954000	12575000	10801000	218530000	11319000	22090000	15901000	21313000	14066000	9006400	11518000	20820000	0	0	8128000	22789000	17472000	23059000	10477000	26565000	0	12896000	4044900	67345000	8259100	19684000	17114000	24853000	0	15055000	36454000	19413000	13697000	31384000	46341000
P02763	P02763	Alpha-1-acid glycoprotein 1	ORM1	0	39455000	6971200	7703100	58580000	20205000	12872000	0	9775800	23914000	63752000	0	19059000	25550000	915160000	36797000	58313000	143750000	82941000	57366000	11487000	100880000	177490000	18425000	4820200	18701000	80849000	3519800	21453000	19087000	41072000	3281400	5089500	0	105720000	22060000	5522800	9724400	6422600	0	20480000	41316000	93699000	19553000	9618000	22816000
P12814;P35609;Q08043	P12814	Alpha-actinin-1	ACTN1	419930000	16008000	277810000	8221600	1220100	1586000	4700000	4757700	167980000	93561000	3504500	65068000	1169200	1849400	3818000	0	3635200	41882000	11866000	91372000	14055000	19366000	192180000	4241400	981740	41370000	40858000	10197000	2585200	74024000	94352000	0	0	747530	13889000	183690000	7000900	10538000	133840000	4338400	418800000	16041000	197670000	115560000	13210000	85930000
O75955	O75955	Flotillin-1	FLOT1	5590600	7817300	9585300	5618700	0	40133000	30403000	7348600	21988000	75635000	27432000	8188500	16618000	0	3076600	0	32876000	33005000	13749000	7591000	2962600	6536900	123870000	14288000	11224000	0	2876200	33372000	16216000	31740000	11508000	10572000	111160000	1532700	5176400	1570800	66266000	31407000	11622000	21726000	30448000	42706000	10473000	11244000	9133900	103750000
Q96RW7	Q96RW7	Hemicentin-1	HMCN1	0	20804000	5258800	13227000	4074000	7047000	18202000	10648000	5214100	0	13392000	10983000	7725800	5667900	1498500	18654000	4608400	3121900	36555000	9086500	5680100	29612000	7493500	0	26500000	4993700	4584500	11638000	11422000	5899800	14370000	9130600	14866000	9680600	19788000	5441400	17091000	21524000	11769000	0	6974100	19236000	8884200	1648800	6513800	24595000
P05546;CON__ENSEMBL:ENSBTAP00000018574	P05546	Heparin cofactor 2	SERPIND1	22850000	5157600	46456000	0	42409000	34771000	46242000	20406000	12919000	11077000	23905000	25258000	37708000	18055000	153200000	10850000	68449000	17159000	14318000	55975000	27922000	32939000	140070000	51128000	65456000	15809000	12910000	30705000	18126000	0	5713600	7202700	8820400	21426000	9131900	10857000	0	0	0	0	21939000	23836000	4207700	21636000	34560000	40782000
Q15063;CON__Q2KJC7	Q15063;CON__Q2KJC7	Periostin	POSTN	0	6394400	10738000	8280700	8551600	4802900	16436000	11791000	10149000	3003800	6066500	0	8045500	4700800	1763500	11720000	7500500	12492000	8289000	4733300	6085300	18249000	11719000	10380000	16011000	5117500	8621300	19503000	9566200	8429700	5067200	15740000	15612000	6794800	1448000	6153300	6855400	0	0	13241000	3474000	1223500	1062900	12540000	1481300	17993000
P16284	P16284	Platelet endothelial cell adhesion molecule	PECAM1	27123000	17276000	15435000	0	2832000	3392200	5277900	0	18484000	12898000	12647000	16031000	14828000	7734900	5053300	6067200	12291000	80171000	16593000	22432000	12252000	14600000	30296000	0	3461000	16381000	90406000	12784000	24815000	17307000	13551000	3829200	4417700	2723000	16160000	19585000	8977200	4088000	0	0	26048000	20880000	130820000	38174000	30288000	27931000
P15153	P15153	Ras-related C3 botulinum toxin substrate 2	RAC2	21922000	22083000	15586000	4709800	0	6390500	8945800	6441000	11929000	13651000	11638000	15275000	15052000	4152100	3803400	4753000	3249300	12733000	15897000	22721000	10336000	10307000	26641000	0	10632000	4713000	9769300	12163000	10791000	18147000	7467800	0	27846000	3846600	8953800	0	6886600	13174000	7030400	0	17911000	13326000	20650000	6044500	21099000	5623400
K7N7A8;P29972	K7N7A8;P29972	Aquaporin-1	AQP1	7596500	15625000	3876900	10004000	0	19407000	24754000	14850000	15106000	22316000	21613000	9039500	14636000	9229200	0	19995000	11120000	26504000	13337000	9512100	11853000	0	4677400	0	6931000	10330000	8702400	43583000	14484000	19724000	31109000	34926000	17438000	5892900	8332800	3473700	8287700	21818000	21008000	0	14494000	36347000	10002000	0	23841000	47193000
P08123	P08123	Collagen alpha-2(I) chain	COL1A2	3769800	11276000	4908800	10889000	11001000	19554000	56655000	13989000	11312000	15992000	10731000	9170000	3709800	13643000	0	12523000	2074900	10944000	8048000	5022300	6547900	8688200	8713700	35401000	49562000	9165900	7715900	31950000	4513200	6544000	3525300	33946000	25815000	15310000	16012000	5700300	5557400	16922000	0	13892000	4552400	9982400	2799500	6169200	5296200	11519000
P01861	P01861	Ig gamma-4 chain C region	IGHG4	2994900	4618600	26189000	44676000	32239000	34014000	4158800	21204000	16684000	37856000	35889000	18815000	16317000	0	187900000	7724500	122470000	39639000	3820000	48123000	10775000	20589000	40162000	42127000	60927000	11517000	53247000	8398400	27954000	7469900	5216100	2227100	32535000	0	265180000	29178000	11153000	16924000	4305300	0	23582000	92915000	59271000	19759000	20107000	16137000
Q9HC84	Q9HC84	Mucin-5B	MUC5B	44490000	2772200	1547200000	849800	576100	30601000	787850000	31520000	1590600	4511700	1493200	2510400	222100000	1221700000	167380	1431200000	233380000	111790000	4588100	132110000	5079500	204250000	8878600	2999500	390210	20892000	8094700	0	4824500	6011000	404120	0	1083100	330400	420070000	416280	1304700	360200	32198000	0	7458300	906470	176580	0	577510	2337400
P08575	P08575	Receptor-type tyrosine-protein phosphatase C	PTPRC	17574000	28756000	43138000	4111500	0	15446000	20452000	0	17102000	12544000	21609000	22104000	15275000	12282000	5820600	5813300	21717000	24034000	13912000	18229000	21101000	19671000	95907000	0	17426000	14906000	25676000	37749000	15915000	21745000	11959000	21006000	37156000	15335000	10842000	6445800	0	13473000	0	0	8061300	12827000	20635000	16757000	17041000	16828000
P13611	P13611	Versican core protein	VCAN	11242000	20338000	16818000	30535000	8739500	21305000	34181000	25403000	21665000	12342000	28047000	0	14850000	9678900	8168000	46298000	9010100	11636000	9807800	10981000	5811200	14843000	16996000	0	58994000	6134600	0	36340000	26869000	57936000	14909000	44559000	28226000	26697000	27818000	8469200	32723000	20345000	25841000	0	3796800	35483000	21606000	18653000	21825000	15928000
P07355;A6NMY6	P07355;A6NMY6	Annexin A2;Putative annexin A2-like protein	ANXA2;ANXA2P2	0	10148000	16385000	5116600	0	7943000	11789000	0	8782200	9724200	10815000	0	12140000	9530100	1830600	14308000	8313300	9098800	5495100	8589300	7145900	5412700	24726000	0	11564000	6803700	5978200	21179000	9320300	13526000	9905100	14963000	15056000	6518600	6805800	4209100	11567000	18922000	15807000	0	6629500	5020000	5460800	7096200	13122000	6875100
P21926	P21926	CD9 antigen	CD9	84043000	38380000	45929000	5505400	5994300	11815000	9499500	0	19563000	23275000	11715000	53706000	7915000	18165000	7490900	5148100	9160400	67706000	38961000	77117000	68063000	41775000	105750000	0	46645000	40399000	101930000	10419000	28046000	11429000	18215000	0	0	2692500	15199000	47968000	3500500	12027000	29704000	0	20400000	15157000	120180000	65887000	9193300	10586000
P15311	P15311	Ezrin	EZR	3186500	8222000	93489000	4371300	0	13314000	36376000	0	3822200	18112000	8247000	10169000	11046000	967560	0	8941900	8255900	7165100	947480	5550200	5414200	6271500	216930000	6400100	34798000	1162900	2620000	15174000	10386000	10257000	12794000	13467000	15814000	10315000	6727500	0	1658100	17718000	0	0	10083000	4218400	4424700	1851000	12047000	19641000
P07305	P07305	Histone H1.0;Histone H1.0, N-terminally processed	H1F0	5735600	4380200	9253800	11323000	3802000	10244000	16430000	17749000	6541800	8074800	4970900	7575100	4384700	4915200	0	5148500	4805300	0	0	7160100	6328100	5834600	6889400	9257500	7235900	4771800	6615500	8841500	9211100	11417000	9220600	18142000	10376000	6687500	7680200	7549100	7520800	6952600	10189000	0	4163400	4833100	4803800	8605500	16804000	11238000
P10412;P16402;Q02539	P10412;P16402	Histone H1.4;Histone H1.3	HIST1H1E;HIST1H1D	34505000	8148500	10629000	42984000	13150000	27741000	48771000	107870000	34555000	40142000	4705500	35025000	21306000	0	7850200	23369000	9655800	13954000	8134700	7825500	14949000	16916000	17821000	30600000	22406000	9504000	0	69358000	35123000	49470000	52068000	82687000	35698000	11901000	15587000	13085000	48141000	18780000	31104000	174770000	19096000	17569000	7313500	11228000	37933000	29600000
Q8N699	Q8N699	Myc target protein 1	MYCT1	21346000	3629800	3835700	4513200	0	7154400	13545000	8885800	5670700	13484000	4694700	20704000	4194900	5108800	0	6045700	0	9244100	17687000	6978200	9718500	4587100	4137200	9038400	11967000	7460800	6774500	15086000	7183700	5811500	11357000	0	9391100	5194300	3756500	4930100	6897000	7736000	0	0	14179000	4040800	14306000	3095800	10926000	5568300
P01833	P01833	Polymeric immunoglobulin receptor;Secretory component	PIGR	0	113020000	93396000	2953900	50570000	2697100	9985900	24218000	7457200	5112400	29177000	2957300	32239000	9086600	5101400	105630000	19974000	42253000	26210000	12323000	98307000	23150000	222540000	0	13084000	13450000	4367800	15335000	20632000	14062000	18058000	5721900	3714200	26815000	94074000	150300000	0	11959000	0	0	0	179830000	7479200	7797900	32454000	29617000
P50395	P50395	Rab GDP dissociation inhibitor beta	GDI2	40727000	9750500	9661600	0	4525200	4872300	4366600	6712000	12782000	5999300	5127700	15418000	4468600	10049000	2901500	0	5016100	20507000	15135000	10136000	4008500	6884000	26197000	0	3747800	5286400	21423000	4132700	6304600	5610400	7892200	0	2623200	13869000	3583800	4728200	4956600	7093700	0	0	63722000	3040900	33105000	10662000	7005300	9429300
P25311	P25311	Zinc-alpha-2-glycoprotein	AZGP1	9236100	2944100	4088200	0	2501700	19580000	13615000	4323300	16553000	63628000	30869000	0	13886000	3636600	320330000	3824800	19747000	8751700	4674000	8163100	5945000	8583200	39067000	58441000	0	5741000	13107000	6626600	14329000	4345000	20493000	0	19739000	0	86443000	4407500	9241700	12422000	0	0	11451000	11572000	17162000	25700000	5426200	11016000
A0A075B6I0	A0A075B6I0		IGLV8-61	27341000	55062000	14519000	46340000	207480000	97145000	247190000	229930000	79712000	333110000	0	186190000	61306000	0	57391000	171450000	11660000	7408300	22700000	171740000	25416000	15388000	0	0	172120000	45100000	0	65915000	194680000	66959000	170010000	49269000	67446000	401030000	95510000	21821000	56595000	132690000	198790000	0	48630000	28225000	52935000	16737000	36362000	54281000
A0A0C4DH67	A0A0C4DH67		IGKV1-8	2470100	43758000	64853000	0	11062000	17531000	22470000	10461000	11448000	19880000	48598000	0	38519000	60004000	36344000	45546000	14751000	37333000	21168000	40672000	0	18103000	23335000	0	26866000	177690000	32153000	6314600	10838000	0	21272000	0	13101000	36959000	43388000	47311000	0	10354000	8805900	0	3221700	20747000	15458000	33019000	62016000	42184000
A0A0C4DH68;A0A075B6R9	A0A0C4DH68;A0A075B6R9		IGKV2-24;IGKV2D-24	0	13803000	81526000	12591000	75632000	30497000	15133000	13704000	18820000	20219000	44040000	2799400	15494000	72789000	79402000	26792000	26856000	85718000	32976000	44586000	10246000	61019000	83140000	0	24829000	81738000	40303000	12441000	9439600	0	15608000	8843300	32766000	58759000	29043000	34177000	0	0	0	0	0	9439500	8176600	64355000	32509000	34355000
P19652	P19652	Alpha-1-acid glycoprotein 2	ORM2	0	13381000	9526900	10183000	46251000	8946900	10073000	0	4902300	11047000	30562000	7976700	8012700	26569000	247390000	13376000	25265000	17996000	49794000	24731000	2790100	10653000	48496000	0	10606000	26101000	34132000	0	9405700	22079000	0	16403000	11001000	6807100	12286000	20488000	0	0	0	0	10649000	22108000	25255000	15682000	22793000	17085000
P16070	P16070	CD44 antigen	CD44	0	10972000	11587000	7952300	0	4767500	6326000	8115800	4877700	5687000	9045900	0	10137000	3219500	0	5985400	8084300	11460000	9373700	11518000	11737000	13644000	28977000	0	6644700	4631400	4211000	11004000	7112300	11606000	7946200	9451400	9945600	0	7840600	3086300	13949000	10056000	27930000	21280000	7816000	6751700	5178300	3674500	7355200	14967000
P07195	P07195	L-lactate dehydrogenase B chain	LDHB	288990000	7921600	4579700	20922000	0	19702000	42782000	23680000	102980000	99227000	26400000	215570000	5063600	0	824590	3180800	3785500	23244000	5554700	34093000	3829100	1924600	24516000	3831400	4359600	4949500	63366000	30434000	37891000	51849000	118720000	0	7242300	0	8666900	18403000	80264000	36869000	164820000	55238000	409970000	11271000	140180000	41011000	5076300	19010000
P06702	P06702	Protein S100-A9	S100A9	0	129990000	39998000	2751900	9142600	13143000	2282900	1470900	0	17698000	25759000	0	31147000	26045000	16278000	6382500	27792000	21748000	114740000	80259000	38517000	50857000	239140000	0	30020000	14805000	38192000	5181200	8126400	9790600	1614600	2451600	14045000	13378000	28077000	17243000	0	0	0	0	17056000	5256200	17792000	12548000	76814000	22108000
Q15907;P62491;P57735	Q15907;P62491	Ras-related protein Rab-11B;Ras-related protein Rab-11A	RAB11B;RAB11A	21156000	3801600	9069300	6801100	0	5454200	10399000	9299600	19240000	21959000	5803400	19024000	7697900	0	0	5608300	3513600	8267900	6453400	10984000	6317000	2619400	19018000	0	5377500	4300800	20893000	11857000	10059000	24650000	12260000	0	7207600	5797000	5490900	7275000	13308000	0	26390000	13012000	61848000	9457900	26911000	6924000	11994000	14789000
P37802;Q9UI15	P37802	Transgelin-2	TAGLN2	52583000	12696000	7641400	1511600	1270600	9483400	8825800	29294000	96014000	72001000	6891600	36888000	3113000	1188400	6065800	0	1018600	70327000	10288000	43393000	7812900	7763800	83264000	0	1930200	17791000	181470000	17686000	5918000	41948000	25091000	0	0	0	11020000	78070000	27537000	13571000	92713000	29738000	341960000	11189000	375680000	41805000	12595000	38244000
Q9H4B7;CON__ENSEMBL:ENSBTAP00000025008	Q9H4B7	Tubulin beta-1 chain	TUBB1	176220000	53521000	41596000	17724000	0	8500900	10157000	21468000	112710000	37141000	5232400	191000000	9637300	961610	0	0	441910	48054000	28944000	43859000	88916000	63448000	51256000	3024100	0	45509000	334040000	38154000	7937300	57463000	62229000	0	0	0	34909000	205160000	4768200	8626100	130710000	23879000	256120000	57489000	413050000	164690000	24823000	69808000
P62258	P62258	14-3-3 protein epsilon	YWHAE	82010000	4987700	8234600	0	0	16612000	17766000	0	43581000	82313000	17775000	54866000	5122400	2463900	0	4258000	11692000	36835000	10122000	17361000	4507700	6214100	40528000	0	18588000	8042600	114760000	12287000	12041000	21730000	11972000	0	5756100	0	7381000	13547000	24491000	8942500	15531000	17930000	45792000	15731000	151610000	22014000	6563700	25942000
Q01518;P40123	Q01518	Adenylyl cyclase-associated protein 1	CAP1	311090000	63910000	18335000	6565400	0	4722900	7223500	17335000	219800000	103900000	4144900	361850000	3236900	0	1639400	0	0	75091000	11097000	49805000	16724000	10422000	126010000	6713600	0	20236000	158660000	30707000	52895000	59130000	69504000	7094400	36161000	0	2357500	47413000	8401200	6344600	107530000	0	405400000	30116000	316030000	55569000	10417000	39489000
Q9HDC9	Q9HDC9	Adipocyte plasma membrane-associated protein	APMAP	13138000	11585000	22322000	9442500	13268000	11648000	0	0	8682000	6679300	7340200	16155000	14181000	29434000	6595100	2348700	14549000	13036000	13572000	12710000	5423600	8366200	2799500	0	5965600	19443000	5497000	6769600	15858000	8550000	9456600	0	23970000	20734000	1655200	8561300	0	9951600	0	0	8167200	7712100	6485300	9598000	12377000	15767000
P23142;CON__ENSEMBL:ENSBTAP00000016046	P23142	Fibulin-1	FBLN1	0	0	8690400	7755400	17480000	1792700	3430300	12068000	0	0	2980900	2368700	2724400	8855600	2199300	3110400	12708000	5235000	6737000	1175300	0	2390000	17622000	27518000	10130000	3809800	1726300	9006200	8634600	0	0	27981000	16822000	6319500	1271200	6952100	4984000	0	15074000	21445000	3257500	3841100	2491700	4640200	4071000	0
P62879	P62879	Guanine nucleotide-binding protein G(I)/G(S)/G(T) subunit beta-2	GNB2	8676700	17424000	16991000	6632900	0	6221000	6755500	15340000	4649400	3215200	10813000	0	14002000	0	3657300	6883400	9966500	11457000	10451000	18215000	5793500	11816000	23574000	0	8586400	4571000	11920000	21908000	7856100	22036000	9183600	0	17877000	0	9828100	8716900	10543000	25543000	23693000	0	10691000	8622700	15570000	15236000	23838000	12145000
Q9Y624	Q9Y624	Junctional adhesion molecule A	F11R	90354000	12688000	13308000	13377000	8928100	10332000	4552000	17391000	23855000	19398000	7381600	45677000	4930400	0	0	5987300	0	19598000	11749000	14905000	16380000	9713000	24190000	11793000	12753000	13669000	57422000	33128000	19749000	18956000	28085000	0	13184000	0	18065000	12967000	21401000	17483000	58511000	27427000	37971000	23893000	53374000	12423000	16056000	14602000
Q08431	Q08431	Lactadherin;Lactadherin short form;Medin	MFGE8	0	12638000	21900000	11181000	7434300	7769800	12187000	0	7384300	14261000	12392000	17876000	29755000	11947000	3348600	5294800	22104000	9392100	19312000	11426000	13617000	22431000	74406000	0	16251000	16923000	5924500	18247000	10828000	0	9388800	0	23428000	11444000	6450600	14015000	0	0	0	0	7468500	7590400	5724700	9005000	31821000	22257000
P11226	P11226	Mannose-binding protein C	MBL2	3375900	23992000	18844000	38979000	75403000	5475600	10419000	16380000	8334600	0	5154200	0	17338000	28748000	13086000	20229000	2975400	13946000	3677400	21368000	58154000	20596000	4706400	0	7734700	14061000	13265000	3178900	3663000	0	42187000	11029000	8641300	7436400	0	36775000	4230300	11957000	0	0	9449800	2455400	16738000	7387900	35783000	17404000
P0DMV9;P0DMV8	P0DMV9;P0DMV8	Heat shock 70 kDa protein 1B;Heat shock 70 kDa protein 1A	HSPA1B;HSPA1A	19847000	7789900	6186000	6465700	0	9053300	10320000	0	10487000	17458000	9403100	18585000	4913100	0	0	7036600	5371800	9959500	8317100	13839000	9728500	0	39532000	29676000	10831000	4860500	12115000	9799500	11660000	25636000	10438000	0	24219000	0	7256600	8565400	8852000	10610000	12341000	0	36059000	9419500	23217000	5953100	12867000	12481000
A0A087WW87;P01614	A0A087WW87;P01614	Ig kappa chain V-II region Cum	IGKV2-40	12369000	289790000	0	69542000	0	90563000	124230000	76006000	123630000	29479000	142760000	14923000	159540000	0	96281000	311400000	16849000	0	45333000	115230000	27708000	5471700	27231000	27847000	47118000	6101400	5414600	30606000	141100000	24579000	170600000	73104000	105410000	574700000	328920000	9412900	38239000	95377000	88451000	0	47115000	94402000	64108000	29297000	321920000	86521000
O95810	O95810	Serum deprivation-response protein	SDPR	142850000	682110000	50215000	19158000	0	3998100	3727300	4673200	127220000	60345000	1208000	107940000	6723600	0	996310	0	0	36456000	2144100	54195000	29832000	112320000	60569000	6950600	1410900	79889000	207420000	30335000	38423000	94198000	66012000	0	0	0	10953000	61068000	27989000	13307000	265080000	8047300	272980000	74629000	226690000	37029000	27796000	93740000
Q15582	Q15582	Transforming growth factor-beta-induced protein ig-h3	TGFBI	0	21366000	13435000	10322000	14783000	8493700	10832000	0	11666000	0	12074000	0	14742000	5726500	9501000	5585800	12940000	9519700	18261000	6287100	6723400	12831000	13238000	0	12348000	11081000	8081500	10425000	14055000	0	12457000	0	8189800	12250000	11674000	10486000	0	4852100	0	0	7433600	11082000	0	17096000	11948000	16262000
P50552	P50552	Vasodilator-stimulated phosphoprotein	VASP	42434000	137430000	32434000	5606900	0	1752300	5007800	7681500	53886000	55026000	0	50626000	0	3878300	0	0	0	33608000	1561400	11228000	5613700	3241500	23868000	0	3755300	3521800	78008000	22662000	21990000	27203000	34615000	0	7367600	1947700	3858700	8397700	10253000	7951700	75868000	16711000	204480000	76228000	107650000	17041000	6504300	50904000
Q15942	Q15942	Zyxin	ZYX	170270000	87332000	30540000	19722000	0	11820000	20109000	23809000	98428000	85365000	7512700	162820000	4384500	0	2345800	0	0	75560000	7283700	29174000	23502000	3169300	18742000	9741500	7446600	51076000	51166000	33985000	19355000	88628000	52281000	0	9998900	0	16091000	14288000	28456000	3040400	134090000	23621000	548520000	48711000	155570000	30347000	19872000	20628000
Q00610	Q00610	Clathrin heavy chain 1	CLTC	78177000	65993000	97743000	0	0	32404000	23435000	0	75980000	86235000	35951000	32944000	39281000	0	0	0	33481000	102540000	49250000	36612000	79675000	53362000	85785000	0	5546600	17465000	118370000	21752000	0	13959000	32730000	0	0	8869900	6207000	55170000	33597000	28354000	25540000	43581000	164760000	59865000	173470000	86859000	46368000	58967000
Q9Y6Z7	Q9Y6Z7	Collectin-10	COLEC10	0	11140000	33101000	28253000	16404000	10897000	0	0	0	3100900	16031000	0	22506000	9536300	6363400	31730000	12097000	6560500	19398000	6351100	5241400	14028000	19132000	0	12778000	9417500	12085000	18805000	0	14274000	14144000	0	41668000	12737000	0	22006000	0	23079000	14298000	0	4714600	10738000	5673300	11128000	17976000	9532800
Q14254	Q14254	Flotillin-2	FLOT2	0	14429000	8778000	0	0	4966600	1934300	0	3912900	10623000	30617000	2933600	13187000	1258500	0	0	25961000	51328000	16795000	10725000	5885600	10511000	162720000	0	1942700	3149500	2257900	9734000	3093500	5957300	1295700	2633300	26445000	0	5266000	4049900	4888100	6216100	0	0	3177500	21267000	8295200	7391800	3569400	121230000
P01877	P01877	Ig alpha-2 chain C region	IGHA2	12328000	90497000	32323000	95294000	51195000	27711000	46930000	112020000	41666000	31821000	67808000	66328000	22345000	21907000	29889000	76912000	40951000	24580000	23968000	9359300	37650000	74206000	11145000	61580000	162790000	0	20312000	107580000	55399000	36264000	41794000	92463000	105910000	60939000	51942000	127200000	15859000	40922000	164460000	144090000	196240000	98008000	34843000	28633000	43205000	29998000
P01602	P01602	Ig kappa chain V-I region HK102	IGKV1-5	0	12876000	62440000	17100000	60450000	40101000	80577000	73468000	29682000	46335000	25581000	0	29771000	56918000	23147000	55303000	0	0	35004000	17936000	9057600	22182000	32959000	0	36239000	58488000	0	0	34286000	17938000	40421000	62439000	30486000	96081000	37033000	0	9248200	42776000	10096000	0	9871200	18742000	24454000	11276000	22880000	21675000
P30041	P30041	Peroxiredoxin-6	PRDX6	86630000	1612400	5081900	7870500	0	10128000	5202600	6543900	37955000	21984000	5711600	72417000	2173800	0	0	0	1883500	60340000	11065000	7441600	7595100	8239700	29598000	0	0	7316000	62341000	13396000	11037000	4678600	7946500	0	4806800	0	3635300	19257000	6788300	115610000	19032000	11310000	153320000	3076300	67056000	30190000	2604200	9069600
P13224	P13224	Platelet glycoprotein Ib beta chain	GP1BB	274480000	10079000	4971800	4062600	0	7043000	0	9934900	38103000	37145000	6461700	80393000	5137700	8252100	1420600	2517800	2358200	125230000	20135000	15997000	13787000	15733000	31683000	5657800	4974400	16769000	193320000	16531000	13851000	18074000	24847000	0	0	0	9507300	28921000	0	0	40450000	29479000	39384000	26049000	266950000	31188000	9123600	6428900
P11234	P11234	Ras-related protein Ral-B	RALB	30460000	7518500	12033000	3185200	0	7530800	6606200	0	13310000	14780000	5926300	13143000	9784900	3276800	2200100	4297000	1844700	20445000	11321000	13995000	9424500	4900600	10738000	0	7953500	2969800	24017000	7144700	4401800	5385900	0	0	1904500	0	7322700	6484500	2969000	4694400	4060800	0	12523000	5742300	46338000	7689000	13023000	5479900
P0DJI8	P0DJI8	Serum amyloid A-1 protein;Amyloid protein A;Serum amyloid protein A(2-104);Serum amyloid protein A(3-104);Serum amyloid protein A(2-103);Serum amyloid protein A(2-102);Serum amyloid protein A(4-101)	SAA1	3628800	202180000	57205000	400610000	86119000	24183000	0	0	0	0	87305000	21742000	49049000	72069000	30121000	36819000	0	118310000	2343200000	131560000	91275000	125290000	41419000	0	0	16850000	72459000	19053000	581600000	1743300000	46292000	0	210210000	0	591840000	26073000	370660000	364490000	359770000	0	450630000	736810000	248570000	5917700	105220000	261870000
O15400	O15400	Syntaxin-7	STX7	5474000	4717200	0	0	0	13387000	9563200	7016100	10384000	12546000	4801100	5651400	7688700	0	0	4797300	4670100	6042100	5982700	7070000	5931400	5259800	10803000	16006000	21467000	0	5833700	10090000	10164000	13316000	10351000	4846000	21126000	6651000	3818800	6473800	11990000	7796500	7546100	11978000	14906000	10268000	6467700	0	9183800	6815500
P68371;P04350;A6NNZ2	P68371;P04350	Tubulin beta-4B chain;Tubulin beta-4A chain	TUBB4B;TUBB4A	164220000	31023000	33183000	14746000	0	6122300	14968000	28721000	101580000	48963000	6666200	141940000	7478500	1963700	0	0	1291900	25576000	17392000	27590000	44343000	28921000	36313000	0	1196000	27484000	82735000	31867000	23606000	37561000	43864000	0	20700000	0	21713000	62882000	14976000	11771000	95922000	65255000	172720000	30686000	160050000	77463000	37843000	45646000
P61981	P61981	14-3-3 protein gamma;14-3-3 protein gamma, N-terminally processed	YWHAG	23154000	7776600	7085100	5582100	0	12598000	9670300	25358000	24219000	29179000	8532200	46385000	7653500	0	0	0	7247100	20018000	2932800	12804000	5908500	2951000	12605000	35426000	10741000	0	44112000	17091000	10838000	16072000	27068000	4576600	10962000	0	9583400	14485000	33857000	17793000	65404000	130320000	51658000	15222000	75984000	11798000	15824000	12165000
Q9HCU4	Q9HCU4	Cadherin EGF LAG seven-pass G-type receptor 2	CELSR2	0	84048000	60183000	13760000	89804000	0	1648000	0	0	697220	4378600	0	35278000	20825000	114300000	14917000	64118000	134060000	274160000	12079000	2826800	107760000	4316100	0	1306600	40864000	6238200	7836500	0	4134500	3130200	4459500	0	0	12697000	109820000	1241600	0	0	0	1415600	12180000	7152900	54285000	7651500	23494000
O00299	O00299	Chloride intracellular channel protein 1	CLIC1	49227000	24529000	12344000	2603400	0	15807000	23547000	0	38158000	23530000	18293000	31760000	11796000	0	3873000	0	0	25345000	11982000	39668000	17259000	9264700	28556000	0	14780000	5856100	36309000	13610000	10899000	18884000	9714700	0	5998700	0	20983000	13914000	2013700	3487700	32512000	11395000	71135000	7445500	140490000	16885000	17655000	12408000
P13671	P13671	Complement component C6	C6	0	5522600	2212900	2293400	18705000	1301500	1104500	0	0	4434800	3509900	0	1249900	7910300	67502000	0	3618900	3538600	2901200	3892700	716420	6995800	15824000	0	3692700	1906000	4798800	995690	6233800	1391100	1897500	0	1022100	1964800	5676500	1804400	3022100	0	0	0	1015400	3263800	2244500	1404900	1475800	2721900
P16452	P16452	Erythrocyte membrane protein band 4.2	EPB42	9926000	1984700	1024500	0	5775500	57339000	54440000	0	39662000	87543000	107270000	1806400	4746400	0	0	0	238220000	170860000	6838200	4477300	14328000	1701500	570120000	3675700	1329700	7177200	491570	16468000	0	31517000	34506000	0	15994000	3067700	1612800	6664300	55055000	72519000	0	10206000	20504000	243340000	19921000	65733000	2109500	407070000
P30273	P30273	High affinity immunoglobulin epsilon receptor subunit gamma	FCER1G	173360000	3655500	0	3035900	0	5005500	8182100	0	8998200	27237000	1904000	170940000	1876000	4372600	0	2920000	0	6268700	0	5072100	4773400	2771000	9053000	0	4943200	0	25995000	4892000	5290000	23024000	15570000	0	5896900	1680300	1942200	3542800	0	0	0	52590000	15324000	2852200	46272000	1928200	3788000	5697600
P17301	P17301	Integrin alpha-2	ITGA2	39995000	3580700	4158900	3249500	1038100	3949700	5652500	8720600	7028000	3628200	6965300	14506000	3281400	2136600	0	0	4025500	13731000	7236800	10150000	4611900	4599400	9836700	0	3936100	11419000	169170000	8421000	7856200	15732000	0	0	0	0	4204500	18417000	0	3672100	37045000	0	17403000	6728200	31900000	13940000	9685100	18732000
P14543	P14543	Nidogen-1	NID1	6174200	14664000	0	8254100	0	15102000	6564100	12767000	6202100	9658900	4184800	18278000	9234600	0	3493400	4522400	0	0	41061000	9834700	5944400	3351000	7418300	0	18077000	7200800	2859200	9867000	3956700	8142500	8217800	12840000	11938000	7568200	9910800	6701200	5094400	7861500	45168000	0	11862000	4655700	12245000	6741500	8423100	9848800
Q06830	Q06830	Peroxiredoxin-1	PRDX1	8378700	9758700	4603200	2658200	0	12204000	8265500	5006200	37168000	31881000	10195000	13900000	5158900	0	0	3553600	4743000	10187000	0	5783400	4243200	0	6816100	5276100	0	5027500	10004000	10608000	6569300	8318600	9599800	6757700	5825700	2837500	3970200	5784400	5026400	13060000	5800500	0	24491000	5428800	18776000	5888300	6464900	6374000
P60174	P60174	Triosephosphate isomerase	TPI1	16003000	7804100	6954000	1327100	0	6728700	4626700	0	42588000	27426000	8677100	9605900	3797700	0	4208100	5213700	1673400	38563000	5362800	31928000	3290300	2938800	35271000	0	0	6785500	48714000	2536900	2667800	9537500	24042000	0	0	0	8768000	15328000	3424500	3691800	6735800	0	87328000	5658900	172700000	10817000	8115800	11632000
P61158;Q9P1U1;Q9C0K3	P61158	Actin-related protein 3	ACTR3	46460000	1184400	6517100	0	0	7157900	0	4537000	18964000	7182500	1715000	28300000	1777500	895610	0	3298200	0	74058000	3080200	13930000	5022900	4168600	28739000	0	2518400	2325200	56798000	3023200	6189600	3541800	6424400	0	4812500	0	2153600	10906000	4479300	3922700	17340000	0	79522000	5448400	79989000	10620000	3878700	2305000
P02452;CON__Q862S4	P02452	Collagen alpha-1(I) chain	COL1A1	0	14686000	12106000	8654600	0	15977000	27745000	13127000	9998200	14081000	17929000	0	7736900	5062600	0	18450000	7237000	6165700	9587600	10855000	5423800	7982900	18116000	0	36502000	8660200	11132000	19604000	7520500	13758000	0	29124000	22070000	17727000	21320000	16453000	0	16898000	0	0	7526800	16786000	4956600	15549000	16678000	27546000
P55058	P55058	Phospholipid transfer protein	PLTP	0	5020200	15335000	2677500	13576000	3746200	4864000	0	0	3176300	4535900	0	14962000	6928300	7128700	5511600	9557700	10351000	12443000	3021300	2153200	5186100	6044200	0	4729000	7475400	4098400	2728400	6903100	0	3348400	0	10579000	11104000	3245700	16360000	0	0	0	0	5000800	7996300	5757300	5887900	8201500	0
P02775	P02775	Platelet basic protein;Connective tissue-activating peptide III;TC-2;Connective tissue-activating peptide III(1-81);Beta-thromboglobulin;Neutrophil-activating peptide 2(74);Neutrophil-activating peptide 2(73);Neutrophil-activating peptide 2;TC-1;Neutrophil-activating peptide 2(1-66);Neutrophil-activating peptide 2(1-63)	PPBP	499790000	0	4404200	298950000	0	11671000	10574000	94457000	1004100000	262350000	32635000	29577000	0	0	36836000	0	0	0	0	91217000	27021000	57372000	134560000	18796000	3917200	14985000	244840000	43915000	92308000	577510000	444060000	7197700	5178700	2996800	74555000	217870000	63041000	8356900	487310000	173970000	3559700000	29400000	1212900000	354200000	29956000	92392000
P12931;Q9H3Y6;P08581;Q04912	P12931	Proto-oncogene tyrosine-protein kinase Src	SRC	83680000	7793500	4603300	0	0	6819800	13852000	7655800	27409000	24010000	5496100	93181000	5139100	1020000	0	0	2308900	51964000	10823000	10533000	8659500	1935300	9582700	0	8237300	6002500	90443000	14030000	10727000	2489600	5044200	0	0	0	6119500	5734000	9448300	11373000	25994000	0	37964000	12846000	87376000	16796000	3296000	7851900
P61006	P61006	Ras-related protein Rab-8A	RAB8A	11631000	6724700	19322000	0	0	3915500	2893800	0	10369000	4243100	4258900	18118000	4377400	2278300	874480	2995700	2110800	11246000	6276900	8320200	13312000	3742000	10558000	0	3688000	10397000	25003000	3615900	2383200	3166600	3412200	0	0	0	5637400	14850000	0	1811400	0	0	4975300	9857900	25629000	11980000	10992000	7382600
P05023;P50993;Q13733	P05023	Sodium/potassium-transporting ATPase subunit alpha-1	ATP1A1	9307000	5830800	7237800	5889300	0	5916900	10632000	6989200	7668600	13282000	5638400	6796400	7167800	4057400	0	4882700	2081100	6801900	8000200	11965000	13861000	5332500	22718000	7507400	11009000	0	6495500	11088000	7313600	16469000	5473600	0	8224900	3815100	7562100	0	6765000	8978100	7579700	0	11896000	4163100	4110400	3454500	12067000	10409000
P11169;Q8TDB8	P11169;Q8TDB8	Solute carrier family 2, facilitated glucose transporter member 3;Solute carrier family 2, facilitated glucose transporter member 14	SLC2A3;SLC2A14	34429000	12220000	7911800	0	0	7289300	4625700	6475800	25676000	22170000	1194800	15287000	4818400	0	1868600	0	2194100	5995800	29252000	25998000	15897000	7512000	31145000	0	0	8501300	46301000	10773000	12139000	14166000	21538000	0	4930800	0	5644200	10051000	5217900	4155200	35291000	0	48901000	18238000	110100000	19946000	15358000	17814000
P61586	P61586	Transforming protein RhoA	RHOA	17073000	11717000	10436000	6173100	1401700	6519100	0	0	11888000	10005000	6464600	8135000	8162200	0	0	6563800	4277700	6219500	4012700	23247000	16632000	7239200	33984000	0	8171100	5033300	23377000	11753000	13102000	12183000	10323000	8894200	27408000	0	7841200	13485000	5546900	6276200	0	0	19980000	5059000	25838000	10930000	12162000	9355800
P07358	P07358	Complement component C8 beta chain	C8B	0	4729400	3366400	13048000	4758900	7178600	2597400	0	1972900	0	5237600	0	3163700	8794700	51087000	5009500	6892700	5598400	8123800	5301400	2982400	6347600	11001000	0	6407700	3178600	3322300	7254400	12343000	4958100	0	0	2892600	2802400	3426800	4056000	3557000	5725900	0	0	6791900	8410400	2495000	3576500	4306400	2849400
P31146	P31146	Coronin-1A	CORO1A	29085000	1838400	3978200	5668600	3127000	8117700	12760000	6636500	61565000	55309000	2274700	35951000	5438600	0	0	0	0	16756000	4228200	11293000	2948000	3495300	20399000	0	4887900	1880200	40496000	12795000	3637300	10213000	15795000	0	14255000	2549100	2724300	9879700	6111900	4117900	7410800	0	133810000	5172500	67645000	11228000	3896000	4632000
P62807;Q99880;Q99879;Q99877;Q93079;Q5QNW6;P58876;P57053;O60814;Q96A08	P62807;Q99880;Q99879;Q99877;Q93079;Q5QNW6;P58876;P57053;O60814;Q96A08	Histone H2B type 1-C/E/F/G/I;Histone H2B type 1-L;Histone H2B type 1-M;Histone H2B type 1-N;Histone H2B type 1-H;Histone H2B type 2-F;Histone H2B type 1-D;Histone H2B type F-S;Histone H2B type 1-K;Histone H2B type 1-A	HIST1H2BC;HIST1H2BL;HIST1H2BM;HIST1H2BN;HIST1H2BH;HIST2H2BF;HIST1H2BD;H2BFS;HIST1H2BK;HIST1H2BA	0	5094200	5839800	6896100	1754700	6884400	34456000	15276000	2145300	5434800	3284700	3807800	2183700	6703600	0	0	2388900	14845000	23788000	3277900	2715800	4423400	25106000	4152100	4848300	2182700	14841000	5986800	21839000	0	3487500	3303700	437530000	45334000	2552200	0	8488400	5503300	2477300	0	0	4156600	542890	0	0	0
P05107	P05107	Integrin beta-2	ITGB2	0	11742000	8743800	5541600	0	14575000	10693000	8624700	6848600	18331000	13993000	5895900	8745000	0	0	9019900	5642300	4473600	5712400	15707000	3880000	8844900	57129000	0	12332000	3253900	6011800	22529000	16319000	17130000	6323700	14658000	30844000	0	8517000	0	8957900	11864000	5045200	0	13694000	5536500	7457500	5424500	14964000	6748900
Q96PD5;CON__ENSEMBL:ENSBTAP00000016285	Q96PD5	N-acetylmuramoyl-L-alanine amidase	PGLYRP2	5143200	5703500	9131100	4145000	6773300	7303400	0	0	3476000	4826400	7614100	0	8489900	6601700	36925000	3827300	6367900	5277200	6802700	4558200	7975200	12401000	23324000	13148000	7474800	4504200	4253200	7040600	0	0	9425600	0	15042000	11748000	7881600	5782000	0	5147900	0	0	3094600	8481600	2393400	4009800	0	6967400
P06753	P06753	Tropomyosin alpha-3 chain	TPM3	58249000	3216500	0	6559000	0	14015000	19007000	9041900	46081000	59351000	18644000	25299000	3209500	0	3784500	0	9911900	17585000	1185300	15854000	4331500	2236000	47915000	0	0	2918300	19331000	9989100	8960100	32542000	34069000	0	0	0	3958900	10012000	23322000	12830000	21411000	23777000	110400000	23665000	106830000	20202000	6265300	44914000
O75083	O75083	WD repeat-containing protein 1	WDR1	149060000	16472000	6216200	0	0	2125200	1924000	0	127380000	38404000	8577200	98356000	5697800	0	1430400	0	0	198920000	22028000	55413000	10090000	10937000	65453000	0	2953400	14555000	149620000	13412000	19663000	10005000	43968000	0	0	0	10793000	33436000	2249300	3941100	42360000	0	466310000	20674000	297790000	48808000	17610000	29331000
A0A075B6H9	A0A075B6H9		IGLV4-69	0	10014000	29918000	0	61605000	52349000	40092000	40809000	14675000	32655000	12581000	14570000	28273000	0	9360000	34667000	4658600	12220000	10585000	9040300	6384300	15457000	32176000	0	0	4805800	1545500	11073000	5277500	12075000	24485000	0	5752000	106940000	36432000	21825000	0	11792000	0	0	0	20305000	23990000	12266000	22525000	14138000
A0A0B4J1X5	A0A0B4J1X5		IGHV3-74	0	30037000	45220000	0	55010000	22123000	11556000	16768000	18966000	12537000	25662000	12537000	18823000	0	30757000	38392000	6583700	11396000	0	65416000	7091200	28375000	30421000	0	25105000	28425000	18130000	7011800	6831300	0	16453000	12462000	15397000	40155000	12589000	0	0	12705000	0	0	3964400	4651800	10030000	9404700	37949000	23632000
P0C0L5	P0C0L5	Complement C4-B;Complement C4 beta chain;Complement C4-B alpha chain;C4a anaphylatoxin;C4b-B;C4d-B;Complement C4 gamma chain	C4B	0	11924000	67845000	0	151360000	7299900	9409400	0	8277900	0	37126000	0	11780000	22361000	66927000	6415200	13327000	45032000	143970000	7833100	12606000	98972000	145740000	0	12857000	49033000	61758000	7237400	0	0	5939900	0	8511600	7711000	17431000	28053000	0	0	0	0	13227000	4805600	7127300	29473000	11865000	0
Q7L576	Q7L576	Cytoplasmic FMR1-interacting protein 1	CYFIP1	90097000	6074400	6776500	2315800	0	0	8544600	5339800	13547000	11838000	3828700	72268000	4100300	0	0	0	0	24076000	7269900	10117000	5380600	1982900	6523800	3953800	3878600	2119100	80207000	11245000	6708100	7480900	0	0	0	0	7610100	2775100	5988300	6781100	21846000	6380900	15322000	4417400	43186000	12370000	7340700	4298700
P60660;P14649	P60660	Myosin light polypeptide 6	MYL6	64981000	2312300	4413000	10561000	0	3040100	3524000	9038500	76173000	54625000	4981800	17337000	6065600	0	0	0	0	8408900	19968000	13776000	3275200	3413100	21421000	0	3781100	7135100	24359000	21245000	2980200	25216000	49852000	0	3051100	0	3724500	25212000	4119500	6605700	15279000	0	134390000	26458000	122450000	76294000	14753000	19826000
P61026	P61026	Ras-related protein Rab-10	RAB10	33790000	7431500	5045400	0	1829700	3953500	11161000	0	10781000	7927300	3664200	21343000	3686000	0	1515700	3560700	2424000	11948000	9317400	9212700	8565500	6287900	14632000	0	0	4916500	39502000	0	1977200	7020900	7219900	0	0	2679400	4558600	8169700	0	0	11270000	0	16018000	4916100	20111000	9983400	12221000	15201000
P62820;P59190	P62820	Ras-related protein Rab-1A	RAB1A	9810300	7218000	12640000	0	0	0	2429700	0	6888700	4897600	4849400	5023900	5264400	0	0	0	4580600	26403000	12163000	11146000	10354000	7381000	24062000	0	4533700	5936300	34123000	11721000	2116300	4172000	5676100	0	8214300	0	5977700	14610000	0	0	0	0	20547000	14043000	55533000	14467000	20345000	20133000
P84095	P84095	Rho-related GTP-binding protein RhoG	RHOG	17089000	11449000	8497300	8438500	0	10231000	13682000	8977000	0	10308000	6199300	19289000	9013600	0	0	6103100	5732000	0	6607600	13854000	8955300	5604900	11255000	0	17756000	7059700	3328400	12647000	8945200	16813000	9768600	7048400	19385000	0	10332000	0	0	9460100	6085100	0	14094000	8432300	9597300	0	16117000	4559000
Q6UWD8	Q6UWD8	Transmembrane protein C16orf54	C16orf54	17241000	8996500	8971300	8497500	0	5207300	26055000	22666000	7036700	7282800	7170500	18647000	13010000	9370400	0	4723100	5801700	4780300	4512600	8656000	10049000	4357300	4795600	10454000	6269600	4491000	0	14941000	6032300	7814300	7764700	17300000	8915100	17180000	10883000	0	12531000	11582000	0	19064000	4383700	0	4113100	4440300	4706000	0
Q04917	Q04917	14-3-3 protein eta	YWHAH	154680000	10572000	7529600	18378000	0	0	0	0	50168000	33697000	8580600	142300000	9140300	0	0	0	3373800	20943000	7329200	16327000	9974300	2202200	9049000	0	0	0	51793000	20917000	14226000	31273000	34828000	0	4962900	0	11002000	4387400	20859000	14343000	81181000	0	124990000	19132000	98319000	17475000	14580000	19086000
P02654	P02654	Apolipoprotein C-I;Truncated apolipoprotein C-I	APOC1	5351700	12446000	552220000	0	1630300000	9129500	0	3332900	5927700	583180	804740	4111100	3102900	2812800000	18894000	0	287480000	228450000	44270000	32878000	38803000	235560000	69176000	0	13585000	2296500000	288010000	3072500	0	0	0	0	3539300	0	0	2551800000	0	0	0	0	0	695200	0	892830000	36383000	94263000
P62158;P27482;P02585	P62158	Calmodulin	CALM1	2862100	11782000	47475000	0	6141000	7277400	6153600	0	13808000	20753000	0	3327100	0	13230000	2659000	4382700	4715900	90732000	11566000	26631000	3280900	20563000	60488000	0	6308000	34338000	91152000	6339600	6862700	0	6595200	0	2752300	5670400	5246800	20593000	0	0	0	0	38814000	6479500	103150000	15744000	36558000	6637300
P00915	P00915	Carbonic anhydrase 1	CA1	5495000	7816500	10995000	0	0	18035000	7730300	0	21566000	42117000	20050000	0	6253000	2645800	7269900	8820900	13272000	404970000	21843000	8812200	0	14136000	87693000	0	2516300	4369300	3126400	7381000	0	4392800	12642000	0	6358500	0	0	2442600	13621000	0	0	14082000	4213700	9097500	24580000	28946000	7135400	9960500
O14672	O14672	Disintegrin and metalloproteinase domain-containing protein 10	ADAM10	31970000	4401400	9613900	6872900	0	6224700	13751000	0	14068000	19078000	3311500	50582000	5209300	2385600	0	4567100	2401300	12713000	8814600	22624000	12124000	7628500	12976000	0	9777900	6293800	33271000	3820100	8836400	0	6255900	0	4533100	0	2422200	12977000	0	0	16334000	0	7337600	1692900	54687000	11938000	6752200	8276700
P52907	P52907	F-actin-capping protein subunit alpha-1	CAPZA1	59255000	8108800	2585400	6437500	0	7451200	9964000	10820000	33885000	21879000	9156500	50436000	9301500	0	0	0	0	11793000	5248500	9234300	6484600	5257500	10974000	0	11913000	3970900	16841000	16671000	12540000	21865000	15673000	0	6676100	10400000	8591200	5568100	9276600	12332000	17701000	0	58941000	10134000	37737000	8138700	7047100	6594200
P04792	P04792	Heat shock protein beta-1	HSPB1	11501000	5316800	5580100	0	0	11328000	15868000	26100000	19646000	24881000	0	35415000	4283600	0	0	0	0	9283900	0	8679900	7234400	0	7356600	8656900	6393400	4118400	8538700	17039000	11797000	14115000	8422900	7771700	6479700	3430400	10870000	7979100	16277000	5304600	73326000	33181000	35749000	2016900	32093000	7580700	8966100	9378400
Q95604	Q95604	HLA class I histocompatibility antigen, Cw-17 alpha chain	HLA-C	0	2192200	0	7842800	985770	7145000	0	0	5706300	0	3339100	29938000	3385300	6858200	0	3502800	6538700	17003000	3280700	15903000	6118700	7399500	9944500	0	0	2706800	50763000	6890800	2041900	1779600	4568600	0	6442000	0	2198400	18329000	12186000	0	8132300	0	24620000	2444900	16855000	0	8511500	5217100
Q15599	Q15599	Na(+)/H(+) exchange regulatory cofactor NHE-RF2	SLC9A3R2	5120200	2763700	3018100	9568200	0	16321000	23632000	11364000	4860900	24478000	5987200	8887800	20587000	0	0	9360000	3185900	2221500	0	6890700	5864800	5604000	3787300	24403000	20121000	0	2464500	21654000	9629900	6116200	10954000	19172000	6728200	4644600	4535800	0	17945000	12314000	10224000	36071000	8983100	0	4465400	0	10765000	0
P14770	P14770	Platelet glycoprotein IX	GP9	80696000	7369100	5673800	13178000	0	0	0	5304100	29623000	10366000	4681900	19815000	6017800	0	0	5184100	0	37379000	7764100	14540000	7941200	3344500	4607700	0	3129600	4040000	32588000	11996000	17393000	12630000	18351000	0	0	0	8745700	9435200	0	2788600	14017000	0	19673000	11434000	173810000	7244700	15172000	9798700
P02753	P02753	Retinol-binding protein 4;Plasma retinol-binding protein(1-182);Plasma retinol-binding protein(1-181);Plasma retinol-binding protein(1-179);Plasma retinol-binding protein(1-176)	RBP4	2824500	0	0	1892200	0	5555900	5917200	0	12839000	49715000	15159000	3064600	6888200	0	159620000	1959600	9997900	4326000	0	1121800	3242100	7295300	9515800	8981100	0	7960800	3744800	0	2903700	0	3303800	0	3806400	1481400	14831000	0	4347600	13802000	3885400	4217000	4835800	3855700	5706700	6187800	902490	4309800
P52566	P52566	Rho GDP-dissociation inhibitor 2	ARHGDIB	4373500	15000000	11762000	0	0	12715000	4208200	0	21133000	40561000	14336000	3816400	5505900	0	0	0	1930000	36403000	13939000	21058000	2485300	9000800	22757000	0	0	3474000	28761000	14723000	9263800	19612000	21512000	0	16818000	0	7506000	13706000	15022000	7993400	0	0	126450000	6192500	67723000	15277000	25665000	10666000
A0A075B6K4	A0A075B6K4		IGLV3-10	0	54603000	12510000	0	33821000	57265000	8336300	0	18897000	8154100	50947000	0	53217000	0	14784000	44476000	0	16596000	9125600	51472000	0	33898000	7867300	0	26558000	21687000	13754000	21649000	23451000	0	45567000	0	5278000	68143000	33550000	33414000	0	33938000	0	0	0	40823000	23347000	4745300	30730000	36737000
A0A075B6K5;A0A075B6K2	A0A075B6K5		IGLV3-9	4443500	17178000	26725000	4558200	25505000	53049000	13120000	16035000	21892000	7171800	19515000	6474100	19762000	14818000	83160000	13056000	4501300	14421000	10114000	6842700	0	20224000	32346000	0	78716000	0	14308000	6989800	4242000	9215000	0	16885000	0	27751000	46621000	11553000	0	13653000	0	0	2647900	5824000	19065000	0	18298000	15220000
A0A075B6S2;A0A0A0MRZ7	A0A075B6S2;A0A0A0MRZ7		IGKV2D-29;IGKV2D-26	0	16484000	26090000	0	41330000	22387000	6574200	29710000	28472000	24587000	10434000	0	0	14920000	33242000	22221000	6315300	82486000	11244000	11998000	15588000	18695000	15522000	0	15074000	10327000	0	0	0	0	14494000	31123000	0	49044000	19337000	11148000	15796000	25000000	0	0	14098000	11898000	12870000	4649200	18443000	17892000
A0A0C4DH31	A0A0C4DH31		IGHV1-18	0	7139300	18251000	0	28587000	13660000	9547500	11140000	11397000	10676000	13067000	10875000	18687000	6774100	16837000	20979000	0	7823100	10121000	18530000	0	13505000	19158000	0	20615000	15553000	10294000	12272000	6614100	0	8998800	15168000	9020700	37711000	25846000	16979000	4934500	17322000	18894000	0	8610200	8843700	5995500	9058700	0	7164500
P07900;Q14568;Q58FG0	P07900	Heat shock protein HSP 90-alpha	HSP90AA1	33466000	1754600	1880600	0	0	2829700	5250600	0	19276000	11572000	10076000	10138000	0	0	4990400	0	4146100	14084000	8817500	18536000	2209100	2040800	37773000	0	5759100	1543000	47403000	5635400	0	0	12997000	0	0	23527000	0	7529600	6743600	3182500	29950000	0	84188000	0	67079000	15459000	9119800	18730000
P08637	P08637	Low affinity immunoglobulin gamma Fc region receptor III-A	FCGR3A	0	7818500	4199500	1652400	0	5958900	2188400	0	1918400	14935000	5165400	4141800	4633000	2288200	2469800	4717100	1674000	0	2671300	15310000	5511900	2291000	16979000	14434000	9966200	0	1530500	24373000	16161000	0	0	34109000	54968000	0	7658600	0	0	27445000	0	0	42222000	5596100	3124500	0	46389000	0
P22392;O60361	P22392;O60361	Nucleoside diphosphate kinase B;Putative nucleoside diphosphate kinase	NME2;NME2P1	43691000	6136500	0	0	0	10558000	11874000	0	59245000	44114000	14077000	53498000	5224500	21608000	0	0	9238300	16437000	0	15852000	0	5773300	15672000	0	13907000	18985000	38968000	7406800	8713900	16043000	21886000	0	0	0	20481000	14715000	18431000	9587100	16064000	0	118240000	9900900	72371000	15405000	6586300	10211000
P02776	P02776	Platelet factor 4;Platelet factor 4, short form	PF4	34434000	27118000	33698000	0	0	11028000	27793000	0	57611000	29774000	10174000	11103000	11171000	0	15868000	2439600	6772800	0	46538000	33395000	17015000	39378000	27751000	0	12898000	39076000	71778000	15736000	4579700	19138000	26568000	0	0	28995000	42468000	176700000	0	0	0	0	59247000	80800000	169250000	80306000	217130000	29966000
Q14242	Q14242	P-selectin glycoprotein ligand 1	SELPLG	0	6394500	0	2948100	6973800	6026900	7668300	0	3540500	6093500	9041200	0	13228000	0	4028300	4606800	0	7420200	7204100	6532800	6717800	12684000	7968700	0	6773700	4159300	4242300	14146000	7709100	9956500	4855800	10685000	6472800	0	15383000	0	13293000	11934000	0	10635000	3451200	3057800	4793500	0	8059000	7119800
Q12913	Q12913	Receptor-type tyrosine-protein phosphatase eta	PTPRJ	47537000	3000500	6402600	4945700	0	4946300	5315100	0	10158000	9830000	2090400	38404000	2451000	0	0	0	0	10335000	15465000	10067000	6328500	6402800	14818000	0	5854300	6018600	65578000	6552600	6759400	6239400	6673200	0	2558000	0	4053700	2421300	3840500	12680000	7383400	0	22111000	6932100	63427000	9611400	4032400	7017200
A0A0A0MT36;A0A0C4DH26	A0A0A0MT36		IGKV6D-21	0	5695200	7112700	10514000	20196000	15929000	13638000	33671000	17810000	23560000	4472700	0	5228700	0	10043000	13981000	6384900	2444700	0	8256600	4952500	2170000	13456000	0	33129000	8311200	7984800	0	0	0	8514500	10321000	0	49036000	9660600	4915000	15050000	7940600	0	0	3437700	4640400	3085600	3340100	28680000	7690600
A0A0B4J1U7	A0A0B4J1U7		IGHV6-1	0	15629000	82570000	8515700	34998000	7485200	4000200	17565000	10264000	8129300	22432000	7767000	17206000	13699000	7576700	25936000	9102600	22474000	11748000	6388000	5758000	12253000	0	0	10060000	22654000	9888700	13527000	7606900	0	17912000	0	0	14189000	27540000	43367000	0	0	20562000	0	3706000	4467900	0	12277000	38022000	0
P59998;A0A0A6YYG9	P59998;A0A0A6YYG9	Actin-related protein 2/3 complex subunit 4	ARPC4;ARPC4-TTLL3	12566000	2146600	0	5216400	0	1462500	4834300	8493100	13607000	6921300	2170100	9675500	1328900	0	0	0	0	42637000	0	6528800	1917400	3382500	21287000	0	0	2031700	32054000	3576900	3930100	3206100	4542800	0	1718800	0	3074700	4646500	0	0	11822000	0	23297000	2948400	56442000	12762000	4295400	5075400
P11597	P11597	Cholesteryl ester transfer protein	CETP	0	8589700	21605000	0	6639300	7531500	0	0	0	0	0	0	8018600	6225700	15954000	0	13480000	15549000	12263000	17220000	6028100	13931000	15358000	0	30953000	13167000	17249000	15427000	4185800	0	0	0	3863400	24501000	0	35958000	0	0	0	0	2212300	11130000	3013500	11891000	14373000	6285900
P07360	P07360	Complement component C8 gamma chain	C8G	0	5477000	4933700	12943000	6029500	4834100	4886000	0	3744600	6549000	5021100	1722400	5149100	3297900	53083000	0	6561100	3509700	3340700	5596000	4575600	4903100	9417900	0	4116000	1699800	5343400	5716500	15861000	1553000	3358900	0	0	0	8505900	1059400	1683500	0	6917100	0	5342200	8431300	1484800	1425500	4456300	4053200
O00151	O00151	PDZ and LIM domain protein 1	PDLIM1	68783000	976140	1605200	7130100	0	1664700	5786300	13424000	85998000	62969000	1958100	42711000	0	0	3216300	0	0	9936500	0	11461000	6099200	0	20614000	0	3155800	8452900	10148000	11033000	15342000	65115000	42433000	0	0	0	8807800	8679900	24857000	12098000	130100000	36644000	480600000	12195000	127960000	15061000	7069700	14491000
P30101	P30101	Protein disulfide-isomerase A3	PDIA3	42876000	6689800	0	12926000	0	4266400	3558700	4531500	64459000	39875000	1537300	20598000	1864600	2415000	0	0	701190	0	4173200	13081000	3921200	2474600	21653000	0	2796400	1664000	1544700	2806400	2013700	23787000	35036000	0	0	0	1358000	12294000	6411800	6855500	37728000	0	399640000	9999200	112270000	16907000	0	15535000
Q15404	Q15404	Ras suppressor protein 1	RSU1	23544000	7968200	14416000	0	0	0	0	0	20975000	8974800	7898000	10536000	2444300	11071000	1196400	0	0	166610000	42537000	37437000	4412000	11849000	32168000	0	1323700	15952000	119970000	3934800	0	0	11681000	0	0	0	8141800	30681000	0	6183000	0	0	16676000	9270900	117260000	29910000	10055000	15590000
P01137;P61812	P01137	Transforming growth factor beta-1;Latency-associated peptide	TGFB1	12027000	14991000	6622900	0	0	0	0	0	5587200	6205000	3149100	14044000	3239700	2245200	8517000	0	4226000	5495200	78187000	13138000	4501300	6774700	2099200	0	0	8052100	10417000	10500000	0	0	8654600	0	0	4488600	5371500	10943000	0	0	0	0	10869000	6278700	17733000	12686000	16827000	13362000
P07948	P07948	Tyrosine-protein kinase Lyn	LYN	8547200	6091700	8567300	0	2068700	0	4842300	0	4496500	2161700	1750400	5416700	3064100	0	1185500	0	1684700	11295000	8390700	7552500	2067500	2685400	74426000	0	9722800	5812900	30765000	3658200	0	3326000	0	0	0	0	4170400	6827100	0	3403500	0	0	5155200	5296600	21699000	9150200	7162000	8955900
A0A075B6I9	A0A075B6I9		IGLV7-46	0	19358000	45839000	24377000	25281000	20677000	0	109410000	59349000	36505000	61329000	15709000	26220000	23194000	14987000	46198000	8723600	23976000	32256000	0	0	0	33181000	0	46473000	28799000	20145000	0	20986000	0	52470000	22287000	32614000	82169000	29036000	23726000	0	0	0	0	13049000	26590000	11677000	28138000	48002000	18892000
Q00013	Q00013	55 kDa erythrocyte membrane protein	MPP1	3882800	1580900	0	0	0	13923000	17384000	0	18089000	31944000	21984000	0	1338000	0	0	0	18910000	40355000	3490800	1029900	2803800	0	52288000	0	0	0	6011100	6259800	1174700	4956200	8459400	0	5401300	1474600	668560	3928000	12353000	14946000	1994100	0	11066000	21999000	14387000	9477200	2866600	100500000
P04083	P04083	Annexin A1	ANXA1	0	10578000	3139100	2131200	0	8060000	3648500	0	4610500	15180000	6195500	0	4999100	0	0	1772600	2376600	7961400	6014700	9944300	2779900	1964600	57973000	0	8424400	0	3289300	10893000	3446000	8960900	0	2850000	13101000	2808800	7729200	0	0	5605900	0	0	4615300	3245900	9850800	0	7190800	2068700
Q9UBW5;O00499;P49418	Q9UBW5	Bridging integrator 2	BIN2	70516000	2659200	2964500	1980400	0	0	4186600	7544300	37348000	16865000	0	42124000	3622500	0	2815500	0	0	15557000	0	7153000	3048500	2812500	7888000	2494600	0	3443900	28336000	14111000	2374400	22674000	11619000	0	1576500	0	5044000	6758900	10199000	4814700	25195000	0	103250000	9943400	47072000	6307700	4848400	3824700
P05160;CON__Q2TBQ1	P05160	Coagulation factor XIII B chain	F13B	0	3833900	9700500	3814900	16042000	508810	0	497590	0	209300	2192500	1224600	1508800	0	6222000	278620000	865430	3595900	6636900	2000300	897060	4507900	917090	0	4043200	647890	883160	0	0	1631600	0	0	0	4787300	1850600	6182000	0	0	0	0	0	4093000	887470	1865800	3110400	1549300
P00338;Q6ZMR3	P00338	L-lactate dehydrogenase A chain	LDHA	29273000	4308700	4039800	2852900	0	2727100	5671000	0	25154000	14105000	5088700	45241000	4317800	0	0	0	1328300	20379000	5624800	13579000	2404900	1990800	62142000	6069200	0	0	68349000	1734700	3050700	5768100	15853000	0	0	0	3517600	5061900	0	0	12829000	0	204670000	6604100	81273000	12711000	3383500	10859000
P08571	P08571	Monocyte differentiation antigen CD14;Monocyte differentiation antigen CD14, urinary form;Monocyte differentiation antigen CD14, membrane-bound form	CD14	0	4646500	6264400	0	4477700	4119000	0	0	0	0	7208000	0	3191100	1606500	5541200	0	11072000	0	3916800	6660400	4215800	5234700	6141000	0	9123500	1270400	3451700	19847000	5823700	0	0	5009300	4928000	0	7334200	5565400	7679800	7074500	0	0	6096400	11503000	2257200	3141100	7495800	4647900
Q5VTE0;P68104;Q05639	Q5VTE0;P68104;Q05639	Putative elongation factor 1-alpha-like 3;Elongation factor 1-alpha 1;Elongation factor 1-alpha 2	EEF1A1P5;EEF1A1;EEF1A2	0	11647000	7944500	0	0	0	0	0	8422900	11544000	9180400	0	8789100	3985200	0	0	3289300	9370400	5340400	14995000	8696000	7573700	28946000	0	5538200	4659800	18269000	6794500	3345700	6724600	0	0	0	0	9079000	7647800	0	0	0	0	8927100	15877000	10814000	7716900	7817000	8378500
P51149	P51149	Ras-related protein Rab-7a	RAB7A	9314800	7046900	6025500	0	0	0	0	0	6626800	9112400	2622100	0	2771500	0	0	3584300	2042300	7894600	7288000	7005600	5347300	3794000	12024000	0	7331200	4047700	16082000	4581300	4946600	6244900	5828800	0	5986800	0	5639200	6816100	0	0	9413400	0	14586000	4173500	18213000	6602200	9091200	5007400
Q7Z7G0	Q7Z7G0	Target of Nesh-SH3	ABI3BP	0	10277000	13890000	6877300	6521800	20682000	11546000	17019000	9463200	7323400	13469000	0	11945000	3765900	0	10274000	0	4233500	6470200	6249800	16635000	9782900	12138000	0	13641000	11939000	12475000	13924000	0	0	0	15110000	0	10863000	6948600	24316000	16448000	0	0	0	6938200	5757700	3320100	5885900	26084000	10834000
A0A0A0MS15	A0A0A0MS15		IGHV3-49	0	14539000	26304000	0	27300000	0	0	0	3186600	0	8831500	0	11176000	5568600	26953000	4412400	4183200	5324600	14412000	17987000	0	5803500	12019000	0	7433000	11162000	5589000	0	2932300	0	0	0	0	7345000	0	11861000	0	0	0	0	850470	2567000	2231600	8828200	8956900	3797700
P27348	P27348	14-3-3 protein theta	YWHAQ	132690000	4697900	6416600	0	0	0	9961200	22364000	39164000	31010000	7229100	64712000	5250200	6655900	0	8000100	0	22976000	12926000	8061700	4310800	6183300	12740000	29056000	0	11435000	36077000	18398000	19445000	16072000	16811000	0	10529000	0	4130000	9736100	19057000	11243000	31809000	8816400	43564000	13076000	52245000	4640700	0	4990300
Q8IZP0;Q9NYB9	Q8IZP0	Abl interactor 1	ABI1	29818000	3152700	3152800	3848300	0	0	0	0	7043400	8145700	4476300	16689000	4480300	0	1706100	2151200	0	12759000	3378300	6793600	4898900	3488800	2467500	0	4998100	2954200	20334000	6164600	8948700	6935800	5158700	0	0	0	3874100	2904900	9318200	5156800	0	0	18770000	4952600	52947000	5041200	8001300	2703800
P50148	P50148	Guanine nucleotide-binding protein G(q) subunit alpha	GNAQ	9927600	5193400	5140100	0	0	4078200	0	0	10190000	0	4435400	10102000	4342700	3357200	0	0	0	17347000	5277900	7076300	6505500	2213500	8426400	0	3261700	7586400	38515000	8307300	6924700	0	5850800	0	0	0	2769300	2813000	0	0	0	0	10445000	10514000	24141000	5837400	7488300	8795900
P30740;O75830	P30740	Leukocyte elastase inhibitor	SERPINB1	23308000	2640100	7938700	0	0	0	5518300	13161000	20340000	17093000	0	8972600	6131900	0	0	0	0	10757000	5537100	13695000	1897900	4560000	36414000	0	5375000	2164700	32503000	9388300	4991300	8121000	7260600	6366500	11801000	0	2741300	5944600	3482500	7247800	13273000	18146000	67838000	3802900	35092000	3451100	0	3324300
O14745	O14745	Na(+)/H(+) exchange regulatory cofactor NHE-RF1	SLC9A3R1	0	5410500	33600000	0	0	8496100	12969000	12278000	6187100	7347400	5799300	0	6541900	0	0	7747400	3460700	12938000	4517900	6525400	3953400	2487100	5127700	0	6823100	0	4512000	10568000	6408000	8022200	7705400	0	8414900	4228600	8985600	3577700	0	0	1575300	0	7855500	5497700	13056000	3776000	11291000	5490400
Q14697	Q14697	Neutral alpha-glucosidase AB	GANAB	5540300	3863800	5478200	0	0	9584800	6214400	0	21902000	13885000	6763300	0	5951500	0	0	0	10260000	0	4259900	11368000	5076300	0	3548900	0	0	5142600	1973900	3780400	0	9353300	15599000	0	7146200	0	3231700	10000000	0	6314100	7067600	0	56028000	9441000	11616000	14749000	8149300	16683000
P07359	P07359	Platelet glycoprotein Ib alpha chain;Glycocalicin	GP1BA	41107000	3622900	1768300	0	2860300	1350000	0	0	33480000	11425000	3275300	13902000	3217100	6711400	0	0	0	123460000	10586000	12046000	4794500	4168700	15513000	0	0	12675000	257210000	1512000	4313700	4484900	2793200	0	0	0	7298300	11956000	0	0	0	0	24888000	10107000	149440000	23606000	1677000	13992000
O00161	O00161	Synaptosomal-associated protein 23	SNAP23	53936000	5384100	6232400	10446000	0	5300100	3591800	3667000	12520000	21124000	5846300	60430000	0	0	0	0	3681200	13367000	5389400	9048900	6002600	0	5779500	10405000	6365500	0	14120000	16329000	14085000	11383000	13978000	3641900	7118100	0	0	6307000	14061000	9981600	39134000	18865000	31636000	8373700	24600000	4202600	7925900	8727300
Q15833	Q15833	Syntaxin-binding protein 2	STXBP2	111940000	3151900	8608400	0	0	0	6352900	0	12175000	20272000	2609800	77461000	0	3818700	0	0	0	16499000	3474200	11747000	2128200	2238500	12475000	5811700	0	4254700	61488000	5185900	1567800	4027600	9365700	0	0	0	1679100	7513700	0	2276800	0	0	29124000	10745000	99512000	12459000	2989000	11224000
P49368	P49368	T-complex protein 1 subunit gamma	CCT3	9097000	6001900	3167700	0	0	5616900	4180100	0	6217800	13015000	13198000	7314100	98505000	9188300	2096200	0	3141900	3348400	0	5324500	7066000	5392700	13928000	0	4713100	6901300	7261700	3516500	0	0	4744400	0	0	0	6635300	4185100	5512600	4883100	6763000	0	28795000	4554100	27576000	4454500	0	14182000
P68366	P68366	Tubulin alpha-4A chain	TUBA4A	28574000	6786600	8580600	5982800	0	2592700	0	5566100	18145000	7925600	1406500	46205000	0	0	0	0	0	10333000	7459700	9399000	12684000	10164000	9425900	0	0	6675000	47272000	6895700	4434900	4479800	12266000	0	0	0	6779100	30231000	4409900	5091300	36520000	0	25669000	8315000	32805000	25074000	8516200	14534000
P07437	P07437	Tubulin beta chain	TUBB	270700000	22350000	12494000	28504000	0	15192000	17512000	35056000	122580000	70778000	0	266230000	4308700	0	0	0	0	12575000	7843400	7028200	61903000	13242000	14704000	3638300	0	14101000	55104000	46749000	0	50986000	45270000	0	0	0	25105000	18256000	20990000	0	201540000	234920000	163510000	21817000	126500000	33066000	26163000	22534000
A0A075B6J9	A0A075B6J9		IGLV2-18	0	9399500	14982000	0	40662000	22767000	12591000	28554000	16348000	8265400	14103000	0	10883000	7552000	4184000	35512000	9718100	10095000	12478000	24801000	0	7846000	4224800	0	3737400	6884100	0	3164500	6275700	0	45884000	4503800	0	13294000	17332000	0	0	39281000	4894000	0	0	5738800	2272200	0	15877000	0
P84077;P61204;F5H423;H0YGG7	P84077;P61204;F5H423	ADP-ribosylation factor 1;ADP-ribosylation factor 3	ARF1;ARF3	0	8109800	15051000	0	0	4365100	0	0	4322800	4885000	4999600	7113500	4932900	6062500	6755600	0	10791000	40670000	10647000	8332200	6322000	8967000	17131000	0	4654300	10772000	29492000	4661800	0	0	4470800	0	0	0	7230400	17109000	0	0	0	0	5042300	4191800	27130000	26227000	0	7759200
P35612	P35612	Beta-adducin	ADD2	9037400	0	0	0	7141500	28159000	33046000	0	19249000	62157000	27137000	0	4955600	12517000	0	0	26072000	34894000	7044000	1731600	2907600	0	84540000	0	8784100	6893300	0	13247000	0	11073000	10689000	1988100	4287600	2006600	3852200	1436100	48770000	28747000	0	13761000	4164700	67869000	11837000	13569000	0	182960000
P22792	P22792	Carboxypeptidase N subunit 2	CPN2	0	12266000	7149000	0	60577000	5593600	0	0	0	0	2490200	0	2298800	13012000	25387000	6670300	6771000	6248400	48465000	6070400	4654800	17437000	8821000	0	3039600	6703100	4322700	0	0	0	5148100	0	5221600	0	4579500	10616000	0	0	0	0	0	3431100	2060400	2680500	4700600	5642700
Q08495	Q08495	Dematin	DMTN	16753000	0	0	0	1273900	87315000	56842000	0	45058000	182580000	174560000	6946000	2616500	0	0	0	59240000	61743000	0	4218100	2793700	0	109740000	0	0	611840	3226100	34970000	0	24046000	28261000	0	9474100	3408700	1796500	4027300	68096000	49248000	6586700	37342000	21174000	173400000	73545000	17336000	0	243900000
P16150	P16150	Leukosialin	SPN	8420700	15742000	13501000	0	2707900	16709000	0	0	8200400	23371000	16878000	9166700	19198000	5970300	3519100	8834900	0	8719600	10751000	16283000	10493000	13155000	35922000	0	13511000	6062900	15521000	16068000	0	11238000	10129000	0	20718000	0	21059000	0	0	0	0	0	2522000	0	7600300	0	0	0
O00592	O00592	Podocalyxin	PODXL	0	5480800	10416000	3555400	5530800	3774700	0	0	3144100	3204500	5207400	0	5834100	5203800	2884100	3993900	10319000	2736900	4141000	7805700	10202000	6311400	9000100	0	11800000	8014600	6179800	9090400	0	0	0	8778500	0	3099200	2842300	10721000	0	0	0	0	0	2462700	2941900	4028900	0	3962400
P07237	P07237	Protein disulfide-isomerase	P4HB	4528700	0	1294600	0	1348900	2102500	1015500	0	2875800	2280300	831010	2636500	1330000	1499400	0	0	3518100	2519900	4949500	1384500	0	1152600	13577000	0	0	1312000	2081800	0	0	0	1657600	0	0	0	1798100	5895400	0	0	1488000	0	18498000	1904200	10069000	9410200	1807600	5792000
P05109	P05109	Protein S100-A8;Protein S100-A8, N-terminally processed	S100A8	0	29726000	17615000	0	4031700	0	0	0	2872000	12814000	9248400	0	6210500	15792000	3271100	6741700	16650000	7430500	36421000	25210000	10760000	22087000	166480000	0	4077500	7073700	25530000	5667000	0	10937000	0	0	14239000	0	13915000	8639000	0	0	0	0	8515400	10417000	6570600	5827900	8523700	4239000
P01893;P17693	P01893	Putative HLA class I histocompatibility antigen, alpha chain H	HLA-H	22715000	5912900	8012700	0	2353100	0	0	0	12766000	0	7314200	12468000	6151400	6830900	0	0	4608100	19851000	13544000	0	0	23837000	8832400	0	22076000	5205700	12089000	22062000	12764000	0	0	12445000	6027300	0	0	7067900	7636400	16336000	18643000	0	9662500	5806500	19736000	8589700	5252400	11447000
P51148;K7ERQ8	P51148;K7ERQ8	Ras-related protein Rab-5C	RAB5C	0	3391000	3451800	0	0	1683100	0	0	1962800	3561900	4442400	0	5193300	0	0	0	2008400	5678500	2841800	4633700	3065200	3847500	13371000	0	2628000	1817000	7667300	0	0	4027500	4925700	0	4584100	0	3548500	3868900	0	0	0	0	4938700	4746900	5663000	3966000	6609700	4826800
Q13103	Q13103	Secreted phosphoprotein 24	SPP2	0	2021200	6423700	3253300	2580800	2931800	2766700	0	2548600	1974500	0	0	5030200	6599700	2111300	2682900	3362900	3502500	4452000	0	2664500	3418600	2901800	0	3620400	3593800	3293700	4990100	3871700	1174200	0	0	5647900	5957200	1814100	3270000	0	2987700	0	0	2090300	2388400	0	1650900	5387000	0
P10124	P10124	Serglycin	SRGN	50302000	4109800	10034000	0	0	7076900	4143100	0	7413900	23580000	0	82506000	0	0	0	0	0	0	33621000	10988000	45661000	13029000	0	9880400	12287000	0	17903000	29105000	8459600	20804000	0	6172100	3588500	0	10771000	14917000	12023000	9928900	107050000	9180700	40665000	15010000	9198700	0	12798000	6787500
A0A0C4DH38	A0A0C4DH38		IGHV5-51	0	8627700	68787000	0	73137000	2694600	0	0	3003600	0	11542000	0	5754800	56141000	19554000	7471500	17110000	17038000	47620000	18204000	2543600	66173000	32204000	0	6850500	27246000	21503000	0	0	0	0	0	0	6544200	12450000	30932000	0	0	0	0	0	4686200	4057900	32268000	0	15475000
P08758	P08758	Annexin A5	ANXA5	21812000	5052800	2337700	0	0	3067200	0	0	4973300	7300600	1453400	4723300	0	0	0	2074100	1492900	2267600	1881500	3769900	2461500	1303800	3778300	0	0	0	23895000	3947200	5458600	0	2431200	0	0	0	3584800	1727900	2200300	4667300	0	0	12737000	0	37361000	4433100	2367700	2781100
Q13790	Q13790	Apolipoprotein F	APOF	0	94615000	122520000	12056000	119320000	19711000	0	0	0	11906000	20184000	0	28761000	232900000	18358000	16486000	134910000	168480000	118150000	24021000	50528000	81940000	47961000	0	0	190110000	0	80420000	7093600	0	0	0	25027000	0	38912000	72292000	0	0	0	0	65602000	58006000	21251000	46902000	0	29930000
Q05682;REV__Q13136;REV__O75334	Q05682	Caldesmon	CALD1	47019000	0	0	0	0	0	3083800	2918500	18137000	15552000	0	15728000	3332800	0	0	0	0	2562400	0	5688500	20048000	167650000	3893800	0	0	1828000	11700000	4469700	1858600	19398000	13455000	0	3299300	0	1566000	3185700	2080100	1249200	9031900	0	142130000	2889800	81739000	4572600	0	2718200
P60033	P60033	CD81 antigen	CD81	0	24639000	15567000	0	0	0	13898000	0	0	13217000	25237000	0	20712000	20923000	5588300	25716000	13755000	13039000	12170000	39034000	10328000	26045000	28764000	0	11377000	19990000	10746000	0	7632700	0	0	0	0	0	7037900	10245000	0	0	0	0	0	0	11169000	7685100	34910000	19729000
P35858	P35858	Insulin-like growth factor-binding protein complex acid labile subunit	IGFALS	0	0	4394100	0	4264800	0	0	0	1906800	0	3258800	0	6034600	4611100	9357500	6071000	3162000	2197300	5516500	2596100	4286400	5308400	3281900	0	1853700	4403900	3096600	0	0	2306200	0	0	0	0	0	3784500	0	2840700	0	0	2201600	2352100	2564200	2555200	4708700	0
P00491	P00491	Purine nucleoside phosphorylase	PNP	14190000	3704100	5366100	0	0	1261900	0	0	5672100	2697700	4672000	0	1180300	0	0	0	1062100	23055000	2181500	6542900	1620300	979010	14723000	0	0	698230	38353000	0	1898100	3175600	9972900	0	0	0	958580	7663900	4766900	2892700	8592600	0	83918000	0	43921000	8207900	0	2806700
Q16181;Q6ZU15	Q16181	Septin-7	SEPT7	10515000	716250	1375000	0	0	1869200	0	0	5485100	2762700	205490	10945000	0	0	0	9465600	0	521510	946240	3038700	906010	3506800	2620400	0	0	612590	1933000	1282300	599110	0	475470	0	0	0	0	69363000	1765600	0	10992000	4352600	17103000	3366900	11196000	536410	883630	5098100
P29401	P29401	Transketolase	TKT	16811000	2231700	0	0	0	3091500	1993300	0	13145000	14772000	1585400	7394400	1991100	0	0	1280300	0	3985500	2481200	4706300	0	1257000	23748000	0	1944600	0	11641000	7216500	5382600	5190900	5088800	0	10866000	0	2092700	1166900	5972700	3021100	6326600	0	55006000	925340	20419000	1938900	2711600	1397700
B0I1T2	B0I1T2	Unconventional myosin-Ig;Minor histocompatibility antigen HA-2	MYO1G	0	5142500	5030800	0	0	3978600	6940800	0	3532100	5238400	3918200	0	4281100	0	0	0	0	3695100	3247400	5110900	0	4429700	2983700	0	4591400	0	2299500	8574500	4938700	6960000	2710400	0	5503900	0	4924500	0	3552200	7640600	0	0	4197500	3286800	2337500	0	7163700	3826000
P35613	P35613	Basigin	BSG	13285000	5429500	4670000	0	0	8369900	0	0	5875000	13215000	5439700	0	3376900	0	0	0	6625100	4254900	4693600	7760400	3282800	4227200	12025000	0	4129600	2596100	8887100	4481100	7762500	8541800	5248300	0	6113800	0	4699900	7180000	0	0	0	0	8387100	11716000	7987400	4763600	0	11657000
P10644;P31321	P10644	cAMP-dependent protein kinase type I-alpha regulatory subunit;cAMP-dependent protein kinase type I-alpha regulatory subunit, N-terminally processed	PRKAR1A	59960000	0	2501900	4145700	0	0	0	26991000	14017000	13369000	2994900	48924000	5591900	0	0	0	5105600	14641000	7297100	7805000	5720600	0	9197000	0	0	7536800	21638000	19380000	5094200	8546800	4783400	0	7066100	0	2483100	0	0	11313000	8470300	21524000	20442000	7631300	22114000	8590400	0	10341000
Q9H0U4;Q92928	Q9H0U4	Ras-related protein Rab-1B	RAB1B	10268000	5373900	5627400	0	0	0	0	0	3143600	0	0	13518000	1163600	0	0	0	2349900	5360100	4603500	3227600	4778000	2226000	5277600	0	0	2066700	12892000	1939700	2404300	0	0	0	0	0	1957600	6878700	0	0	0	0	8461600	2873500	28848000	7985800	4349600	7057900
P49908	P49908	Selenoprotein P	SEPP1	0	2975800	17983000	0	4618200	6044000	0	0	5168600	7790800	5433600	0	6582700	15323000	4791000	7138500	9602600	7633900	14054000	0	0	9358300	8042000	0	8291700	7753300	2699400	6688900	10308000	0	0	0	0	6372800	0	7825600	0	0	0	0	13911000	4818200	0	6164200	5371400	6181700
P09211	P09211	Glutathione S-transferase P	GSTP1	7608800	5528700	10983000	0	0	0	0	0	11373000	3161500	5373700	0	2317500	0	0	3219100	0	16062000	7284600	19479000	0	3101500	26112000	0	5281800	5892000	17247000	0	0	7076100	4613400	0	8193900	0	2713700	6093300	6811900	0	0	0	33665000	3095600	46103000	10889000	5646700	4421100
P20701	P20701	Integrin alpha-L	ITGAL	0	8829600	0	0	0	9937400	0	0	6886500	10798000	10430000	0	13159000	0	0	0	5855500	0	8408300	15376000	0	11105000	9582100	0	0	6151400	4908000	7924000	7888500	15309000	0	0	9299200	7245200	7641000	2980200	10553000	12512000	11568000	0	5332900	5923500	5950800	6152500	11485000	12026000
Q02818;P80303	Q02818	Nucleobindin-1	NUCB1	0	7115900	7859100	0	4047900	13967000	5507600	0	6193000	17118000	2690500	0	5455600	9817500	0	0	5684800	7992600	3576700	0	5597200	2771000	0	0	0	4036300	3251900	2825400	0	0	0	4510600	0	0	0	10587000	4781200	4987800	0	0	0	0	7677100	10739000	7016300	4591600
P18669;P15259;Q8N0Y7	P18669	Phosphoglycerate mutase 1	PGAM1	5266500	3978400	4595400	0	0	5144000	0	0	6209700	5522800	3967600	0	0	3762400	4325200	0	0	3232900	0	6032900	2301800	2474500	7179100	0	5290200	2647400	7853100	2517200	2952500	3775500	5539800	0	4649900	0	5342600	0	0	0	0	0	18626000	2540600	22005000	3830300	5467900	3661800
P12429	P12429	Annexin A3	ANXA3	17265000	1924700	0	0	0	5331300	4611300	0	4447500	9915500	2081100	22309000	3638000	0	0	2863500	1728900	0	3936700	3754300	1824300	0	8181400	0	3628600	0	5811600	5159000	4054700	2994600	0	0	10145000	0	2583300	0	4012300	2883700	6864500	0	12099000	2121100	12842000	0	7192000	0
P00918	P00918	Carbonic anhydrase 2	CA2	12371000	2942600	2087300	0	0	3952600	3080000	0	10081000	7144200	3927800	6860500	2425800	0	1053500	0	2344100	109240000	2258800	9931600	1374900	1844000	16714000	0	1995000	0	9144500	0	0	2257500	4440100	0	0	0	1548500	10503000	0	0	0	0	25918000	2342900	30823000	6238200	0	7421600
Q9NZN3	Q9NZN3	EH domain-containing protein 3	EHD3	17113000	4598000	4007800	0	0	0	0	0	10706000	2648200	1874200	5783900	0	0	0	0	0	47469000	10127000	11182000	4330500	4260000	7709200	0	0	1544400	32383000	1529900	0	3323900	3344100	0	0	0	4917400	8535400	1914700	0	5916900	0	19644000	3152800	60098000	8231700	0	4952200
O15117	O15117	FYN-binding protein	FYB	11567000	43165000	4775100	0	0	0	8219100	0	6636100	3706200	4328300	13865000	0	0	0	0	0	37602000	1588000	3744300	3808600	4705800	2295300	0	0	8898200	17043000	5229100	3670800	8621700	4903100	0	0	0	0	2679200	0	0	13068000	0	19507000	4185800	10485000	8009900	2422600	4302500
A0A0U1RRH7;Q99878;Q96KK5;Q9BTM1;Q16777;Q6FI13;P20671;P0C0S8;Q71UI9;P0C0S5;Q96QV6;P16104;Q8IUE6	A0A0U1RRH7;Q99878;Q96KK5;Q9BTM1;Q16777;Q6FI13;P20671;P0C0S8	Histone H2A type 1-J;Histone H2A type 1-H;Histone H2A.J;Histone H2A type 2-C;Histone H2A type 2-A;Histone H2A type 1-D;Histone H2A type 1	HIST1H2AJ;HIST1H2AH;H2AFJ;HIST2H2AC;HIST2H2AA3;HIST1H2AD;HIST1H2AG	0	9236800	28465000	0	6660700	15020000	0	0	0	0	24405000	0	0	12336000	3828300	0	7567200	25079000	33193000	0	6864400	10490000	23337000	0	16736000	0	14723000	21094000	21638000	0	0	49793000	48122000	0	9122600	12589000	0	8999500	0	0	0	13435000	0	8800800	0	6837400
Q71DI3;P84243;P68431;Q16695;Q6NXT2	Q71DI3;P84243;P68431;Q16695;Q6NXT2	Histone H3.2;Histone H3.3;Histone H3.1;Histone H3.1t;Histone H3.3C	HIST2H3A;H3F3A;HIST1H3A;HIST3H3;H3F3C	0	2653100	4657800	0	0	0	7743900	0	0	2010800	2404900	0	2872700	6603800	2810300	2084400	0	8472900	8623300	0	0	4788600	11667000	0	0	2397300	7226800	0	4232500	0	0	0	61709000	5291900	3381100	2617200	0	0	0	0	0	10665000	0	2126800	5048400	0
P06312	P06312	Ig kappa chain V-IV region	IGKV4-1	0	12787000	103720000	0	147720000	5561100	0	0	0	4552800	4461400	0	0	57377000	4061400	0	3646300	26027000	40578000	8072900	0	30577000	25773000	0	18379000	127900000	31005000	3726500	0	0	0	0	0	20846000	0	29406000	0	0	0	0	0	0	1255700	12079000	7158500	3237100
P07384	P07384	Calpain-1 catalytic subunit	CAPN1	39654000	0	0	0	0	2494500	6633500	0	20876000	17117000	5709700	33985000	0	0	3495000	5288500	4377200	7759700	4541400	4031900	1076400	0	9434800	0	0	1678800	12344000	5914700	2435600	0	13601000	0	0	0	0	3192800	9247400	0	11392000	0	64260000	0	34228000	7009400	4596000	10381000
Q9ULV4	Q9ULV4	Coronin-1C	CORO1C	65304000	2581300	2890100	3885800	0	0	0	4515200	48383000	10063000	0	38647000	4982500	0	0	0	0	23033000	0	11100000	6230200	2668700	9611000	0	0	4230900	38033000	9435200	11110000	15687000	16916000	0	0	0	1642300	6721900	1145200	0	34458000	0	109400000	7437100	67500000	14038000	0	6339300
P13716	P13716	Delta-aminolevulinic acid dehydratase	ALAD	12066000	0	0	0	0	4974300	7569800	0	6459600	22760000	16982000	4760500	0	0	0	9658200	15943000	8851400	2918200	1523100	0	0	18409000	0	0	3312600	4743100	10153000	0	2742800	7830500	0	0	25987000	0	6155100	11575000	11452000	0	0	10825000	0	20192000	16269000	0	9323000
P02788	P02788	Lactotransferrin;Lactoferricin-H;Kaliocin-1;Lactoferroxin-A;Lactoferroxin-B;Lactoferroxin-C	LTF	0	1502800	1039800	0	0	8387500	3904500	1565900	0	4213700	1144600	0	1985300	948410	0	0	1081100	1101000	781730	1246200	0	1399400	11037000	0	0	763860	694420	990240	6493500	0	0	0	1430200	2496100	1654400	534150	7946400	2727200	1531700	0	5285500	829240	909010	1043800	1129500	767890
P23634;P20020;Q16720;Q01814	P23634	Plasma membrane calcium-transporting ATPase 4	ATP2B4	2934500	7809500	1684600	0	0	3620800	7444500	0	4902100	10825000	5879300	0	2397800	0	0	4031100	5880100	3995500	1415000	3785100	0	1806800	38038000	0	0	986660	1246200	8700900	3547300	6045000	0	0	5472700	2834900	1738700	0	7675800	4720300	0	0	3104800	7063300	2274400	0	5033700	13485000
P62328	P62328	Thymosin beta-4;Hematopoietic system regulatory peptide	TMSB4X	24207000	0	2363500	0	0	4420300	6621300	0	86360000	22528000	0	23097000	0	0	16169000	0	3067600	131500000	7107500	16671000	0	0	19452000	0	0	0	49675000	33241000	24108000	5739200	45178000	0	0	0	0	95676000	18590000	0	7134600	0	59688000	19163000	41248000	126600000	46867000	41522000
Q14344	Q14344	Guanine nucleotide-binding protein subunit alpha-13	GNA13	4671100	4586600	5190000	0	0	3076700	0	0	2811000	3753200	4258700	4861700	1883200	0	0	0	2793400	8442500	3338100	6373300	5229600	1666000	7309700	0	0	0	15832000	2179700	0	0	0	0	0	0	2352500	2251600	0	0	0	0	2852900	5032900	15382000	5143000	0	4221400
A0M8Q6	A0M8Q6	Ig lambda-7 chain C region	IGLC7	0	4507800	7678300	0	2530300	15766000	0	0	0	3455300	3218400	0	14684000	3065900	5678700	2535000	6932900	10177000	0	2745400	2458000	3189300	0	0	5167900	16376000	3714500	1902900	3338600	0	0	0	0	8593700	20750000	0	0	5306100	0	0	0	4141500	0	0	5053300	1850200
P02750	P02750	Leucine-rich alpha-2-glycoprotein	LRG1	1843600	2092900	0	0	864530	3287900	0	0	0	5883000	11677000	0	0	0	416060000	0	6107500	3437600	4668600	5507900	1043500	5042100	20777000	0	0	3000300	12269000	0	9121900	0	1220400	0	0	0	61156000	0	0	0	2370200	0	2513800	6674300	13249000	5737700	0	10442000
Q14847	Q14847	LIM and SH3 domain protein 1	LASP1	9869100	2702600	0	4705000	0	4031100	5067300	6596600	7948400	10109000	1788100	19782000	3131400	0	0	0	0	5250000	0	7493200	4678800	0	0	0	3672200	0	0	8773700	5931300	3436400	7186900	0	4975400	0	3436000	0	8763600	4626200	17476000	0	40822000	4899600	9503400	0	6772900	4960200
Q5SQ64;A0A0G2JK05	Q5SQ64;A0A0G2JK05	Lymphocyte antigen 6 complex locus protein G6f	LY6G6F	0	2634000	1704400	3848400	0	0	0	0	3305600	6282400	0	0	0	0	0	0	0	2730400	7283800	6634800	7355600	977440	2810800	0	0	2986500	12291000	4374700	5885500	3171700	3454500	0	0	0	3643500	5139900	0	2463800	13637000	0	10734000	2859900	9482000	6245900	6147700	9198500
P20742	P20742	Pregnancy zone protein	PZP	0	3612500	10143000	8214700	52540000	6135400	0	0	0	0	2422400	0	0	48794000	4022500	12137000	0	7892100	49636000	16924000	13208000	3283500	11281000	0	0	8455500	28797000	0	1875500	0	7323400	0	0	18152000	13696000	18690000	0	169130000	0	0	0	0	0	0	21316000	0
O00194;P51159	O00194	Ras-related protein Rab-27B	RAB27B	6650300	5527200	4451300	0	0	0	0	0	22937000	8208900	0	8345100	0	0	0	0	0	7742700	6798900	6453600	0	5108500	4271900	0	0	2644900	25756000	5736500	3627600	4782000	7815500	0	1693800	0	0	4344800	0	0	6697400	0	35358000	4576500	27116000	4701200	6148500	4620500
P61160	P61160	Actin-related protein 2	ACTR2	14706000	0	1247800	0	0	0	0	0	8995600	5682600	0	18964000	1458600	0	0	0	0	20747000	2423600	4381100	1912800	3041900	6629400	0	0	0	10690000	5870900	5518900	7753400	9977700	0	5905100	0	0	4972800	4189100	0	19132000	0	62697000	4691300	15573000	10124000	0	9272300
P48059;Q7Z4I7	P48059	LIM and senescent cell antigen-like-containing domain protein 1	LIMS1	68333000	6021700	5509300	0	3815800	0	7454400	11912000	18744000	0	0	24593000	0	0	0	0	0	34644000	10369000	5845100	0	11148000	13273000	0	0	9791000	58176000	10516000	19357000	13568000	10101000	0	0	0	4065000	31365000	10136000	13635000	48875000	0	68477000	5958700	28522000	24725000	0	0
P98088	P98088	Mucin-5AC	MUC5AC	0	0	0	1299200	0	0	0	0	0	5303000	5188100	0	0	0	0	0	91628000	6527200	1558300	1981700	3963900	406870000	4686800	0	0	1735200	1075000	2989700	1962400	4398900	0	2393100	0	0	7947100	2650200	2560900	3953900	0	0	1866600	8366700	3432200	3717900	0	0
Q9NRW1;Q9H0N0	Q9NRW1	Ras-related protein Rab-6B	RAB6B	12288000	5336500	5265600	0	0	3286600	0	0	8680400	8277400	5477000	6080800	0	0	2225700	0	2812900	10254000	7130400	9975600	6377500	4264700	11979000	0	0	5157100	26784000	0	0	5984000	0	0	0	0	0	0	0	0	0	0	7322300	5823200	27458000	9619200	9543800	9630600
Q9NY65	Q9NY65	Tubulin alpha-8 chain	TUBA8	14891000	2215400	1859500	0	0	0	0	0	8570300	5487700	0	14212000	0	0	0	0	0	1453600	3450000	2761800	4575900	2397100	1460000	0	0	2050800	9187400	2187300	0	2803000	2851700	0	0	0	2819100	5990600	0	0	12218000	17219000	12293000	2409800	14210000	7054400	0	2341100
P22314	P22314	Ubiquitin-like modifier-activating enzyme 1	UBA1	5013200	0	0	0	0	4244800	4301100	0	9118100	3837800	4156900	7158700	0	0	0	0	1433000	4860400	0	3028400	0	0	6862000	0	0	3464500	10563000	2918000	2916100	4645800	5110800	0	5416000	0	3549000	1447800	7877600	4422300	15111000	0	22403000	2416700	17700000	2347700	0	2772000
P35611	P35611	Alpha-adducin	ADD1	19694000	0	0	0	0	23498000	12042000	0	12792000	76559000	47533000	2280800	0	0	0	0	47492000	30098000	0	0	0	0	109670000	0	0	5483000	0	5576900	0	7721100	13023000	0	2472800	0	0	6773800	26975000	31437000	0	18805000	7534200	113550000	11887000	10784000	0	110870000
O14818;Q8TAA3	O14818	Proteasome subunit alpha type-7	PSMA7	6098600	4508200	0	0	0	4411800	6942300	0	6466700	8449600	8345800	5465500	0	0	0	0	8064200	6250500	0	0	0	5231500	72852000	0	0	0	1494200	0	0	7165500	5333100	0	6462700	25809000	0	0	11013000	0	2838600	0	6760400	3358500	8487000	3546000	0	8973400
Q14644	Q14644	Ras GTPase-activating protein 3	RASA3	51772000	1091100	4293700	0	0	0	2751700	8828400	8259700	5193100	0	34060000	0	0	0	0	0	28657000	6313500	2705200	2166900	0	4111300	0	0	2503200	48326000	4911800	3476400	5251600	3327600	0	0	0	0	0	0	5651700	0	8059600	13633000	3586400	75457000	5933300	0	3192100
P0DJI9	P0DJI9	Serum amyloid A-2 protein	SAA2	0	75112000	16343000	75988000	23995000	0	0	0	0	2796400	17828000	0	0	6328700	0	0	3673600	4401700	532600000	39989000	5953300	23154000	6372600	0	0	6197900	9441300	0	37497000	133950000	0	0	0	0	508580000	0	6189200	3694200	7168000	0	16723000	47522000	52918000	0	0	8721500
P78371	P78371	T-complex protein 1 subunit beta	CCT2	9948400	2177700	0	0	0	3305400	0	0	4145700	7615700	2898100	7341700	0	0	0	0	4938600	3762200	0	2262200	0	988280	22418000	0	0	0	9909200	1678800	0	0	1635600	0	0	0	3577900	2650200	2764900	2908700	10364000	0	28402000	3841500	11803000	8907200	0	9137800
A0A0B4J1Y9	A0A0B4J1Y9		IGHV3-72	0	0	16105000	0	18788000	0	8851600	0	0	0	10487000	8642500	3811600	16371000	4182600	7326200	6186700	0	8642100	11554000	5732400	12469000	7297000	0	4751000	9625900	5914400	0	0	0	0	0	0	15981000	6854000	17949000	0	9094700	0	0	0	5037900	0	0	8221400	0
P68133;P68032;P63267;P62736	P68133;P68032;P63267;P62736	Actin, alpha skeletal muscle;Actin, alpha cardiac muscle 1;Actin, gamma-enteric smooth muscle;Actin, aortic smooth muscle	ACTA1;ACTC1;ACTG2;ACTA2	0	0	41526000	0	8088700	0	0	0	14229000	11723000	0	0	0	35324000	3977800	12231000	24355000	231370000	70272000	8366000	0	30391000	170330000	0	0	69479000	292590000	0	0	0	34862000	0	0	0	0	192950000	0	0	0	0	0	9885600	103760000	69905000	0	22083000
O15145	O15145	Actin-related protein 2/3 complex subunit 3	ARPC3	9978700	2192100	3706000	0	0	0	0	0	13144000	14349000	1653800	0	1915500	0	0	0	0	18947000	2132500	3929500	0	4966500	9423600	0	0	4473200	16874000	0	0	0	3728700	0	0	0	2955200	4397300	0	0	0	0	10378000	2935900	34060000	6977800	3902100	4703900
P21730	P21730	C5a anaphylatoxin chemotactic receptor 1	C5AR1	0	8031100	2999500	3163600	0	7645200	0	11148000	0	20197000	7102800	0	16192000	0	4820500	5731400	0	0	3862600	7400800	5744900	0	11579000	0	14060000	0	0	8910000	7709600	13229000	0	0	21080000	0	9785200	0	10515000	13127000	0	0	11159000	4340700	2537200	0	14635000	3643400
P33151	P33151	Cadherin-5	CDH5	0	2758900	3192000	0	3854200	2301700	0	0	2469600	0	4187000	0	3552000	0	1718100	0	2079400	1702400	4762500	3686800	0	3208700	2569900	0	10940000	0	0	0	5084200	0	0	0	0	0	1608500	0	0	2253100	0	0	0	3587700	0	2044500	0	0
P15169;CON__Q2KJ83	P15169	Carboxypeptidase N catalytic chain	CPN1	4219000	10926000	1675500	27417000	53094000	0	0	0	0	0	5234100	0	0	0	36652000	0	5674000	0	29185000	1384500	3497900	6489700	5341400	0	12621000	4621900	0	0	0	0	5521000	0	0	0	3419700	3579500	0	0	0	0	0	0	2670500	0	9955400	5120800
Q14974	Q14974	Importin subunit beta-1	KPNB1	7311200	9117500	1929400	0	0	0	0	0	7071800	5376800	4133600	0	0	0	0	0	0	2676500	0	3315100	0	5298200	3946500	5363800	0	6733100	4932600	8700700	7985400	0	4886300	0	0	0	3157100	4376700	0	0	0	0	13473000	3590300	15508000	3473500	0	4685500
P55209	P55209	Nucleosome assembly protein 1-like 1	NAP1L1	7603300	3387700	2247000	0	0	0	0	0	7378400	2517100	1491500	0	2638700	0	0	0	0	3932200	2096000	5595100	2993400	2476700	5071100	0	0	4515900	24173000	0	0	0	2896600	0	0	0	2338000	8945300	0	0	8458500	0	13384000	5141700	48553000	6607700	0	5820500
Q9H299	Q9H299	SH3 domain-binding glutamic acid-rich-like protein 3	SH3BGRL3	59423000	1321300	0	4308300	0	5047500	7939800	34444000	168520000	65842000	1894500	38901000	2361600	0	0	2495000	0	0	0	9469600	2524200	0	0	0	0	8771300	22978000	3550300	10789000	44297000	60074000	0	0	0	4094300	0	18655000	10751000	28175000	10797000	390810000	2406800	57039000	0	0	0
P09493	P09493	Tropomyosin alpha-1 chain	TPM1	65735000	0	0	6201200	0	9759700	11685000	7666200	28159000	36313000	10262000	34918000	0	0	0	0	0	4567100	0	11523000	3371700	0	12756000	0	0	0	5096500	6798400	5166900	19714000	23135000	0	1579600	0	2479700	0	19072000	12517000	27593000	0	48813000	13782000	40602000	3987000	0	12358000
Q6Q788	Q6Q788	Apolipoprotein A-V	APOA5	6228500	0	8466900	0	3511800	0	0	0	5070400	0	0	0	4045400	39583000	0	0	27784000	0	10642000	3082800	0	3416800	3892400	0	13400000	8430000	3167900	7357500	0	0	0	0	21058000	0	10510000	3589900	5829500	26280000	0	0	3288700	11356000	0	7295400	13309000	0
Q9UJU6	Q9UJU6	Drebrin-like protein	DBNL	6071400	0	0	0	0	1107000	0	0	4747200	5684200	0	8968600	927640	0	0	0	0	7659600	0	4610000	2994400	2653400	1972100	0	0	0	6462700	6593800	0	6550200	2324300	0	0	0	1715800	0	3219300	1344100	7312200	0	40974000	2472900	7468100	2853400	0	2537800
P19440;A6NGU5;P36268;Q14390;B5MD39	P19440;A6NGU5;P36268	Gamma-glutamyltranspeptidase 1;Gamma-glutamyltranspeptidase 1 heavy chain;Gamma-glutamyltranspeptidase 1 light chain;Putative gamma-glutamyltranspeptidase 3;Putative gamma-glutamyltranspeptidase 3 heavy chain;Putative gamma-glutamyltranspeptidase 3 light chain;Inactive gamma-glutamyltranspeptidase 2	GGT1;GGT3P;GGT2	0	6271800	0	9559400	1865700	7881100	111520000	0	1226800	4399600	0	17175000	2199000	0	0	0	0	0	0	0	0	5805400	1640600	7189300	11447000	0	1608000	5691700	24023000	32526000	3268400	0	32069000	0	100010000	0	9748600	36736000	0	0	6446500	13631000	6298200	0	35208000	9974500
Q08722	Q08722	Leukocyte surface antigen CD47	CD47	2658200	4045500	10500000	0	0	5385100	4339600	0	5278300	7593000	0	2452400	0	0	0	0	10347000	9834500	0	8711300	5118500	0	30151000	0	0	8405500	10961000	0	0	0	0	0	0	0	0	8124400	0	0	0	0	0	9400800	13120000	16659000	7261600	41892000
P40197	P40197	Platelet glycoprotein V	GP5	10998000	1098400	0	0	0	0	0	0	3031200	0	2032900	0	2370300	0	0	0	0	77620000	3764100	9009700	2224600	1031700	2611700	0	3016600	1547300	110650000	4750000	10931000	6813800	4822400	0	0	0	3491200	1839500	0	0	0	0	14782000	7466800	94487000	5685100	13551000	13574000
A0A0C4DH34	A0A0C4DH34		IGHV4-28	1877500	2474800	0	0	0	12490000	4447000	0	3253500	7786600	14280000	0	14911000	0	17152000	7738700	6361300	0	0	23974000	0	0	0	0	5315500	0	0	0	2851800	0	3744400	0	4121700	18664000	14725000	0	0	0	0	0	0	1314500	0	4616700	5249700	5613900
P80723	P80723	Brain acid soluble protein 1	BASP1	0	3536700	5753500	0	0	6191000	0	0	0	4155800	3285000	0	4916400	3207100	1932300	0	1281700	1844100	8740800	7415500	2839000	7046000	47354000	0	0	0	5127400	4681600	0	0	0	0	0	4129500	5437600	1071200	0	0	0	0	0	825720	2486200	0	3414400	0
P07357	P07357	Complement component C8 alpha chain	C8A	0	2843700	1327300	2288400	4879700	0	0	0	0	0	1231600	0	0	2159700	43483000	2070800	5226800	3559600	5340000	3268000	1530900	6319100	4010200	0	0	0	1262400	0	2501500	0	1209600	0	0	0	0	4281000	0	1258100	0	0	0	5120500	1358800	2237500	0	3155100
P06744;K7ESF4	P06744	Glucose-6-phosphate isomerase	GPI	5239900	3130500	2389400	0	0	0	0	0	6846900	0	992830	7815300	0	0	754940	0	0	4055900	1687000	11093000	0	0	19336000	0	0	0	9564300	1986600	1553400	4497100	5684100	0	2151300	0	1108800	2135800	0	0	0	0	23894000	0	26322000	2391900	0	2895700
O75116	O75116	Rho-associated protein kinase 2	ROCK2	826980000	0	747210000	0	181070000	0	0	0	248520000	0	0	823580000	0	302110000	0	0	700360000	167820000	116120000	0	0	417110000	0	0	0	51862000	160070000	1453900000	0	0	0	0	0	0	0	581620000	0	0	0	0	539030000	0	260310000	574780000	0	647610000
Q14141;Q92599;Q9P0V9	Q14141	Septin-6	SEPT6	27521000	1415200	0	0	0	6343500	0	0	10032000	3709800	0	17944000	5384300	0	0	0	1034300	0	0	0	0	871490	4848700	0	0	0	3773700	0	0	3069000	7997100	0	0	0	0	22795000	0	0	10995000	0	18364000	0	4803000	2275500	3732200	2796500
P40227;Q92526	P40227	T-complex protein 1 subunit zeta	CCT6A	8511700	0	9015300	0	0	3899900	0	0	7270000	13248000	4849300	16642000	0	0	0	0	3664700	3291900	0	7970800	0	4277100	6441300	0	0	0	7740800	0	2758100	2914000	7736300	0	0	0	6729500	2110400	4125400	7722600	3865700	0	30791000	7874100	16187000	4043300	0	4427100
P35443	P35443	Thrombospondin-4	THBS4	5807500	8190000	7851200	0	3279400	4694800	9451500	0	0	5196700	7759100	0	2000700	0	0	0	0	0	0	2547100	0	0	7753200	25947000	10096000	0	0	0	0	0	2838400	0	8663600	23546000	13240000	4828100	6508000	3412900	0	0	0	5803100	0	0	4095100	5703700
P28289;Q9NZQ9	P28289	Tropomodulin-1	TMOD1	0	0	0	0	0	13649000	8078600	0	15879000	28475000	28296000	0	0	0	0	0	11380000	26080000	0	0	0	0	48370000	0	0	0	0	2494200	0	7169600	11856000	0	3600800	0	0	0	11267000	4239900	0	0	3801800	49345000	11678000	3407100	0	117940000
Q9HBI1;Q9NVD7	Q9HBI1	Beta-parvin	PARVB	6240000	9137400	7744000	0	0	0	0	0	0	0	0	821670	0	1305200	1011000	0	0	161110000	30684000	16511000	2124500	10505000	30838000	0	0	14855000	116020000	0	0	0	0	0	0	0	0	20725000	0	0	0	0	2263900	18967000	30438000	20934000	0	1096800
P10643;CON__Q29RQ1	P10643	Complement component C7	C7	7662700	1882400	0	8510900	7793100	0	0	0	0	0	2162100	0	1314100	0	121610000	0	3042400	4382100	1392500	0	0	5419900	9884000	10771000	2485600	1668200	1902200	0	8945400	0	0	0	0	0	3113300	0	3432700	0	0	0	0	5754200	0	7960600	0	3750500
P05156;CON__Q32PI4	P05156	Complement factor I;Complement factor I heavy chain;Complement factor I light chain	CFI	0	0	4991100	0	4945000	0	0	0	6997100	0	5812200	0	0	0	15527000	0	6356400	3430400	6811100	0	0	8979900	5980500	0	0	0	2205200	7118100	6870800	0	0	0	0	10386000	8951000	0	6315200	4938100	0	0	10132000	7482700	5159200	3670100	7901800	7135600
P08238;Q58FF7;Q58FG1	P08238	Heat shock protein HSP 90-beta	HSP90AB1	13486000	0	0	1487200	0	0	0	0	5399200	2790800	1746400	7563300	0	0	0	0	0	4288400	1934600	3943600	0	0	7398800	0	0	0	7216700	2043400	4734700	0	2394100	0	2369500	0	2525300	2578600	0	3254800	8195200	0	44478000	3552300	24331000	1838300	0	0
P05362	P05362	Intercellular adhesion molecule 1	ICAM1	0	5202400	5124000	0	0	6478600	0	0	0	0	3727500	0	1313200	0	1271400	10431000	3853600	1416000	797420	6878300	3314300	1803800	117400000	0	17613000	2605800	2756500	0	0	0	0	0	0	0	2943400	744280	0	0	0	0	0	2670900	3597600	2811100	7171300	6315700
Q658P3	Q658P3	Metalloreductase STEAP3	STEAP3	0	9823300	0	0	0	0	5971200	0	4270500	0	4642300	0	0	0	0	0	0	3398500	5744200	10370000	5199000	3987800	10715000	0	5533300	0	2617500	0	5842700	10725000	0	0	0	0	4752200	6165800	4801900	0	0	0	9152000	6653300	0	0	4823200	4107000
P25787	P25787	Proteasome subunit alpha type-2	PSMA2	1950400	7030800	0	2135300	0	1917000	2831200	0	1574300	10650000	6207000	0	0	0	0	0	5130000	3178400	0	0	0	0	44057000	0	0	0	3629100	0	0	0	2625800	0	0	42970000	0	1299500	0	4216000	0	0	6980700	534080	5635300	3091800	0	7401200
O15143	O15143	Actin-related protein 2/3 complex subunit 1B	ARPC1B	33416000	3549900	0	0	0	0	0	0	11868000	13196000	0	27883000	0	0	0	0	0	7314900	0	6123900	3629600	0	5551300	0	0	0	10863000	5104300	4387200	0	6928300	0	4871300	0	0	5570000	0	0	0	0	44172000	4007200	16590000	6352300	3531800	4312600
P50502;Q8NFI4;Q8IZP2	P50502;Q8NFI4;Q8IZP2	Hsc70-interacting protein;Putative protein FAM10A5;Putative protein FAM10A4	ST13;ST13P5;ST13P4	6939700	3604000	0	0	0	5751000	0	0	4043100	7603900	4850800	0	0	0	0	0	0	8095400	4467200	5815800	0	3540900	9987100	13836000	3551300	0	4514300	0	0	0	0	0	0	0	7767600	2989400	0	0	0	0	0	0	11852000	6502000	3781800	6260000
P32942	P32942	Intercellular adhesion molecule 3	ICAM3	0	4985600	3137900	0	0	3456100	4418400	3517000	1414800	5130800	2379900	0	5671500	0	0	2125600	0	0	0	3119300	2484900	0	5101100	0	5649000	0	1119100	4938300	1281500	2937900	1811700	0	13066000	1818400	3782600	0	2870700	2431500	0	4306900	2265900	1425900	1727200	0	3146700	0
O75015	O75015	Low affinity immunoglobulin gamma Fc region receptor III-B	FCGR3B	0	28476000	1763000	18326000	2888100	0	0	0	0	5664500	2278700	0	0	0	5071300	0	2260500	0	12595000	5209700	3194600	13369000	50119000	0	0	0	0	0	0	14097000	0	10980000	25464000	0	13114000	0	9302500	17617000	8054300	0	19711000	0	0	0	12682000	0
A0A0C4DH29	A0A0C4DH29		IGHV1-3	0	7136700	12751000	0	11910000	7103900	0	0	0	0	2313100	0	0	0	8941300	0	0	4828700	10857000	4931700	0	9438000	4411700	0	7307900	17169000	5697900	0	0	0	0	0	0	0	0	10717000	0	0	0	0	0	0	2621100	7891300	5137900	3116400
O00602	O00602	Ficolin-1	FCN1	0	3061100	7249800	0	2088600	0	0	0	0	0	3545400	0	0	3848200	2754000	635340	5709200	2521400	6399400	0	0	2851600	8308800	0	928400	0	2818500	0	0	0	0	0	0	0	0	2658900	0	0	0	0	0	884850	0	4002900	0	639140
P62826	P62826	GTP-binding nuclear protein Ran	RAN	0	2760900	2222200	5180500	0	4435300	5616600	0	0	10224000	5724200	0	5021800	0	2661800	0	3674700	5055700	3682900	0	0	0	9347200	0	0	2384600	3439500	0	3950000	0	0	0	4938200	0	2506900	0	0	0	0	0	9415400	3832500	6615900	0	3145400	0
P0CG06	P0CG06	Ig lambda-3 chain C regions	IGLC3	67075000	60333000	0	123630000	0	357820000	281700000	281690000	229020000	80517000	91877000	110460000	155180000	0	0	187700000	0	0	0	32037000	50537000	0	0	324640000	162760000	0	0	123840000	156730000	90442000	244660000	185000000	117110000	618690000	227950000	0	98279000	341180000	200850000	53874000	82378000	103470000	18938000	0	0	0
Q14247	Q14247	Src substrate cortactin	CTTN	5178100	0	0	0	0	0	0	0	11676000	6529300	0	7197800	0	0	6254900	0	0	34710000	19106000	3084100	0	0	3461900	0	0	4542700	6615200	6845900	0	6502800	0	0	0	0	0	10273000	0	0	9788100	0	65359000	4639800	8439700	3194700	0	5550800
P48643	P48643	T-complex protein 1 subunit epsilon	CCT5	12107000	0	0	0	0	0	0	0	14574000	10946000	6070400	7138700	0	0	0	0	0	2745900	0	0	0	0	7193000	0	0	0	6052100	1977300	3785100	3337700	5958400	0	0	0	5415400	2891000	9201200	8038700	11918000	0	18650000	3688200	7483200	4499700	0	4263400
P13798	P13798	Acylamino-acid-releasing enzyme	APEH	13950000	0	10173000	0	0	20115000	24548000	0	13146000	36752000	12756000	0	0	0	0	0	12406000	7890600	0	0	0	0	15420000	0	0	0	0	0	0	0	12971000	0	0	0	0	0	18635000	12398000	0	11660000	11299000	4980300	10103000	8320100	0	0
P78417	P78417	Glutathione S-transferase omega-1	GSTO1	16894000	0	0	0	0	0	0	0	16162000	13086000	0	10528000	0	0	0	0	0	6483500	3480300	2968700	0	3034600	7826500	0	0	0	21419000	4036800	4835500	0	12629000	0	0	0	0	3382500	3835600	0	11732000	0	45611000	6768400	28953000	0	2403200	1804900
P22234	P22234	Multifunctional protein ADE2;Phosphoribosylaminoimidazole-succinocarboxamide synthase;Phosphoribosylaminoimidazole carboxylase	PAICS	9339200	0	0	0	0	0	2308300	0	3584500	3647600	3725100	20722000	0	0	0	0	761990	1925900	1981400	1389300	0	0	2988200	0	0	0	1321100	0	0	0	7364200	0	0	0	0	0	9193500	9612000	15172000	0	7867100	3629300	41853000	3152500	0	4025800
Q09666	Q09666	Neuroblast differentiation-associated protein AHNAK	AHNAK	0	1662200	0	3218600	0	2441700	4756400	7804400	3782100	5021100	2150800	0	2701100	0	0	0	0	0	0	0	0	0	0	0	4284200	0	0	22611000	3494900	3584400	2353100	7268800	4341400	2056400	983830	0	6115000	4910400	4382600	14546000	3429900	1778300	1374700	0	0	0
O95866	O95866	Protein G6b	G6B	3331500	1789500	2090700	0	0	0	0	0	5408600	5423300	0	0	0	0	0	0	0	5348100	9867200	0	6124000	0	3198400	0	0	5170200	13492000	0	4491900	0	0	0	0	0	0	4539400	0	0	0	0	6934400	1682700	20354000	9812800	0	2093200
P61106	P61106	Ras-related protein Rab-14	RAB14	8657100	0	3636100	0	0	5529500	6717600	0	12810000	14361000	4828900	0	6209100	0	0	0	0	4031700	6120400	6027300	4385100	0	10025000	0	0	0	5917400	4964300	0	0	0	0	4873200	0	0	0	0	0	12430000	0	11251000	0	11301000	4832500	0	8888100
P04278;CON__Q6T181	P04278	Sex hormone-binding globulin	SHBG	0	0	0	1450300	1833600	0	0	0	0	0	2141700	0	0	0	8979200	1735800	0	1457500	3535700	3785000	1680100	1743100	18994000	0	3262400	3896700	0	2262400	0	0	0	0	0	0	0	1546900	1491600	0	0	0	2080600	0	1200600	2414300	0	0
O75558	O75558	Syntaxin-11	STX11	21443000	0	1216700	9834400	0	0	0	0	9373800	11535000	2994800	19081000	0	0	0	0	0	16811000	0	4426000	3350200	0	7243900	0	0	0	52806000	4415500	6641400	0	5434400	0	0	0	0	0	0	12510000	5036100	0	21785000	7361200	67645000	11190000	0	1632200
P50991	P50991	T-complex protein 1 subunit delta	CCT4	7587300	0	0	0	0	3116800	0	0	4914200	5780100	5803900	9670900	0	0	4828200	0	2784400	5279800	0	0	0	0	9596100	0	2208600	0	4895600	0	3115200	4465200	4999200	0	0	0	4614400	0	0	0	0	0	14506000	4251200	9999200	3024200	0	4340900
P19971	P19971	Thymidine phosphorylase	TYMP	23163000	0	0	1998500	0	0	0	0	5123800	4446900	0	8684200	0	0	5313100	0	0	2164000	6205400	5253000	0	0	1728100	0	1184100	0	4034800	2172200	2571200	3478600	7109400	0	0	0	0	0	0	0	23242000	0	46939000	0	9112800	6133900	0	882890
P29350	P29350	Tyrosine-protein phosphatase non-receptor type 6	PTPN6	6146000	1288500	0	0	0	0	0	0	4738600	2292800	0	3642300	1508100	0	0	0	0	1573500	0	5376500	0	0	3165700	0	0	0	8196800	2865300	1790400	2464400	3032100	0	0	0	2328000	3465300	0	1960400	0	0	9613700	2318900	23765000	0	0	1840100
P60709;Q6S8J3;A5A3E0;P0CG38;P0CG39;Q9BYX7	P60709	Actin, cytoplasmic 1;Actin, cytoplasmic 1, N-terminally processed	ACTB	1397400000	0	0	65651000	0	29374000	57189000	198130000	216000000	128570000	14057000	592580000	12262000	0	0	9975100	0	0	0	0	35419000	0	45914000	46031000	14631000	0	54834000	163850000	98911000	169100000	146060000	42129000	39619000	0	22243000	0	210280000	91399000	592600000	694820000	826640000	34472000	44796000	41647000	0	0
P20073	P20073	Annexin A7	ANXA7	14705000	0	0	0	0	0	0	0	6532500	3327000	0	9031800	0	0	8068000	0	0	3827300	11193000	3907600	0	0	3240200	0	0	0	21990000	2339000	3451800	2298700	5243700	0	0	0	5802800	0	0	0	0	0	9446700	16511000	26466000	9661300	0	3677600
Q9NQ84	Q9NQ84	G-protein coupled receptor family C group 5 member C	GPRC5C	0	6377200	0	7034000	7231900	8187100	64046000	0	0	6673400	0	52472000	6894900	0	0	0	0	0	6173000	0	0	2788900	5890500	29341000	24074000	0	0	9205600	9942100	39155000	0	0	28565000	7068100	30215000	0	11409000	21270000	0	0	0	9804200	0	0	13638000	7944800
P01116	P01116	GTPase KRas;GTPase KRas, N-terminally processed	KRAS	8415500	5522200	0	0	0	5238600	5096100	0	3839100	6461500	4197300	0	4834400	0	0	4242300	8762100	0	10226000	4742300	0	0	0	0	0	0	5664700	4651500	0	4916400	4153400	0	0	0	0	0	8132900	5497600	0	9099800	3734800	5103700	6013400	0	0	0
P29622	P29622	Kallistatin	SERPINA4	0	0	5122600	0	5566000	0	0	0	0	0	0	0	4079300	4976800	29595000	0	17280000	5790100	0	4199900	0	4674500	12343000	0	0	4287700	4311500	0	0	0	0	0	0	0	0	1869800	0	0	0	0	0	0	0	5283800	0	5187000
Q15555;Q9UPY8	Q15555	Microtubule-associated protein RP/EB family member 2	MAPRE2	14686000	0	19002000	0	0	0	0	0	11021000	6967500	0	23409000	0	0	0	0	0	2477600	0	5445700	0	0	3207600	0	0	0	19194000	3296300	0	0	0	0	0	0	0	2329800	0	0	12097000	0	22634000	4969500	39251000	4672700	2481500	0
P48426;P78356	P48426	Phosphatidylinositol 5-phosphate 4-kinase type-2 alpha	PIP4K2A	55475000	0	0	0	0	0	5251100	5259200	7284800	10604000	3341700	42057000	0	0	0	0	0	8221300	0	3652400	0	0	3446300	6711800	0	0	16572000	0	2456400	5097100	5260700	0	0	0	0	0	5658300	0	8043800	9520200	12602000	3620300	15146000	4241500	0	0
P36955;CON__Q95121	P36955	Pigment epithelium-derived factor	SERPINF1	0	1885300	0	0	4797500	2513700	7920200	0	6578600	16308000	2499100	0	3348200	3564400	71539000	0	11186000	5052400	0	0	0	0	6754300	0	1593000	0	0	0	0	0	0	0	1762700	4929100	7516000	0	4158800	6969700	0	0	5324600	6987300	4198900	4057900	0	0
Q99497	Q99497	Protein deglycase DJ-1	PARK7	13764000	0	0	0	0	0	4873900	0	10889000	6979600	0	7698900	0	0	0	0	0	10747000	0	4085900	0	3526000	7009000	0	0	0	8718000	3177000	0	4814400	4545000	0	0	0	0	4429200	3417500	0	8257800	0	62192000	0	25906000	7569800	0	4019100
P50990	P50990	T-complex protein 1 subunit theta	CCT8	16985000	0	0	0	0	6478300	6937500	0	6818600	6260800	6084300	6918300	0	0	0	0	3155600	4932300	0	6095700	0	0	8974100	0	0	0	11969000	0	0	0	5012100	0	0	0	9540800	5974500	0	0	0	0	20073000	3922900	25557000	4292400	0	12959000
Q9UDY2	Q9UDY2	Tight junction protein ZO-2	TJP2	1737100	838270	209550000	0	0	0	0	0	576230	615290	0	1135200	0	0	0	0	0	0	0	298200	0	607090	0	0	0	691090	3661600	247260000	763500	1732200	0	0	0	0	0	651880	0	0	0	0	4758800	363910	2072000	0	0	596210
P37840;Q16143	P37840	Alpha-synuclein	SNCA	0	6107000	0	0	12438000	0	0	0	7535000	3979000	0	0	0	0	0	0	4199200	11688000	6199700	4899800	0	7931500	3061600	0	0	5236500	3251500	0	0	0	0	0	0	0	0	0	0	0	0	0	60979000	2211900	29125000	2535600	0	2937600
Q02413	Q02413	Desmoglein-1	DSG1	0	5271500	6642700	0	0	5355300	12353000	7384900	3329500	3743200	3501500	0	7736900	2353900	0	6383000	7474900	10220000	4863500	0	0	0	2839600	0	5691300	0	2460100	0	0	0	0	0	0	7296500	4147900	0	4217200	6196300	0	0	0	2932000	0	7714400	6135900	0
P47756	P47756	F-actin-capping protein subunit beta	CAPZB	37459000	2110400	3064700	0	0	0	0	0	7036000	2603400	5586400	25735000	3176800	0	0	0	0	23761000	0	2553800	0	2079500	9899500	0	0	0	20964000	0	3086200	0	0	0	0	0	0	4596200	0	0	0	16653000	34796000	4436100	25920000	3257000	0	0
P28906	P28906	Hematopoietic progenitor cell antigen CD34	CD34	10627000	0	0	9035300	0	7425700	0	9759500	0	8780400	3660700	0	5880100	0	0	26534000	12362000	6993300	0	2365100	9308600	0	9434600	22786000	10691000	14588000	14732000	34155000	7005400	5551300	8330000	46355000	7625300	0	2424400	0	11555000	0	36452000	0	9406100	1869400	0	0	0	0
P25786;B4DEV8	P25786	Proteasome subunit alpha type-1	PSMA1	11786000	5089000	0	0	0	4470900	4294200	0	5714300	18102000	7340400	7119700	0	0	0	0	2531800	3672900	0	0	0	0	57522000	0	0	0	0	0	0	0	5806200	0	0	43801000	0	0	10595000	3828900	0	0	11064000	0	8055500	2026000	0	2555100
P25788	P25788	Proteasome subunit alpha type-3	PSMA3	2690200	3576100	0	0	0	3208100	0	0	4887500	7822500	6568500	0	0	0	0	0	2163800	1648900	0	2008000	0	0	15438000	0	0	0	1429200	1884000	0	0	0	0	0	29726000	0	0	5813900	7950800	0	0	11723000	1966300	9396800	0	0	2655400
P28072	P28072	Proteasome subunit beta type-6	PSMB6	0	2017100	0	0	0	3579000	5998600	0	3586600	7220000	6705000	0	0	0	0	0	3322600	2599600	0	1486400	0	0	21743000	0	3011500	0	0	0	0	0	3224000	0	0	43467000	0	0	0	3561700	0	0	7537900	2108900	5878900	2818300	0	5055800
Q9C0H2	Q9C0H2	Protein tweety homolog 3	TTYH3	5476100	1642800	0	0	0	0	1501900	0	1853200	1707800	0	8469600	0	0	470560	0	0	584330	4370400	1142000	1658800	0	764010	0	1393400	0	1977300	0	0	0	0	0	0	0	1652000	0	0	1635000	7167900	0	1717200	0	2261600	0	0	0
P61225;Q9Y3L5	P61225	Ras-related protein Rap-2b	RAP2B	0	0	2317500	0	0	0	0	0	2679200	0	8088000	0	0	0	0	0	3436700	20623000	4017100	1811300	0	2905400	13303000	0	0	0	13087000	0	0	0	0	0	0	0	0	0	0	0	0	0	3352600	10922000	14106000	3310400	0	10326000
Q15019	Q15019	Septin-2	SEPT2	1373700	296040	359420	0	0	0	0	0	1458500	1100000	0	1640200	0	0	0	0	887880	673410	0	0	0	4235700	1983600	0	0	0	3300500	0	0	0	0	0	0	0	0	17421000	0	0	11250000	0	11037000	1074900	7752100	0	0	801840
P10599	P10599	Thioredoxin	TXN	0	0	3715600	0	1549700	0	0	0	0	0	0	0	0	3287500	0	0	0	14927000	1360300	1802100	0	3234200	13476000	0	0	3211000	11456000	0	0	0	0	0	0	0	0	5616800	0	0	0	0	0	2540500	5424300	11265000	0	3426100
P21589	P21589	5-nucleotidase	NT5E	0	3712800	0	0	0	2681000	5891800	0	0	0	0	0	1512400	0	0	0	0	1107200	2090500	3382800	0	4325900	17829000	0	2871000	0	0	0	3751100	5316500	0	0	2276900	2141400	29153000	0	0	0	0	0	0	2743500	2977300	0	6589900	8108900
P06576	P06576	ATP synthase subunit beta, mitochondrial	ATP5B	25067000	0	0	0	0	0	2942300	5493900	27162000	17067000	0	3616500	0	0	0	0	0	0	0	3485500	0	0	6461900	0	0	0	0	6096100	1438900	8301300	17770000	0	0	0	0	3089400	7250600	0	30671000	0	174330000	5889500	16865000	2445100	0	4385700
P53396	P53396	ATP-citrate synthase	ACLY	10308000	0	0	0	0	7908300	9546300	0	9262600	20028000	9903100	0	0	0	0	0	5245500	8010400	0	0	0	0	19478000	0	0	0	3199100	0	0	0	6048900	0	0	0	0	0	5847000	8405700	11017000	14285000	11091000	4192300	8995900	2221800	0	4316900
Q01813	Q01813	ATP-dependent 6-phosphofructokinase, platelet type	PFKP	5992600	0	0	0	0	0	3348100	0	4023800	4909500	0	6087900	0	0	0	0	0	2979800	0	4190800	2337000	0	6028900	0	0	0	8653800	0	0	0	0	0	0	0	0	1719500	0	0	0	0	17045000	5043900	27606000	4488500	0	0
Q99439;Q15417	Q99439	Calponin-2	CNN2	9379800	0	0	0	0	0	0	0	11602000	4920600	0	16884000	0	0	0	0	0	8406300	0	2800900	5182100	0	2510600	0	0	0	8037100	0	0	5735200	4280800	0	0	0	0	4996400	0	0	6456300	0	46712000	2964500	19007000	3135700	0	2130200
P22694	P22694	cAMP-dependent protein kinase catalytic subunit beta	PRKACB	13195000	0	0	0	0	0	0	0	5402500	4560100	0	11930000	0	0	0	0	0	5299800	4640400	4967500	0	0	2139100	11590000	0	0	8676200	0	0	0	3729700	0	0	0	0	0	0	0	5210600	8974300	7295500	4531400	10059000	3027000	0	0
Q16555;Q14195;Q14194	Q16555	Dihydropyrimidinase-related protein 2	DPYSL2	10282000	0	0	0	0	0	3138000	2295200	6189700	3391500	0	11335000	0	0	0	0	0	4720900	0	0	0	0	3697600	0	0	0	5968800	8408900	1764600	3894000	6941100	0	0	0	0	0	2108500	0	14783000	0	38677000	5721600	11913000	2650900	0	6031200
P14625;Q58FF3	P14625	Endoplasmin	HSP90B1	9874800	0	0	0	0	0	0	0	20219000	3000700	0	0	0	0	0	0	2074200	0	3287300	5718500	0	0	8695800	0	0	1470200	2822200	0	1561200	5082100	8703300	0	0	0	1300000	0	2001900	0	0	0	151530000	5684000	18443000	4808300	0	7947300
Q9NZH0	Q9NZH0	G-protein coupled receptor family C group 5 member B	GPRC5B	0	2626900	0	5422200	0	7147300	10328000	9946200	0	7921700	4049500	5538400	6696400	0	0	7075200	3853300	2091000	0	4356400	3806900	0	997180	6359900	7822000	0	0	11389000	6383200	0	7632400	14330000	8410300	0	3399400	0	5172100	5861100	0	0	0	0	0	0	8191500	0
P14151	P14151	L-selectin	SELL	6341600	12271000	11085000	0	4066300	0	0	0	0	5694800	6029900	0	7049700	9963700	3408200	4548400	6385800	0	7455200	6657600	6205000	9530300	5105600	0	0	0	5372800	0	0	5037600	0	0	0	0	8020900	0	0	0	0	0	0	3663200	0	0	0	0
P08473	P08473	Neprilysin	MME	0	3334300	4142600	0	4393000	0	33761000	0	0	9952900	0	19868000	3188900	0	0	0	0	0	4081400	0	0	4810200	2681700	27600000	10475000	0	0	7333100	5883500	14251000	0	0	19833000	0	13897000	0	13200000	14224000	0	0	0	0	0	0	7112400	3214400
Q92734	Q92734	Protein TFG	TFG	0	21678000	91506000	0	0	0	0	0	0	2888200	0	0	15150000	0	0	0	0	0	2704800	0	0	2547100	6007500	0	0	12192000	0	53555000	0	0	0	0	0	10350000	0	14905000	0	0	5198300	14294000	9792500	0	0	0	11669000	0
P43652;CON__REFSEQ:XP_585019	P43652	Afamin	AFM	0	0	3579900	0	3355100	0	0	0	0	0	2597700	0	0	1506800	33694000	0	13419000	2431600	0	0	3876600	3519800	16645000	0	0	2030900	4728500	0	0	0	0	0	0	0	5994600	3662900	0	0	0	0	0	0	2060000	4450700	0	2741400
P50895	P50895	Basal cell adhesion molecule	BCAM	0	0	0	0	0	0	0	0	0	7740900	3526600	0	1764300	0	0	0	4423700	0	0	4522600	0	0	7584300	0	0	0	2710300	5541200	3622700	0	0	4948700	0	7299000	0	0	4068600	6112600	0	0	3828700	3079500	0	0	4739400	4962500
P15924	P15924	Desmoplakin	DSP	0	12297000	7704300	0	0	0	15024000	0	9522100	0	6235600	0	9902200	16773000	0	0	10986000	13098000	10369000	0	8117100	12187000	7043200	0	0	0	6487900	5148400	0	0	0	0	0	10462000	0	6950500	0	6600900	0	0	0	0	0	8836800	9732000	0
P22748	P22748	Carbonic anhydrase 4	CA4	0	3433000	4303900	0	0	3289600	0	0	0	0	3824100	0	4703600	0	0	6189200	2613200	2329800	2619500	0	2908400	0	2298400	0	0	0	0	0	0	0	4209400	0	6026200	2949900	0	0	0	0	0	0	3399500	0	2440500	0	5642300	0
P02794	P02794	Ferritin heavy chain;Ferritin heavy chain, N-terminally processed	FTH1	0	6614800	23444000	0	0	0	0	0	0	3274000	0	11955000	0	0	0	0	0	0	0	0	22007000	0	2227700	0	0	13834000	6883800	5598600	0	0	0	0	0	0	1842600	8290500	0	0	22165000	0	15656000	4797600	1983300	0	0	0
P35241	P35241	Radixin	RDX	0	1917000	2402100	0	0	3162200	4088100	0	0	3739900	3065600	0	2925800	0	0	0	1465100	1348100	0	3295400	2238200	0	6848300	0	0	1824000	2359700	2655300	2185800	0	0	0	0	0	0	0	0	0	0	0	0	0	3954400	0	2490300	2886000
Q93084	Q93084	Sarcoplasmic/endoplasmic reticulum calcium ATPase 3	ATP2A3	49248000	0	0	0	0	0	0	0	36455000	19246000	0	5859700	0	0	0	0	3596400	0	3242200	5423100	0	0	8896700	0	0	0	0	4609200	0	12294000	11974000	0	0	0	0	7717400	3329500	0	15518000	0	115510000	4185200	37579000	8210100	0	5926300
Q9UIB8	Q9UIB8	SLAM family member 5	CD84	14028000	0	0	0	0	0	0	0	2986800	13954000	0	0	0	0	0	0	0	2716500	0	4600000	3621500	0	2966400	0	0	0	7421700	4668700	0	0	3631800	0	0	0	0	0	0	0	8716300	0	11997000	3721800	9049700	3141600	4163400	5457200
O75954	O75954	Tetraspanin-9	TSPAN9	0	3761800	0	0	0	0	0	0	0	0	2921700	0	0	3500700	0	0	3660900	5884800	5242300	4304400	6350600	3974100	4509700	0	0	3891500	3533600	0	0	0	0	0	0	0	0	0	0	0	0	0	0	0	8646400	5090100	0	0
P38606	P38606	V-type proton ATPase catalytic subunit A	ATP6V1A	210840000	14990000	0	48751000	0	0	84028000	0	84607000	145530000	122740000	174460000	0	0	0	0	0	73194000	0	47318000	0	0	89985000	0	0	0	79738000	99086000	0	0	84168000	0	0	0	0	0	0	78064000	409820000	0	112990000	0	103640000	0	0	0
P05186	P05186	Alkaline phosphatase, tissue-nonspecific isozyme	ALPL	0	2693700	1557100	2113000	0	3223200	3376200	0	0	2656800	2187400	0	2249600	0	0	2216600	0	0	3000600	0	10837000	0	3978500	0	0	0	0	0	9111800	4286800	0	0	5438100	0	12291000	0	0	0	0	0	0	2926200	1719900	0	3557300	2958400
P50995	P50995	Annexin A11	ANXA11	50267000	0	26545000	0	0	116140000	0	0	217050000	50780000	0	0	111970000	0	0	0	0	0	27302000	0	0	0	19791000	0	88368000	0	18496000	187160000	216280000	0	0	152130000	178190000	0	0	0	148110000	0	0	0	103880000	92730000	113250000	22810000	0	0
P27797	P27797	Calreticulin	CALR	12186000	0	0	0	0	0	0	0	7651600	4608200	0	12845000	0	0	0	0	0	1776000	2544300	3917700	0	1813100	12678000	0	0	0	1428200	0	0	0	4139700	0	0	0	0	6053100	0	0	0	0	23774000	7754900	27317000	2698500	0	10302000
P13796	P13796	Plastin-2	LCP1	0	0	0	0	0	5382700	6657100	0	0	9500600	0	0	3361500	0	0	0	0	2632000	2139900	4133600	0	0	71909000	0	0	0	1035900	9886700	0	0	0	0	4315600	12792000	0	0	3568400	4347100	0	0	0	3196800	0	0	0	0
P20618	P20618	Proteasome subunit beta type-1	PSMB1	0	2020400	0	0	0	2647700	0	0	4923200	5114100	4671800	0	0	0	0	0	4346900	1941800	0	0	0	0	56692000	0	0	0	2142100	0	0	0	0	0	0	23744000	0	0	0	0	0	0	5526300	0	10727000	2265300	0	2547600
P37837	P37837	Transaldolase	TALDO1	24298000	0	0	0	0	0	3578300	0	9735400	12425000	0	14972000	0	0	0	0	0	7816600	0	0	0	0	4684900	0	0	0	2769800	2017400	2635900	5089600	4736100	0	2133100	0	0	0	3749500	0	9279500	0	81370000	0	19489000	0	0	0
Q16851	Q16851	UTP--glucose-1-phosphate uridylyltransferase	UGP2	6652700	0	3398700	0	0	0	0	0	5899200	6753500	2410000	7034600	0	0	0	0	0	3262900	0	3882600	0	0	4660900	0	0	0	5979900	0	0	0	0	0	3672800	0	0	0	0	0	0	0	14757000	0	10488000	2122000	0	3369400
A0A075B6I4	A0A075B6I4		IGLV10-54	0	8015200	5144100	0	5510400	0	0	0	6565400	7668400	0	0	27590000	0	5867800	8046000	0	4311000	0	16615000	0	0	0	0	44536000	10140000	6746100	0	0	0	0	0	0	0	11963000	4095300	0	0	0	0	7323400	0	0	0	20050000	0
Q15762	Q15762	CD226 antigen	CD226	0	0	3145400	0	0	0	0	0	0	0	0	0	0	0	0	0	0	9033400	4514400	0	0	0	7635100	0	0	7241900	10903000	0	0	0	0	0	0	0	0	7340100	0	0	0	0	0	0	20280000	13545000	0	5114300
P15090;P02689	P15090	Fatty acid-binding protein, adipocyte	FABP4	0	4422300	2564300	0	0	1656700	0	0	0	0	1292300	0	2411500	0	0	2360000	3057400	3366700	0	1955600	0	0	3328900	0	0	4716200	0	0	0	0	0	6293000	0	0	0	0	0	3442700	0	0	0	0	0	0	0	0
Q8WXI7	Q8WXI7	Mucin-16	MUC16	0	593770	436020000	0	0	0	0	1536600	0	0	0	0	646790	17105000	0	0	60720000	2255500	13235000	628890	0	74723000	54496000	0	911840	0	434530	0	0	0	0	644290	0	624050	2746800	710760	1438200	0	0	0	0	0	0	0	840350	3111300
P58546	P58546	Myotrophin	MTPN	4735900	0	0	0	0	0	10040000	0	8259800	6714400	0	0	0	0	0	0	0	6579400	0	4293200	0	3045700	5080600	0	0	0	10370000	0	0	0	0	0	0	0	0	5252900	13076000	0	0	19373000	20126000	0	17232000	6710400	0	0
Q70J99	Q70J99	Protein unc-13 homolog D	UNC13D	32146000	0	0	0	0	0	0	0	14060000	8273800	0	0	0	0	0	0	0	6661700	12253000	6020900	0	8603300	0	0	0	0	4987500	5353900	0	0	9283700	0	0	0	6547000	5827400	0	0	5921400	0	34171000	0	7400300	8528300	0	7608800
P17987	P17987	T-complex protein 1 subunit alpha	TCP1	7472800	0	0	0	0	2326800	0	0	4855500	9068200	5917600	0	0	0	0	0	4531700	3318900	0	0	0	0	7778500	0	0	0	4269500	0	0	0	3203100	0	0	0	4489700	0	0	4455600	0	0	16097000	4832900	17136000	4360500	0	9372000
O95379	O95379	Tumor necrosis factor alpha-induced protein 8	TNFAIP8	0	2346400	0	0	0	1686400	1629500	0	0	2400300	1034700	0	2080300	0	0	1224000	0	1710700	0	1477200	1053800	1399900	2374800	0	0	0	1977900	1579200	0	0	1427300	0	0	0	2541300	0	0	2515600	0	0	1981800	0	1548100	0	0	0
P08133	P08133	Annexin A6	ANXA6	0	0	6674500	0	0	0	0	0	0	0	3993800	0	0	0	0	0	16122000	9882600	0	0	0	0	4555200	0	0	0	0	0	0	0	0	0	0	0	0	0	0	0	0	0	0	0	6018000	0	19064000	8167000
O94919	O94919	Endonuclease domain-containing 1 protein	ENDOD1	13476000	0	0	0	0	0	2838800	0	12699000	6023400	0	0	0	0	0	0	3016300	2635700	0	0	0	0	7163200	0	0	0	0	2429300	0	4433800	7488500	0	0	0	0	2472700	0	0	4573300	0	19438000	5349100	7741600	3055300	0	8216900
P19086	P19086	Guanine nucleotide-binding protein G(z) subunit alpha	GNAZ	3106700	0	0	0	0	0	0	0	0	0	0	0	0	0	0	0	0	4914500	0	0	0	0	0	0	0	1652100	10774000	3544000	2726300	0	0	0	0	0	2080800	1278700	0	0	0	0	5963800	4027400	15486000	2547400	3008000	2550000
P69891	P69891	Hemoglobin subunit gamma-1	HBG1	0	0	0	0	4649600	0	0	0	0	21200000	11001000	0	0	0	3486500	0	3304200	59526000	5465100	18385000	0	0	20639000	0	0	0	2539000	0	0	0	10201000	0	0	0	0	0	0	0	0	0	0	4296400	1914200	15501000	0	0
P11215	P11215	Integrin alpha-M	ITGAM	0	0	0	0	0	0	0	0	2117600	1933500	1455400	0	1862600	0	0	0	0	1735000	3046200	1827400	1632000	1292900	87389000	0	5047500	0	1072500	2526200	1895700	2561200	0	0	19076000	0	1581200	0	1947500	2239900	2051300	0	4593300	0	0	0	0	0
Q9Y2A7	Q9Y2A7	Nck-associated protein 1	NCKAP1	0	0	0	0	0	0	0	0	0	1223200	0	2539700	0	0	2811300	0	0	4861100	2080900	0	0	0	3456400	0	0	2257500	27485000	0	0	0	0	0	0	0	0	0	0	0	0	0	1109600	1056900	9704100	3538000	0	0
Q92686	Q92686	Neurogranin;NEUG(55-78)	NRGN	2728400	481850	0	0	0	0	0	2582600	0	0	0	6543500	0	0	0	0	0	0	0	1242600	0	0	1154000	0	0	0	2185100	0	0	0	0	0	0	0	0	0	0	0	6903500	0	12099000	1936000	7531000	1453000	0	1833900
Q8NG48	Q8NG48	Protein Lines homolog	LINS	0	7716700	0	0	5875700	6388700	0	0	0	0	0	0	0	0	0	0	0	0	0	3256800	3188300	3750100	0	0	0	0	0	0	0	6839500	0	0	0	0	0	0	0	14668000	0	0	0	4407700	0	6682300	29664000	0
P00441	P00441	Superoxide dismutase [Cu-Zn]	SOD1	6588800	0	0	7056400	0	0	5662200	0	21670000	13955000	1948800	8648500	0	0	0	0	0	9771100	0	8374900	0	0	4672900	0	0	0	0	3455000	0	5881600	6854300	0	0	0	1997200	0	1649200	0	0	0	34962000	6376800	20950000	5444900	0	0
P05543;CON__Q9TT36	P05543	Thyroxine-binding globulin	SERPINA7	0	0	0	0	1151100	0	0	0	0	0	2596300	0	0	0	19924000	0	4452400	0	0	0	0	0	3595200	0	0	1720200	1351700	0	0	0	0	0	0	0	3046600	1935000	0	0	0	0	0	0	869640	4319400	0	2974700
A0A075B7D0	A0A075B7D0		IGHV1OR15-1	0	3968800	0	0	0	0	9447500	0	0	0	0	0	0	0	0	18894000	0	0	0	0	0	17694000	0	0	0	29351000	0	0	13306000	0	14460000	0	14741000	6764700	11697000	0	0	0	0	0	0	0	3545600	0	26140000	46630000
A0A0B4J1V2	A0A0B4J1V2		IGHV2-26	0	0	0	0	0	3124000	0	0	0	3143200	0	0	4265000	0	2745300	0	0	0	0	0	0	0	0	0	0	0	0	0	0	0	0	0	0	2893700	3022200	0	0	0	0	0	0	3325100	2405800	0	1586400	14080000
P54920;Q9H115	P54920	Alpha-soluble NSF attachment protein	NAPA	8326900	3502400	0	0	0	0	0	0	0	3991800	2891700	0	3593700	0	0	0	0	3749300	0	3071600	0	3302400	5717000	0	0	0	3556500	0	0	0	0	0	5907200	0	0	0	0	0	0	0	6296100	3136700	8424300	0	0	0
Q8TDL5	Q8TDL5	BPI fold-containing family B member 1	BPIFB1	0	0	30963000	0	5019200	0	3997300	0	0	2754400	2459100	0	2529500	4760900	0	2382100	7852200	3607100	0	0	0	0	0	0	0	3769800	0	4503700	0	0	0	0	0	0	0	0	0	4236200	0	0	0	0	0	12837000	0	0
Q9NQ79	Q9NQ79	Cartilage acidic protein 1	CRTAC1	0	2995300	3360700	7011400	0	4422900	0	0	0	0	2669400	0	3332700	2989200	0	0	0	0	2618700	3322600	0	0	3392900	0	9587900	5532000	2342200	3353100	0	0	0	0	0	0	0	3949400	0	0	0	0	0	2249600	0	2811400	0	0
O00429	O00429	Dynamin-1-like protein	DNM1L	0	0	322740	0	0	0	0	0	1533400	1987600	0	0	0	0	0	0	0	2495600	0	940510	0	0	1400700	0	0	271940	19579000	0	0	0	0	0	0	0	0	2607900	0	0	0	0	3676100	0	13962000	1351900	0	3692300
Q15691	Q15691	Microtubule-associated protein RP/EB family member 1	MAPRE1	4091600	0	0	0	0	0	0	0	3805000	3805000	0	4357900	0	0	0	0	0	3574900	0	4246600	0	0	5254500	0	0	0	9637700	0	0	1625100	2029900	0	0	0	5901400	4124500	0	0	0	0	17170000	0	30806000	2988000	0	0
P24844	P24844	Myosin regulatory light polypeptide 9	MYL9	0	0	0	0	0	0	0	0	0	6825200	0	0	0	0	0	0	0	16619000	24407000	5999600	0	2269200	20886000	0	0	3741800	15342000	0	0	0	14582000	0	0	0	0	17310000	0	0	0	0	32700000	0	18285000	11045000	0	0
P60900	P60900	Proteasome subunit alpha type-6	PSMA6	0	0	0	0	0	3983400	0	0	4303000	7031900	5106200	0	0	0	0	0	5857800	5476800	0	0	0	0	58905000	0	0	0	3830900	0	0	0	0	0	0	24059000	0	0	0	0	0	0	4179900	0	5030600	0	0	5416700
O60610	O60610	Protein diaphanous homolog 1	DIAPH1	0	39863000	18132000	0	0	0	0	0	0	0	0	9710300	0	0	0	0	0	5981900	0	32818000	0	0	5823200	0	0	0	11729000	0	0	0	7655900	0	0	0	0	0	0	0	18493000	0	27868000	0	17394000	11382000	0	0
P21980;P49221	P21980	Protein-glutamine gamma-glutamyltransferase 2	TGM2	0	3751700	0	0	0	2517800	3439100	0	0	5433300	2889000	0	3710000	0	0	0	4838800	0	0	0	0	0	3985400	0	2843400	0	3315200	0	0	0	0	0	0	0	0	3554900	0	0	0	0	2759800	4736800	0	3551100	0	5623700
P52565	P52565	Rho GDP-dissociation inhibitor 1	ARHGDIA	0	0	0	0	0	0	0	0	4570500	0	0	0	0	0	0	0	0	5072400	0	0	0	3244000	3802400	0	0	0	5824000	3689700	0	5401700	4257500	0	0	0	0	2340800	0	0	5327600	0	10669000	0	8864600	0	5211200	0
Q12846	Q12846	Syntaxin-4	STX4	8516300	0	0	0	0	3176100	0	0	3554200	3620500	0	4852300	2804300	0	0	2318100	0	1932400	0	2180900	2090000	0	1833400	0	3492900	0	4086300	2999500	2132900	2535500	0	0	3925700	0	3068600	0	0	3328600	0	0	3238100	0	2275100	0	0	2652100
Q99832	Q99832	T-complex protein 1 subunit eta	CCT7	10369000	0	0	0	0	4780300	0	0	6354300	5838000	3597400	7830300	0	0	0	0	0	0	0	0	0	0	5824200	0	0	0	4832200	0	0	0	4916300	0	0	0	3450300	0	4281900	0	0	0	11584000	3919200	6139400	0	0	0
P61163	P61163	Alpha-centractin	ACTR1A	0	0	0	0	0	0	0	0	0	0	0	0	0	0	0	0	2818900	2683500	0	0	0	3517000	4220300	0	0	0	3037300	0	0	0	0	0	0	0	0	2718100	0	0	0	0	7379500	0	8495200	3667800	3541300	0
P25705	P25705	ATP synthase subunit alpha, mitochondrial	ATP5A1	24908000	0	3772200	0	0	0	0	0	15575000	8270700	0	8085100	0	0	0	0	0	0	0	4567700	0	0	11160000	0	0	0	0	0	0	4393000	7448200	0	0	0	0	0	0	0	0	0	65166000	4184000	10074000	5635300	0	3833500
P26641	P26641	Elongation factor 1-gamma	EEF1G	17549000	0	0	0	0	0	0	0	7413500	7316000	0	15274000	0	0	0	0	0	0	0	0	0	0	3155000	0	0	3614000	7954000	0	0	0	0	0	0	0	0	0	0	0	0	0	7501400	0	9454300	0	0	0
P11413	P11413	Glucose-6-phosphate 1-dehydrogenase	G6PD	19430000	0	0	0	0	0	0	0	5020400	3644500	0	11148000	0	0	0	0	0	4269000	0	5499800	0	0	7553300	0	0	0	4793200	0	0	0	2846000	0	0	0	0	0	0	0	0	0	17755000	0	16903000	2624500	0	0
Q15722	Q15722	Leukotriene B4 receptor 1	LTB4R	0	5771700	3502200	0	0	3088800	0	0	0	4511600	3073800	0	4975900	0	0	0	0	0	3842600	7043100	4818100	0	8185800	0	3730600	0	2270400	0	0	9291200	0	0	0	0	4057500	0	0	6517400	0	0	4774200	1857400	0	0	3328000	0
P00387	P00387	NADH-cytochrome b5 reductase 3;NADH-cytochrome b5 reductase 3 membrane-bound form;NADH-cytochrome b5 reductase 3 soluble form	CYB5R3	13053000	0	0	0	0	0	0	0	5860500	5036300	0	7659200	0	0	0	0	0	0	4903700	4580900	0	0	4374300	0	0	0	0	0	0	7739500	6127000	0	0	0	0	5118600	0	0	0	0	16157000	4906900	10767000	0	0	7521700
P55160	P55160	Nck-associated protein 1-like	NCKAP1L	4690100	3422400	1930600	0	0	0	0	0	1995900	0	0	0	0	0	0	0	0	3620600	2841400	3079100	0	2289500	2134100	0	0	0	3108500	3758000	0	3187700	0	0	0	0	2033100	0	0	0	0	0	0	2250100	4091100	3053100	0	0
P49721	P49721	Proteasome subunit beta type-2	PSMB2	0	2974200	0	0	0	3333900	0	8110700	0	0	3343400	0	0	0	0	0	0	0	0	0	0	0	8615800	0	0	0	0	0	0	0	0	0	0	4807100	5431500	0	0	0	0	0	4293700	0	3226800	3518000	5163000	3991200
P31150	P31150	Rab GDP dissociation inhibitor alpha	GDI1	24480000	0	0	0	0	0	0	7014500	0	5874700	0	19159000	0	0	0	0	0	3628100	0	6569100	0	0	2333200	0	0	0	5529100	0	0	0	7022700	0	0	0	0	0	0	0	16837000	0	25359000	0	12597000	1854200	0	0
P52209	P52209	6-phosphogluconate dehydrogenase, decarboxylating	PGD	10392000	0	0	0	0	3566100	0	0	8020000	0	0	10360000	0	0	0	0	0	5774800	0	4440800	0	3690300	7103400	0	0	0	8958500	0	0	0	0	0	0	0	8359900	0	0	0	0	0	17822000	0	12401000	0	0	0
O15144	O15144	Actin-related protein 2/3 complex subunit 2	ARPC2	0	0	0	0	0	0	0	0	0	0	0	0	0	0	0	0	0	32120000	2695400	8806700	0	3079900	17770000	0	0	0	19605000	0	0	0	0	0	0	0	0	3780200	0	0	0	0	14481000	0	21916000	8704600	0	4094200
P62330	P62330	ADP-ribosylation factor 6	ARF6	0	0	7713100	0	0	0	0	0	0	0	0	0	0	0	0	0	4088600	9478100	2970000	0	0	4076200	8730100	0	0	3002800	5924500	0	0	0	0	0	0	0	0	3185900	0	0	0	0	0	0	3115400	3488600	0	0
Q8IZ83	Q8IZ83	Aldehyde dehydrogenase family 16 member A1	ALDH16A1	0	0	0	0	0	2639800	2547500	0	2317900	4304400	3688900	0	0	0	0	0	2176300	2600800	5200600	4212100	0	3590300	3898500	0	0	0	0	0	0	0	0	0	0	5698700	0	0	0	3695400	0	0	3750000	0	3444200	0	0	4378900
P05067	P05067	Amyloid beta A4 protein;N-APP;Soluble APP-alpha;Soluble APP-beta;C99;Beta-amyloid protein 42;Beta-amyloid protein 40;C83;P3(42);P3(40);C80;Gamma-secretase C-terminal fragment 59;Gamma-secretase C-terminal fragment 57;Gamma-secretase C-terminal fragment 50;C31	APP	0	14668000	0	0	0	0	0	0	0	0	0	0	0	0	0	0	0	0	10976000	3911500	0	4292600	0	0	0	0	7544800	0	0	11166000	0	0	0	0	0	5822600	8076300	0	25943000	13177000	11046000	3505200	4163900	0	9682300	0
P18054	P18054	Arachidonate 12-lipoxygenase, 12S-type	ALOX12	9047800	4805000	0	0	0	0	0	0	4452100	0	0	5077200	0	0	0	0	0	3058200	0	4570500	0	0	0	0	0	0	14148000	0	0	0	0	0	0	0	0	3496100	0	0	7283100	0	18417000	0	17645000	0	4948400	0
Q99828	Q99828	Calcium and integrin-binding protein 1	CIB1	0	0	12004000	0	0	0	0	0	0	1976700	985140	0	0	0	0	0	1311500	0	1629600	0	1253200	1268900	14374000	0	0	942640	838850	0	0	0	0	0	0	0	0	0	0	0	0	0	0	0	0	0	1637400	1627200
Q6YHK3	Q6YHK3	CD109 antigen	CD109	0	4249900	0	0	0	0	0	0	0	0	1094400	0	926740	0	0	0	0	0	0	1301000	0	0	18079000	0	0	2248500	2764800	0	0	0	0	0	0	0	0	0	0	0	0	0	0	0	2176300	0	0	1864700
P13987	P13987	CD59 glycoprotein	CD59	0	5497100	18317000	0	0	0	0	0	0	0	15571000	0	0	9486500	0	10396000	36263000	7738900	6458300	4378100	5800500	11376000	28756000	0	0	13827000	11962000	0	0	0	0	0	0	0	0	22761000	0	0	0	0	0	10034000	3403600	6637000	0	0
P08185	P08185	Corticosteroid-binding globulin	SERPINA6	0	0	3192200	0	0	0	0	0	0	0	4706800	0	0	0	41117000	0	8778900	2275000	0	0	0	4164600	6961700	0	0	3351600	2493500	0	0	0	0	0	0	0	4713400	4458900	0	0	0	0	0	0	1930600	4510800	0	0
P08754	P08754	Guanine nucleotide-binding protein G(k) subunit alpha	GNAI3	0	3047000	2668500	0	0	0	0	0	0	0	2141600	0	0	0	0	0	0	2743400	2112700	1997900	0	1868200	9952200	0	0	0	3377800	0	0	0	0	0	0	0	0	0	0	0	0	0	0	0	1925200	0	4025500	3021900
P11047	P11047	Laminin subunit gamma-1	LAMC1	0	3096800	0	0	0	0	0	0	0	0	0	0	0	0	0	0	0	0	5194600	0	0	1516900	2865000	0	2183500	3042200	0	0	0	0	0	0	0	0	2701700	0	0	0	0	0	0	0	0	0	0	0
P19105;O14950	P19105;O14950	Myosin regulatory light chain 12A;Myosin regulatory light chain 12B	MYL12A;MYL12B	0	0	0	0	0	0	0	0	0	0	3313500	0	0	0	0	0	0	6744500	10292000	0	0	0	7941600	0	0	0	3833900	8161900	0	0	22610000	0	0	0	0	5873500	0	0	0	0	38772000	8003500	34639000	12893000	0	0
P27918	P27918	Properdin	CFP	0	0	0	6241600	0	6250900	0	0	5348000	0	2250900	0	14821000	5553800	0	19072000	0	0	3113700	2310500	5383100	7726200	0	0	19489000	0	0	0	2336300	0	0	7976200	5409400	0	4203900	6445500	8807300	0	0	25275000	3956200	5605800	3507100	0	0	0
P30153;P30154	P30153	Serine/threonine-protein phosphatase 2A 65 kDa regulatory subunit A alpha isoform	PPP2R1A	4115800	0	0	0	0	0	0	0	2625900	3466300	2591300	0	0	0	0	0	2032900	2426700	0	0	0	0	2009800	0	0	0	4077500	0	0	0	0	0	0	0	0	0	2713600	0	0	0	10068000	0	5121100	2827400	0	0
Q4KMQ2	Q4KMQ2	Anoctamin-6	ANO6	0	1341100	0	0	0	0	0	0	0	1703600	0	2873800	0	0	0	0	0	2121400	3354600	2160000	1840400	0	1937000	0	0	0	2124500	0	3014200	0	0	0	0	0	0	0	0	0	0	0	3951900	1566200	4824600	0	0	3781300
Q9UQB8	Q9UQB8	Brain-specific angiogenesis inhibitor 1-associated protein 2	BAIAP2	0	2161800	2260800	0	0	0	34504000	0	0	0	0	78508000	0	0	0	0	0	0	7142400	0	0	0	0	6812700	17831000	0	0	4207000	11124000	22173000	0	0	25204000	0	18588000	0	12748000	18874000	0	0	0	3840400	0	0	0	2594000
P04632;Q96L46	P04632	Calpain small subunit 1	CAPNS1	0	0	0	0	0	4643800	0	0	0	9275200	4680300	11773000	0	0	0	0	0	7716300	3025700	5193700	0	0	8538300	0	0	0	6003300	0	0	0	0	0	0	0	0	2899300	0	0	0	0	0	0	19993000	0	0	5089500
Q9Y696	Q9Y696	Chloride intracellular channel protein 4	CLIC4	4782900	0	0	0	0	2929300	0	0	3030400	5061600	2709800	4223000	1931900	0	0	0	0	2035800	0	3288500	2461300	0	2606000	0	0	2624000	4091500	0	0	0	0	0	0	0	0	0	0	0	0	0	0	0	3819700	0	0	0
Q14019	Q14019	Coactosin-like protein	COTL1	0	0	0	0	0	0	0	0	6710300	7021300	0	15789000	0	0	0	0	0	7062300	0	4390100	0	0	3910400	0	0	0	7999900	0	0	0	0	0	0	0	0	4598500	0	0	0	0	26663000	0	34795000	2752500	0	0
P27487	P27487	Dipeptidyl peptidase 4;Dipeptidyl peptidase 4 membrane form;Dipeptidyl peptidase 4 soluble form	DPP4	0	0	0	0	2999500	4133800	13216000	0	0	2841200	0	0	0	0	0	0	0	0	0	1861300	4827000	0	58437000	0	2460700	0	0	0	0	0	0	0	11417000	0	10081000	0	0	10956000	0	0	0	0	0	0	11202000	2376700
Q9GZS0	Q9GZS0	Dynein intermediate chain 2, axonemal	DNAI2	0	147050000	157370000	0	0	0	0	0	0	0	52643000	0	0	0	47973000	0	0	0	581280000	0	0	71011000	0	0	0	82362000	0	0	0	0	0	0	0	0	0	0	0	0	0	0	0	116350000	0	51283000	0	127060000
P60842;Q14240;P38919	P60842	Eukaryotic initiation factor 4A-I	EIF4A1	16719000	0	0	0	0	0	0	0	5479300	5729400	0	6558400	0	0	0	0	0	0	0	0	0	0	2416100	0	0	0	3846900	2998400	0	4042300	0	0	0	0	0	0	3328000	0	0	0	11550000	0	15196000	0	0	0
P22352	P22352	Glutathione peroxidase 3	GPX3	0	0	0	0	946890	0	0	0	0	0	1263300	0	0	0	21895000	0	0	0	1948300	0	0	1801700	4647700	0	0	0	772550	0	0	0	0	0	0	0	2709100	0	0	0	0	0	0	723460	742600	3671500	0	0
P04921	P04921	Glycophorin-C	GYPC	0	0	0	0	0	0	0	0	0	0	14209000	0	0	0	0	0	6340200	19888000	0	0	0	0	28216000	0	0	0	0	0	0	8313200	10289000	0	9615500	0	0	0	13161000	0	0	0	6606600	14278000	5973800	0	5217000	22588000
O00139	O00139	Kinesin-like protein KIF2A	KIF2A	0	0	0	0	0	0	0	0	3652400	0	0	4531200	0	0	0	0	0	3226800	0	2342100	3546700	0	0	0	0	0	5150800	0	0	0	0	0	0	0	0	0	0	0	0	0	4402400	0	14935000	2735200	0	0
P23284	P23284	Peptidyl-prolyl cis-trans isomerase B	PPIB	5680600	0	0	0	0	0	0	0	7096100	8166000	0	0	0	0	0	0	0	0	0	4533000	0	0	9611600	0	0	0	3312200	0	0	7998800	0	0	0	0	0	12277000	0	0	0	0	10406000	5656300	29243000	7429800	0	6214300
Q9H939	Q9H939	Proline-serine-threonine phosphatase-interacting protein 2	PSTPIP2	4607500	23357000	0	0	0	0	0	0	4001900	2375700	0	11243000	0	0	0	0	0	0	0	0	0	0	0	0	5009700	0	5308600	0	0	0	0	0	0	0	0	0	0	0	6949000	0	14601000	0	7446800	0	0	1478900
Q96C24	Q96C24	Synaptotagmin-like protein 4	SYTL4	8908300	0	0	0	0	0	0	0	12467000	4999700	0	10180000	4169500	0	0	0	0	0	0	2059600	1905000	0	1291100	0	0	0	5142300	0	0	1850800	2577300	0	0	0	0	0	0	0	10028000	0	39637000	0	8792000	0	0	0
Q96KN2	Q96KN2	Beta-Ala-His dipeptidase	CNDP1	0	0	2686100	0	2830600	0	0	0	2727500	0	3343700	0	6436300	0	3094200	2648500	2915700	9954700	2761600	0	0	2409100	0	0	0	5844300	0	0	0	0	0	0	0	5871200	0	0	0	0	0	0	0	0	0	0	6360400	0
P02741	P02741	C-reactive protein;C-reactive protein(1-205)	CRP	0	9959600	0	18390000	3258400	0	0	0	0	0	5089500	0	0	0	10311000	0	0	0	40439000	0	0	0	3535100	16326000	0	0	3289100	0	0	0	0	0	0	0	22990000	0	4406500	0	0	0	0	0	6858400	0	0	0
P51452	P51452	Dual specificity protein phosphatase 3	DUSP3	7280800	0	0	0	0	0	0	0	4708400	3477100	0	5258700	0	0	0	0	0	2952400	0	2348700	0	0	0	0	0	0	3451800	0	0	0	3709400	0	0	0	0	0	0	0	0	0	7063100	0	11901000	0	0	0
Q3ZCW2	Q3ZCW2	Galectin-related protein	LGALSL	0	0	0	0	0	0	0	0	8431700	3635800	0	0	0	0	0	0	0	4263200	0	4532200	0	0	4008900	0	0	0	6608900	0	0	5668100	0	0	0	0	0	0	11555000	0	0	0	31856000	0	18016000	7931100	0	0
P61952;O14610	P61952	Guanine nucleotide-binding protein G(I)/G(S)/G(O) subunit gamma-11	GNG11	0	0	0	0	0	1458300	0	0	2696000	2133200	1354300	0	0	0	0	0	0	3088500	0	2096900	0	0	901420	0	0	0	4741400	2401300	0	0	0	0	0	0	0	0	0	0	0	0	0	1814700	12118000	2110700	0	1573200
P01903;P01906	P01903	HLA class II histocompatibility antigen, DR alpha chain	HLA-DRA	0	0	7670000	0	2445200	0	0	0	0	0	0	0	0	5715900	0	0	3974100	0	0	1419200	1787800	0	6866600	0	0	8143800	3472600	0	0	0	0	0	0	0	0	3909700	0	0	0	0	0	0	0	2754500	0	0
P13598	P13598	Intercellular adhesion molecule 2	ICAM2	0	2491800	0	0	0	0	0	0	0	0	0	0	0	0	3287800	0	0	10118000	0	0	0	0	5653100	0	0	2177700	7749600	0	0	0	0	0	0	0	0	1156700	0	0	0	0	0	3423400	22663000	4720400	0	7956800
Q9UEW3	Q9UEW3	Macrophage receptor MARCO	MARCO	2327500	2681600	0	0	4511600	4884000	0	0	0	0	2543300	0	958040	0	0	0	0	0	3232800	0	0	2401200	2750900	0	0	1503000	1008800	0	0	0	0	0	0	0	0	0	0	0	0	0	0	2537200	0	0	0	5894300
P40925	P40925	Malate dehydrogenase, cytoplasmic	MDH1	9186000	0	0	0	0	0	0	0	6069200	0	3180900	6635600	0	0	0	0	0	5004800	0	3680700	0	0	5697600	0	0	0	3885500	0	0	0	0	0	0	0	0	0	0	0	0	0	8972700	0	5723300	2739000	0	3852300
P15941	P15941	Mucin-1;Mucin-1 subunit alpha;Mucin-1 subunit beta	MUC1	0	0	98410000	0	0	24388000	17989000	0	0	1248100	0	0	0	6494200	0	10776000	4968500	2336000	0	1863900	3234800	0	386490000	2738200	13933000	0	849270	0	0	0	0	0	0	0	3359700	7834800	0	0	0	0	0	0	0	0	0	9361500
P28066	P28066	Proteasome subunit alpha type-5	PSMA5	3845200	3642500	0	0	0	0	4273500	0	7099300	6677600	3570100	0	0	0	0	0	0	0	0	0	0	0	17460000	0	0	0	0	0	0	0	2984900	0	0	24281000	0	0	6366700	0	0	0	9154900	0	5920700	0	0	5814800
P28070	P28070	Proteasome subunit beta type-4	PSMB4	0	0	0	0	0	0	0	0	2665300	7025700	0	0	0	0	0	0	6184000	6573500	0	0	0	0	27233000	0	0	0	0	0	0	0	0	0	0	20871000	0	0	0	0	0	0	4833500	0	3343000	3061000	0	0
Q15084	Q15084	Protein disulfide-isomerase A6	PDIA6	6792400	0	0	0	0	0	0	0	12542000	6488000	0	4486200	0	0	0	0	0	0	0	0	0	0	4836300	0	0	0	0	0	0	7917900	5367700	0	0	0	0	4253900	0	0	13278000	0	44639000	0	9097700	5994200	0	2679800
Q13576	Q13576	Ras GTPase-activating-like protein IQGAP2	IQGAP2	3907700	0	0	0	0	0	0	0	0	0	0	0	0	0	0	0	0	3400200	0	0	0	0	2941300	0	0	0	9724300	0	0	0	0	0	0	11508000	0	2849400	0	0	0	0	2844600	0	7709100	0	0	0
B2RUZ4	B2RUZ4	Small integral membrane protein 1	SMIM1	7242100	0	0	0	0	0	16873000	11171000	8695400	22974000	0	11330000	0	0	0	0	8348800	0	0	0	6659700	0	19905000	13373000	17690000	0	0	0	0	9296600	8032800	5161900	0	0	4471700	0	10391000	6617300	0	0	0	0	6970500	0	0	22987000
O95498	O95498	Vascular non-inflammatory molecule 2	VNN2	0	4330500	4116900	0	0	2913500	2993700	0	1270700	4428100	5586600	0	2118700	0	0	0	0	0	4466900	5306600	0	2438500	11368000	0	0	0	1944500	0	0	0	0	0	6903500	0	0	0	0	0	0	0	0	0	0	0	5380800	0
O43707	O43707	Alpha-actinin-4	ACTN4	6182000	0	0	0	0	0	0	0	0	5826000	0	0	0	0	0	0	0	2260100	0	2839300	0	0	12207000	0	3141600	0	0	0	0	0	5569500	0	0	0	0	3053300	0	0	0	0	16737000	0	2629500	0	0	0
Q86VP6	Q86VP6	Cullin-associated NEDD8-dissociated protein 1	CAND1	0	0	1164900	0	0	0	2196400	0	0	0	1896600	0	0	0	0	0	2716700	5509300	0	0	0	1799600	4381200	0	0	0	1828000	0	0	0	0	0	0	0	0	0	0	0	0	0	0	0	2429900	2762400	0	0
P21291	P21291	Cysteine and glycine-rich protein 1	CSRP1	0	0	1268400	0	0	0	0	0	0	0	0	0	0	1711700	0	0	0	3706500	274100	2045400	0	1713200	1515300	0	0	903320	7572600	0	0	0	0	0	0	0	0	1728300	0	0	0	0	0	0	1641300	0	0	0
P07203	P07203	Glutathione peroxidase 1	GPX1	3404900	0	0	0	0	0	0	0	3332900	4959500	1668300	0	0	0	0	0	0	4513500	3558400	1782300	0	2036400	2712400	0	0	0	5340300	0	0	0	0	0	0	0	0	0	0	0	0	0	12915000	0	8470700	0	0	0
P07942	P07942	Laminin subunit beta-1	LAMB1	0	1788400	0	0	0	0	0	0	0	0	1631000	0	0	0	0	0	0	0	4957800	1739900	0	2015600	1850800	0	2295300	1036300	2211100	0	0	0	0	0	0	0	2331900	0	0	0	0	0	0	1686200	1684800	1719200	2493300	0
Q02817	Q02817	Mucin-2	MUC2	0	0	0	0	0	6725700	0	0	0	0	3346200	0	5450300	0	0	6629700	5670800	0	0	3331900	3969500	0	0	0	0	0	4826400	0	0	0	4514000	12367000	0	0	0	3073700	0	0	0	0	4663700	0	0	4601000	3522200	0
P49720	P49720	Proteasome subunit beta type-3	PSMB3	0	0	0	0	0	0	0	0	0	0	0	0	0	0	0	0	4729200	2943000	0	0	0	0	28988000	0	0	0	1943600	0	0	0	0	0	0	1894300	0	0	0	0	0	0	0	0	2692200	2877000	0	2746000
Q14517	Q14517	Protocadherin Fat 1;Protocadherin Fat 1, nuclear form	FAT1	0	2927400	1756500	0	0	0	0	0	0	0	0	0	5039200	0	0	0	0	0	13317000	0	0	0	2375900	0	0	0	1496900	0	0	0	0	0	3243400	0	0	0	6886400	6702200	0	0	3369100	3392800	0	0	4018500	0
Q9NVA2	Q9NVA2	Septin-11	SEPT11	0	0	0	0	0	0	0	0	0	0	0	0	0	0	0	0	0	0	0	0	0	5325100	0	0	0	0	0	0	0	0	0	0	0	0	0	12224000	0	0	0	0	3982000	8008500	3956800	0	0	2127100
O94804	O94804	Serine/threonine-protein kinase 10	STK10	0	1792900	1856500	0	0	2271300	0	0	0	2261200	1943300	0	0	0	0	0	1082200	0	1509000	0	1296500	0	2579300	0	0	0	1466800	0	1730200	0	1555500	0	0	0	0	0	0	2051300	0	0	1891800	0	0	0	0	0
Q5T750	Q5T750	Skin-specific protein 32	XP32	0	0	0	0	0	0	0	0	0	0	2061500	0	3923800	0	1731300	0	3303000	2661800	0	0	0	0	0	0	0	2272200	3302700	0	0	0	0	0	0	1862000	1711200	0	0	0	0	0	0	0	0	6674800	3511100	0
O00391	O00391	Sulfhydryl oxidase 1	QSOX1	0	0	0	0	0	6003800	5675700	0	0	0	2327700	0	3415000	0	5974500	0	10274000	0	0	4555000	0	0	6305100	0	7547000	0	0	4422900	0	0	0	0	0	0	0	0	0	0	0	0	0	2982400	0	0	0	0
P10809	P10809	60 kDa heat shock protein, mitochondrial	HSPD1	65061000	0	0	0	0	0	8516000	0	33094000	30345000	0	33472000	0	0	0	0	0	0	0	0	0	0	0	0	0	0	0	0	0	0	18586000	0	0	0	2438200	0	0	0	24169000	0	134900000	2120500	10735000	0	0	0
Q15848	Q15848	Adiponectin	ADIPOQ	0	0	0	0	5567100	0	0	0	0	0	0	0	0	0	2697300	0	0	0	3517200	0	0	1430200	2600900	0	0	0	0	0	0	0	0	0	0	0	0	7824100	0	0	0	0	0	0	0	3605100	0	2649300
Q9NP58	Q9NP58	ATP-binding cassette sub-family B member 6, mitochondrial	ABCB6	0	0	0	0	0	0	0	0	0	0	0	0	0	0	0	0	0	0	0	0	0	0	13843000	0	0	0	4046900	5513200	0	7110700	0	0	0	0	0	0	8257700	7170600	0	0	6206800	8333700	4863700	0	0	9749600
P17858	P17858	ATP-dependent 6-phosphofructokinase, liver type	PFKL	0	0	0	0	0	0	0	0	3174500	0	2522600	0	0	0	0	0	0	0	0	0	0	0	3925400	0	0	0	1946000	1904000	0	0	0	0	2102900	0	0	0	0	0	0	0	5756700	2057800	3289800	0	0	1804500
P27824	P27824	Calnexin	CANX	3271800	0	0	0	2505000	0	0	0	3060400	0	0	0	0	0	0	0	0	1565700	0	0	0	0	2145200	0	0	0	0	0	0	0	2409300	0	0	0	0	0	0	0	0	0	12794000	0	4716400	3661800	0	2177000
P47755	P47755	F-actin-capping protein subunit alpha-2	CAPZA2	9818900	0	0	0	0	0	0	0	0	0	0	8675600	0	0	0	0	0	5272500	0	0	0	0	3528500	0	0	0	4789600	4780000	0	0	0	0	0	0	0	0	0	0	11012000	0	15537000	0	12784000	0	0	0
Q15746	Q15746	Myosin light chain kinase, smooth muscle;Myosin light chain kinase, smooth muscle, deglutamylated form	MYLK	8176500	0	0	0	0	0	0	0	4587200	0	0	0	0	0	0	0	0	0	0	0	3965900	0	1862100	0	0	0	7432400	0	2381400	3611000	4397900	0	0	0	0	0	0	0	0	0	7865800	0	6291100	3179100	0	0
Q07954	Q07954	Prolow-density lipoprotein receptor-related protein 1;Low-density lipoprotein receptor-related protein 1 85 kDa subunit;Low-density lipoprotein receptor-related protein 1 515 kDa subunit;Low-density lipoprotein receptor-related protein 1 intracellular domain	LRP1	0	0	0	0	0	0	0	0	0	0	0	0	0	0	0	0	0	0	0	0	0	0	0	0	0	1869400	0	0	0	0	0	0	0	0	0	0	0	0	0	0	0	4151200	0	0	0	4912400
P28074	P28074	Proteasome subunit beta type-5	PSMB5	0	0	0	0	0	0	0	0	0	1886000	6139200	0	803370	0	0	0	3441400	1739500	0	0	0	0	28849000	0	0	0	0	0	0	0	0	0	0	20401000	0	0	0	0	0	0	0	0	0	1605100	0	1016300
P06703	P06703	Protein S100-A6	S100A6	0	0	8053100	0	0	4073700	0	0	0	0	0	0	0	2729500	0	0	0	4951100	2680100	0	0	3151200	12978000	0	0	3437300	12117000	0	0	0	0	0	0	0	0	0	0	0	0	0	0	0	4058800	4093200	0	0
Q92930;P20337;P20336;Q96E17	Q92930	Ras-related protein Rab-8B	RAB8B	0	1836800	0	0	0	0	0	0	0	0	0	0	0	0	0	0	0	1737300	0	2406700	1957300	0	1821800	0	0	1375300	2901000	0	1236900	0	0	0	0	0	1630700	1689600	0	0	0	0	0	1552600	1674600	1827300	0	0
P00352	P00352	Retinal dehydrogenase 1	ALDH1A1	0	0	0	0	0	3791200	0	0	3742600	3731300	6993000	0	0	0	0	0	3985300	4047200	0	0	0	0	4623200	0	0	0	0	0	0	0	0	0	0	0	0	0	6228500	0	0	0	0	0	4703200	3502500	0	3324000
P31948	P31948	Stress-induced-phosphoprotein 1	STIP1	0	0	0	0	0	0	0	0	6175300	0	3880200	0	0	0	0	0	0	4599800	2522000	0	0	3569800	4522100	0	0	0	4385700	0	0	0	0	0	0	0	0	2435400	0	0	0	0	0	0	8424400	3084200	0	0
P61088;Q5JXB2	P61088;Q5JXB2	Ubiquitin-conjugating enzyme E2 N;Putative ubiquitin-conjugating enzyme E2 N-like	UBE2N;UBE2NL	5823000	0	1939300	0	0	0	0	0	4510900	2958200	0	4997100	0	0	0	0	0	3688200	0	0	0	2328000	4733600	0	0	0	2803200	0	1113900	0	0	0	0	0	0	0	0	0	0	0	6167700	0	4593000	0	0	0
A0A0B4J2D9	A0A0B4J2D9		IGKV1D-13	0	0	0	0	0	30417000	0	0	0	2488400	0	0	0	0	2191700	0	0	0	0	5280500	0	0	0	0	2571200	0	1500200	4761000	0	0	0	0	0	14647000	0	0	0	0	1333600	0	0	0	0	0	0	0
P62333	P62333	26S protease regulatory subunit 10B	PSMC6	0	0	0	0	0	0	0	0	2126900	3474300	1471200	0	0	0	0	0	0	1390500	0	0	0	0	1416800	0	0	0	0	0	0	0	0	0	0	0	0	0	2582600	0	0	0	2687700	1134300	1390900	0	0	1400100
Q9Y315	Q9Y315	Deoxyribose-phosphate aldolase	DERA	0	0	0	0	0	2815000	0	0	2504400	2961200	4192000	0	0	0	0	0	3027700	3585500	0	0	0	0	4156400	0	0	0	0	0	0	0	0	0	0	6590300	0	0	0	0	0	0	0	0	2883600	0	0	4190100
Q96PL5	Q96PL5	Erythroid membrane-associated protein	ERMAP	0	2365100	0	0	0	2765000	0	0	0	3913100	3603300	0	0	0	0	0	2740300	2282200	3200600	0	0	0	9969300	0	0	0	0	0	0	0	0	0	0	0	0	0	0	0	0	0	0	7286000	0	0	0	5362400
CON__Q5D862;Q5D862	CON__Q5D862;Q5D862	Filaggrin-2	FLG2	0	2300300	0	0	1778800	0	0	0	0	0	0	0	0	3489200	0	0	2231300	2493800	2424400	0	0	0	1541900	0	0	0	0	0	0	0	0	0	0	2496300	0	0	0	0	0	0	0	0	0	4255800	0	0
P63218	P63218	Guanine nucleotide-binding protein G(I)/G(S)/G(O) subunit gamma-5	GNG5	4958400	3268300	4510800	0	0	0	0	0	2918600	0	0	4654300	0	0	0	0	0	5504400	2697300	0	0	0	8148900	0	0	0	5947400	0	0	0	0	0	0	0	0	0	0	0	0	0	0	0	3783100	0	0	0
Q6UX06	Q6UX06	Olfactomedin-4	OLFM4	0	0	0	0	10288000	0	0	0	0	0	0	0	0	0	3710700	0	2950500	0	13818000	0	3743300	4267500	15367000	0	0	737840	14936000	0	0	0	0	0	0	0	0	3920500	0	0	0	0	0	0	0	0	0	0
P05771	P05771	Protein kinase C beta type	PRKCB	0	0	0	0	0	0	0	0	0	0	0	0	0	0	0	0	0	1852600	0	0	0	1978600	0	0	0	0	6394300	0	0	0	0	0	0	0	0	4283700	0	0	0	0	0	0	3635800	1664300	0	0
P49795	P49795	Regulator of G-protein signaling 19	RGS19	0	3992900	4157500	0	0	0	0	0	0	0	0	0	5132800	0	0	0	0	0	0	5752700	0	0	0	0	0	0	0	0	4688500	6980100	0	0	8490400	0	3914900	0	4915600	9066700	0	0	0	0	3400000	0	0	0
Q86YW5	Q86YW5	Trem-like transcript 1 protein	TREML1	0	0	0	0	0	0	0	0	0	0	0	0	0	0	0	0	0	0	3698100	2126400	0	0	2250700	0	0	0	2943800	0	0	5075300	0	0	0	0	0	0	0	0	0	0	13202000	0	20267000	2770800	0	0
Q9Y6W5	Q9Y6W5	Wiskott-Aldrich syndrome protein family member 2	WASF2	0	1810100	0	0	0	0	5969000	0	0	0	0	0	0	0	0	0	0	3336200	0	3360900	0	0	1697700	0	0	0	3265100	0	0	0	0	0	0	0	0	0	0	0	0	0	0	0	4043100	1709700	0	0
P31939	P31939	Bifunctional purine biosynthesis protein PURH;Phosphoribosylaminoimidazolecarboxamide formyltransferase;IMP cyclohydrolase	ATIC	5058200	0	0	0	0	0	0	0	2387600	2214800	0	0	0	0	0	0	0	0	0	0	0	0	2163100	0	0	0	828740	0	0	0	0	0	0	0	0	553880	0	0	1288100	0	17652000	0	3043500	2428900	0	0
Q9H444;Q96CF2	Q9H444	Charged multivesicular body protein 4b	CHMP4B	90837000	0	57867000	0	0	90207000	0	0	0	0	0	112230000	0	0	0	0	0	0	0	0	0	0	11583000	0	92388000	0	0	78012000	79099000	0	72620000	0	0	0	0	0	0	94242000	73617000	0	0	0	0	0	0	0
Q99808	Q99808	Equilibrative nucleoside transporter 1	SLC29A1	0	1756800	1737300	0	0	0	0	0	0	0	0	0	0	0	0	0	0	3984600	3012200	2177000	0	2178600	11550000	0	0	0	1089700	0	0	0	0	0	0	0	0	2602600	0	0	0	0	0	1418700	0	902210	0	0
Q9NZ56	Q9NZ56	Formin-2	FMN2	0	0	0	0	0	0	0	0	0	0	18555000	0	7818100	9853700	9811500	15423000	0	0	0	12255000	0	9699600	11157000	0	0	20173000	5276200	0	0	0	0	0	0	0	0	33539000	0	0	0	0	0	0	0	0	11436000	0
Q9HAV0	Q9HAV0	Guanine nucleotide-binding protein subunit beta-4	GNB4	0	0	3347700	0	0	0	0	0	0	0	0	0	2207000	0	0	0	0	0	0	2581800	0	0	5793700	0	0	0	4068300	2847800	2397200	3198400	0	0	3311000	0	0	0	3100200	0	5659100	0	6092900	2848900	2147800	0	0	0
P79483	P79483	HLA class II histocompatibility antigen, DR beta 3 chain	HLA-DRB3	0	0	3976700	0	0	3840900	0	0	2626400	0	3680800	0	2858400	0	0	5090200	0	0	0	2221400	3055500	0	6661300	0	0	0	2084800	0	0	0	0	0	0	0	0	0	0	0	0	0	0	0	0	0	0	0
Q9NR12	Q9NR12	PDZ and LIM domain protein 7	PDLIM7	4019700	0	0	0	0	0	0	0	0	0	0	0	0	0	0	0	0	0	0	0	3459600	0	0	0	0	0	6410100	0	0	0	0	0	0	0	0	3925100	0	0	0	0	7684100	0	9527600	0	0	0
P36871	P36871	Phosphoglucomutase-1	PGM1	3303700	0	0	0	0	0	0	0	2161500	1868700	0	2858900	0	0	0	0	0	1916600	0	0	0	0	1485400	0	0	0	1946600	0	0	0	0	0	0	0	0	0	0	0	0	0	8188200	0	2151900	0	0	0
Q9BUL8	Q9BUL8	Programmed cell death protein 10	PDCD10	4742800	0	0	0	0	0	0	0	0	0	0	0	0	0	0	0	0	10648000	0	4883400	0	0	4215500	0	5448100	0	4250100	0	0	0	0	0	0	0	0	0	0	0	0	0	3035200	2699600	10583000	0	0	2166000
O75695	O75695	Protein XRP2	RP2	0	0	2771400	0	0	0	0	0	0	0	0	0	0	0	0	0	0	0	0	3134700	0	2256700	4239900	0	0	0	2766600	0	0	0	0	0	0	0	0	0	0	0	0	0	0	1270800	2225100	0	0	3163500
Q9UK55	Q9UK55	Protein Z-dependent protease inhibitor	SERPINA10	0	1839800	0	0	0	0	0	0	0	0	1771900	0	3942800	0	2318300	0	1878000	0	0	0	1646700	0	0	0	0	0	0	2382100	2491900	0	0	0	0	0	0	0	0	0	0	0	3014800	2786100	0	0	0	1972900
Q7LDG7	Q7LDG7	RAS guanyl-releasing protein 2	RASGRP2	7108800	0	0	0	0	0	0	0	4040700	4170400	0	5743900	0	0	0	0	0	3149700	3091900	0	0	0	0	0	0	0	3152400	0	0	0	0	0	0	0	0	0	0	0	0	0	6519600	0	4873300	0	0	0
P09486	P09486	SPARC	SPARC	0	0	0	0	0	0	0	0	0	0	0	0	0	0	4324900	0	0	0	3430100	4580200	0	0	3870900	0	0	0	3527200	0	0	0	0	0	0	0	0	4441200	0	0	0	0	0	0	16269000	3381400	0	0
Q8NG11	Q8NG11	Tetraspanin-14	TSPAN14	0	0	1556900	0	0	0	0	0	0	0	0	0	0	1457900	0	0	0	1858000	0	0	0	0	1615000	0	0	1886700	6858200	0	0	0	0	0	0	0	0	0	0	0	0	0	0	0	0	0	0	0
Q06187	Q06187	Tyrosine-protein kinase BTK	BTK	45377000	0	0	0	0	0	0	0	8463800	13379000	0	56293000	0	0	0	0	0	0	0	10076000	26974000	0	7507400	0	0	0	5714800	0	0	0	0	0	0	0	0	0	0	0	0	0	22999000	0	25192000	0	0	0
P31323;P13861	P31323	cAMP-dependent protein kinase type II-beta regulatory subunit	PRKAR2B	3936800	0	0	0	0	0	0	0	0	0	0	0	0	0	0	0	0	0	0	0	0	0	1049400	0	0	0	2367500	0	0	0	0	0	0	0	0	0	0	0	0	0	3485000	0	2689000	1402500	0	0
P27701	P27701	CD82 antigen	CD82	0	0	1578800	0	0	0	0	0	0	0	0	0	0	3469800	0	0	0	0	1598000	0	0	1772500	5534400	0	0	0	3438000	0	0	0	0	0	0	0	0	2892900	0	0	0	0	0	0	1383500	0	0	0
Q8WWI5	Q8WWI5	Choline transporter-like protein 1	SLC44A1	0	0	5201300	0	0	0	0	0	0	0	0	0	0	0	0	0	0	0	5765900	0	0	2949600	5561500	0	0	0	6721600	0	0	0	0	0	0	0	0	3081300	0	0	0	0	0	0	4372300	0	0	0
P49327	P49327	Fatty acid synthase;[Acyl-carrier-protein] S-acetyltransferase;[Acyl-carrier-protein] S-malonyltransferase;3-oxoacyl-[acyl-carrier-protein] synthase;3-oxoacyl-[acyl-carrier-protein] reductase;3-hydroxyacyl-[acyl-carrier-protein] dehydratase;Enoyl-[acyl-carrier-protein] reductase;Oleoyl-[acyl-carrier-protein] hydrolase	FASN	4631500	0	0	0	0	0	0	0	0	0	0	0	0	0	0	0	0	0	0	0	0	0	1444800	0	0	0	2590900	0	0	0	0	0	0	0	0	0	0	0	4455000	0	4031600	0	3186500	0	0	0
P00390	P00390	Glutathione reductase, mitochondrial	GSR	4102300	0	0	0	0	0	0	0	3575400	2725300	1756400	0	0	0	0	0	0	4439900	0	0	0	0	0	0	0	0	3436200	0	0	0	0	0	0	0	0	0	0	0	0	0	3095600	0	4300800	0	0	1864900
P24043	P24043	Laminin subunit alpha-2	LAMA2	0	0	0	0	2400700	0	0	0	0	0	0	0	0	0	0	0	0	2175200	8700300	0	0	4414900	5243300	0	0	0	2624200	0	0	0	0	0	0	0	2899600	3476600	0	0	0	0	0	2692900	0	0	0	0
P12318;P31995;P31994	P12318	Low affinity immunoglobulin gamma Fc region receptor II-a	FCGR2A	0	0	0	0	0	0	0	0	0	0	0	0	0	0	0	0	0	0	0	6166000	0	4568300	5214000	0	0	0	9252900	4976600	5565500	0	0	0	4790600	0	0	0	0	0	12966000	0	6393200	3618200	5936500	0	6258800	0
P40926	P40926	Malate dehydrogenase, mitochondrial	MDH2	0	0	0	0	0	0	0	0	3190300	0	0	0	0	0	0	0	0	0	0	1348100	0	0	1983500	0	0	0	0	0	0	0	2263300	0	0	0	0	0	0	0	0	0	15439000	0	3238400	0	0	1911300
Q92619	Q92619	Minor histocompatibility protein HA-1;Minor histocompatibility antigen HA-1	HMHA1	18913000	0	0	0	0	0	0	0	5428300	5678600	0	10470000	0	0	0	0	0	0	0	0	0	0	8019700	0	0	0	9455300	7833700	0	0	0	0	0	0	0	0	0	0	0	0	14917000	0	9170000	0	0	0
Q13162	Q13162	Peroxiredoxin-4	PRDX4	2596700	0	0	0	0	0	0	0	2124200	0	0	0	0	0	0	0	0	0	0	0	0	0	0	0	0	0	0	984770	0	1860300	2028200	0	0	0	0	0	1769200	0	1997600	0	14659000	0	1610300	0	0	0
P23219	P23219	Prostaglandin G/H synthase 1	PTGS1	8533300	0	0	0	0	0	0	0	4682200	0	0	0	0	0	0	0	0	0	0	0	0	0	0	0	0	0	0	0	0	3868900	5291300	0	0	0	0	0	0	0	0	0	37472000	0	17158000	0	0	4135300
P26447	P26447	Protein S100-A4	S100A4	0	3164200	0	0	0	0	0	0	0	0	0	0	0	0	0	0	0	5046600	0	0	0	0	0	0	0	0	2950500	0	0	0	0	0	0	0	0	0	0	0	0	0	0	0	1870700	2086000	0	1795800
Q8N392	Q8N392	Rho GTPase-activating protein 18	ARHGAP18	0	0	0	0	0	0	0	0	4033300	0	0	8061500	0	4770900	0	0	0	9416500	0	0	0	0	3844200	0	0	0	5080800	0	0	0	0	0	0	0	0	0	0	0	0	0	6597000	0	6451400	4736700	0	0
Q99719;Q8WYJ6;O43236	Q99719	Septin-5	SEPT5	0	0	0	0	0	0	0	0	0	0	0	0	0	0	0	0	0	0	0	0	0	2133900	2172200	0	0	0	0	0	0	0	0	0	0	0	0	6560100	0	0	0	0	0	0	1425400	0	0	0
Q9NYL9	Q9NYL9	Tropomodulin-3	TMOD3	12570000	0	0	0	0	0	0	0	5641900	4299200	0	0	0	0	0	0	0	0	0	0	0	0	3338000	0	0	0	0	0	0	0	3341100	0	0	0	0	0	0	0	0	0	9992400	0	14433000	0	0	2653000
P23381	P23381	Tryptophan--tRNA ligase, cytoplasmic;T1-TrpRS;T2-TrpRS	WARS	0	0	0	0	0	0	0	0	1419100	0	1661000	0	0	0	0	0	0	0	0	0	0	0	905710	0	0	0	1477900	3094000	0	0	0	0	0	0	0	1044600	0	0	0	0	4897200	0	1712000	0	0	0
Q6IBS0;H0Y858;Q12792	Q6IBS0;H0Y858	Twinfilin-2	TWF2	0	0	0	0	0	0	0	0	7717200	0	0	0	0	0	0	0	0	5341000	0	0	0	0	4037900	0	0	0	6049700	0	0	0	0	0	0	0	0	0	0	0	0	0	8408400	0	11635000	3444400	2765100	0
O43488;Q8NHP1;O95154	O43488	Aflatoxin B1 aldehyde reductase member 2	AKR7A2	7838400	0	0	0	0	0	0	0	5495500	2851100	0	4410400	0	0	0	0	0	5409200	0	0	0	0	0	0	0	0	4089400	0	0	2897900	2981000	0	0	0	0	0	0	0	0	0	21835000	0	7229800	0	0	0
P12821;F6X3S4	P12821;F6X3S4	Angiotensin-converting enzyme;Angiotensin-converting enzyme, soluble form	ACE	0	5907800	3185400	0	0	0	0	0	0	0	3496300	0	1940000	0	0	0	5001000	0	0	0	0	0	0	0	0	5400700	3102100	0	0	0	0	0	0	0	0	2638000	0	0	0	0	0	0	0	0	4457400	0
P98160	P98160	Basement membrane-specific heparan sulfate proteoglycan core protein;Endorepellin;LG3 peptide	HSPG2	0	1248800	937020	0	0	0	0	0	0	0	1708600	0	0	0	0	0	0	0	1045400	0	0	1137400	1700700	0	2419100	1073500	777340	0	0	0	0	0	0	0	0	0	0	0	0	0	0	1491500	0	0	0	1627400
P08572	P08572	Collagen alpha-2(IV) chain;Canstatin	COL4A2	0	0	0	5047100	0	2862800	0	0	1873800	0	3076500	0	0	0	0	4514200	0	0	0	2709900	2230400	0	0	0	0	0	0	0	0	0	0	5583300	4254300	4647800	0	0	0	0	0	0	0	4023600	0	0	0	0
Q12929	Q12929	Epidermal growth factor receptor kinase substrate 8	EPS8	0	2970400	0	0	0	0	20635000	0	0	0	0	29888000	0	0	0	0	0	0	0	0	0	0	10565000	13592000	0	0	0	0	0	16443000	0	0	9956700	11271000	8470100	0	12927000	14991000	0	0	0	0	0	0	0	0
P63241;Q6IS14;Q9GZV4	P63241;Q6IS14;Q9GZV4	Eukaryotic translation initiation factor 5A-1;Eukaryotic translation initiation factor 5A-1-like;Eukaryotic translation initiation factor 5A-2	EIF5A;EIF5AL1;EIF5A2	0	0	0	0	0	0	0	0	0	0	0	0	0	0	0	0	0	3763600	0	0	0	0	0	0	0	0	3002200	0	0	0	0	0	0	0	0	0	0	0	0	0	3368400	0	4139000	0	0	0
P09972	P09972	Fructose-bisphosphate aldolase C	ALDOC	0	0	0	0	0	0	0	0	0	0	0	0	0	0	0	0	0	8087500	0	0	0	0	5280400	0	0	0	5753400	0	0	0	0	0	0	0	0	0	0	0	0	0	6234000	0	9010400	0	0	0
P23276	P23276	Kell blood group glycoprotein	KEL	0	0	0	0	0	0	0	0	0	0	2134200	0	0	0	0	0	1726500	2681400	0	0	0	0	11897000	0	0	0	0	0	0	0	0	0	0	0	0	0	0	0	0	0	0	0	0	0	0	10766000
Q5T749	Q5T749	Keratinocyte proline-rich protein	KPRP	0	0	3182000	0	0	3541100	4971900	0	0	0	2179600	0	3136400	4795700	0	0	7155700	0	0	0	0	0	4049400	0	0	3249700	4135100	0	0	0	0	0	0	0	0	0	0	0	0	0	0	0	0	9336700	0	0
P11049	P11049	Leukocyte antigen CD37	CD37	0	2771100	3404600	0	0	0	0	0	0	0	0	0	2250600	0	0	0	0	0	0	2043000	0	4659300	3509500	0	0	0	0	0	0	0	0	0	0	0	0	0	0	0	0	0	0	0	0	0	0	0
P23141;Q9UKY3	P23141	Liver carboxylesterase 1	CES1	0	0	4401700	0	2997600	0	0	0	0	0	0	0	0	5048900	0	0	11163000	2781000	4104600	0	0	1967300	0	0	0	3186400	0	0	0	0	0	0	0	0	0	5301300	0	0	0	0	0	0	0	2514800	0	0
P03952	P03952	Plasma kallikrein;Plasma kallikrein heavy chain;Plasma kallikrein light chain	KLKB1	5272800	0	0	0	6809400	0	0	0	0	0	2661500	0	0	0	5070900	0	3716500	0	0	0	0	0	3466200	0	0	0	0	0	0	0	0	0	2871800	0	3788500	0	0	0	0	0	3205700	3940000	0	0	0	0
Q9HCN6	Q9HCN6	Platelet glycoprotein VI	GP6	0	0	0	0	0	0	0	0	7759000	0	0	0	0	0	0	0	0	8051000	5068500	2355000	0	0	0	0	0	0	5623200	0	0	0	0	0	0	0	0	0	0	0	0	0	0	0	6292800	0	0	0
Q9UL25	Q9UL25	Ras-related protein Rab-21	RAB21	0	0	0	0	0	0	0	0	1590400	2041700	0	0	0	0	0	0	0	0	0	0	1523100	0	2895600	0	0	0	1589100	0	0	0	0	0	1931000	0	0	0	0	0	0	0	3004200	1689000	3207700	0	0	0
P30408	P30408	Transmembrane 4 L6 family member 1	TM4SF1	0	0	1686500	0	279650	0	0	0	0	0	0	0	0	1608900	0	0	565900	538450	0	0	0	550170	0	0	0	2041100	2358400	0	0	0	0	0	0	0	0	164940	0	0	0	0	0	0	0	0	0	0
Q9BQE3	Q9BQE3	Tubulin alpha-1C chain	TUBA1C	0	0	0	0	0	0	0	0	5051800	0	0	0	0	0	0	0	0	0	0	0	4106200	0	4356300	0	0	0	4314600	0	0	3008400	1955700	0	0	0	0	4874500	0	0	0	0	8112500	2494900	5352400	0	0	0
A0A0B4J1Y8	A0A0B4J1Y8		IGLV9-49	0	4460900	5503200	0	0	0	0	0	0	0	0	0	0	0	0	29171000	0	0	0	0	0	0	0	0	0	0	0	0	0	0	0	0	0	0	4200900	0	0	0	0	0	0	24617000	3450400	0	9752500	0
A0A0C4DH36	A0A0C4DH36		IGHV3-38	0	0	6120200	0	0	0	0	0	0	0	0	0	0	0	10415000	0	0	0	0	7875300	0	0	0	0	2918900	0	0	0	0	0	0	0	0	0	0	0	0	0	0	0	0	0	0	0	0	4743000
P62888	P62888	60S ribosomal protein L30	RPL30	0	0	0	0	0	0	0	0	0	0	0	0	0	0	0	0	25639000	0	0	0	0	0	0	0	0	107530000	0	0	0	0	0	0	0	0	0	0	0	0	0	0	0	0	0	36512000	0	8096300
P23526	P23526	Adenosylhomocysteinase	AHCY	4438800	0	0	0	0	3936400	4461900	0	3953600	8574700	4255300	0	0	0	0	0	0	0	0	0	0	0	0	0	0	0	0	0	0	0	4241400	0	0	0	0	0	6569000	0	0	0	5320100	0	6085400	0	0	0
O75882	O75882	Attractin	ATRN	0	0	0	0	3301500	0	0	0	0	0	0	0	0	0	17248000	0	1597000	0	0	0	0	0	1321000	0	0	1003700	1137200	0	0	0	0	0	0	0	1162700	0	0	0	0	0	0	0	0	0	0	0
P02724	P02724	Glycophorin-A	GYPA	0	0	0	0	0	0	0	0	0	0	5397900	0	0	0	0	0	8262700	19141000	0	0	0	0	71788000	0	0	0	0	0	0	0	0	0	0	0	0	0	4372500	0	0	0	0	0	0	0	0	18391000
Q9NR31;Q9Y6B6	Q9NR31;Q9Y6B6	GTP-binding protein SAR1a;GTP-binding protein SAR1b	SAR1A;SAR1B	0	0	0	0	0	0	0	0	0	0	0	0	0	0	0	0	0	3896400	0	0	0	0	1892700	0	0	0	5183900	0	0	0	0	0	0	0	0	0	0	0	0	0	0	0	2224800	2194200	0	0
Q14392	Q14392	Leucine-rich repeat-containing protein 32	LRRC32	0	0	0	0	0	0	0	0	1550300	0	0	0	0	0	0	0	0	0	0	0	0	0	499310	0	0	0	976310	0	0	0	0	0	0	0	0	0	0	0	0	0	1155600	0	5166900	0	0	0
P30086	P30086	Phosphatidylethanolamine-binding protein 1;Hippocampal cholinergic neurostimulating peptide	PEBP1	0	0	0	0	0	0	0	0	2038100	0	0	0	0	0	0	0	0	2794000	0	0	0	0	1880100	0	0	2377500	1707100	0	0	0	0	0	0	0	0	2420600	0	0	0	0	0	0	10495000	0	0	0
Q6UX71	Q6UX71	Plexin domain-containing protein 2	PLXDC2	0	1419200	0	0	0	0	0	0	0	0	0	0	1596100	0	0	1699900	0	0	0	1117200	0	0	1009800	0	0	0	1377700	0	0	0	0	0	0	0	0	2051900	0	0	0	0	0	0	2568900	1461400	0	0
P25789	P25789	Proteasome subunit alpha type-4	PSMA4	0	0	0	0	0	0	0	0	0	0	0	0	0	0	0	0	3225000	1931000	0	0	0	0	41556000	0	0	0	0	0	0	0	0	0	0	10999000	0	0	0	0	0	0	0	0	0	2337900	0	0
Q8WUW1	Q8WUW1	Protein BRICK1	BRK1	6870300	0	0	0	0	0	0	0	1578200	2686700	0	6284900	0	0	0	0	0	0	0	1516700	0	0	0	0	0	0	3297700	0	0	0	2699700	0	0	0	0	0	0	0	0	0	0	0	5164100	0	0	0
P62136	P62136	Serine/threonine-protein phosphatase PP1-alpha catalytic subunit	PPP1CA	0	0	3673500	0	0	0	0	0	0	0	0	0	0	0	0	0	0	0	0	0	0	3714000	3784900	0	0	3502900	3033800	0	0	0	0	0	0	0	0	0	0	0	0	0	0	0	5452500	0	0	0
P10768	P10768	S-formylglutathione hydrolase	ESD	4251600	0	0	0	0	0	0	0	4201200	0	0	4926200	0	0	0	0	0	2747900	0	0	0	0	1508600	0	0	0	0	3274600	0	0	0	0	0	0	0	0	0	0	0	0	19292000	0	8542600	0	0	1802100
O95436	O95436	Sodium-dependent phosphate transport protein 2B	SLC34A2	0	0	305880000	0	0	0	0	0	98272000	0	0	0	0	0	0	0	0	0	34054000	0	0	67463000	190820000	0	0	0	0	127460000	0	0	0	0	0	0	0	47556000	0	0	0	0	0	0	7195100	102380000	0	0
P13693;Q9HAU6;Q56UQ5	P13693	Translationally-controlled tumor protein	TPT1	0	0	0	0	0	0	0	0	0	0	0	0	0	0	0	0	0	0	0	0	0	0	0	0	0	0	2249400	0	0	0	0	0	0	0	0	1627600	0	0	0	0	0	0	2172800	0	0	0
P17980	P17980	26S protease regulatory subunit 6A	PSMC3	0	0	0	0	0	0	0	0	0	0	2757800	0	0	0	0	0	0	0	0	0	0	0	2439300	0	0	0	0	0	0	0	0	0	0	0	0	0	0	0	0	0	5139000	0	3388300	0	0	3240500
P43686	P43686	26S protease regulatory subunit 6B	PSMC4	0	0	0	0	0	0	0	0	2009100	0	0	0	0	0	0	0	0	0	0	0	0	0	3154800	0	0	0	0	0	0	0	0	0	0	0	0	0	0	0	0	0	0	0	1981100	0	0	2644400
O15511	O15511	Actin-related protein 2/3 complex subunit 5	ARPC5	0	0	0	0	0	3795800	0	0	0	0	0	0	0	0	0	0	0	14166000	0	0	0	0	0	0	0	0	10386000	0	0	0	0	0	0	0	0	3552700	0	0	0	0	0	0	6054100	0	0	0
P00568	P00568	Adenylate kinase isoenzyme 1	AK1	0	0	0	0	0	0	0	0	1570800	1934500	0	0	0	0	0	0	0	7286800	0	0	0	0	1189700	0	0	0	0	0	0	0	0	0	0	0	0	0	0	0	0	0	8421600	0	3259200	2056200	0	0
P05141;P12235;Q9H0C2	P05141;P12235	ADP/ATP translocase 2;ADP/ATP translocase 2, N-terminally processed;ADP/ATP translocase 1	SLC25A5;SLC25A4	0	0	0	0	0	0	0	0	6208800	0	0	0	0	0	0	0	0	0	0	0	3362300	0	4037900	0	0	0	0	0	0	0	0	0	0	0	0	3966400	12534000	12106000	12262000	25433000	0	0	0	0	0	0
P00325;P07327;P00326	P00325;P07327;P00326	Alcohol dehydrogenase 1B;Alcohol dehydrogenase 1A;Alcohol dehydrogenase 1C	ADH1B;ADH1A;ADH1C	0	0	0	0	0	0	7204200	0	0	3141800	0	6450700	0	0	0	0	0	0	0	0	0	0	0	6560600	0	0	0	3704200	3406000	0	0	0	59393000	0	3930900	0	4225100	5320600	0	0	0	0	0	0	0	0
Q16570	Q16570	Atypical chemokine receptor 1	ACKR1	0	0	0	0	0	0	0	0	0	0	0	0	0	0	0	0	5137800	0	0	0	0	0	0	0	0	0	0	0	0	0	0	0	0	0	0	0	0	0	0	0	0	0	0	1495900	0	6274800
P41250	P41250	Glycine--tRNA ligase	GARS	0	0	0	0	578490	0	0	0	3372000	0	0	0	0	0	0	0	0	0	0	0	0	0	0	0	0	0	0	0	0	0	0	0	0	0	0	0	0	0	0	0	4796300	0	1383100	1447400	0	0
P11216	P11216	Glycogen phosphorylase, brain form	PYGB	6512500	0	0	0	0	0	0	0	5304600	0	0	0	0	0	0	0	0	3272200	0	0	0	0	6281800	0	0	0	0	0	0	0	0	0	0	0	0	3598100	0	0	0	0	7832100	0	2595400	0	0	0
P08648	P08648	Integrin alpha-5;Integrin alpha-5 heavy chain;Integrin alpha-5 light chain	ITGA5	0	0	0	0	0	0	0	0	0	0	0	0	0	0	0	0	0	0	0	4371400	0	0	0	0	0	0	3776900	0	0	0	0	0	0	0	0	0	0	0	0	0	0	0	10717000	0	0	6524300
Q27J81	Q27J81	Inverted formin-2	INF2	3037000	0	0	0	0	0	0	0	2182800	2476700	0	0	0	0	0	0	0	0	0	0	0	0	0	0	0	0	2044200	0	0	0	0	0	0	0	0	0	0	0	0	0	4607500	0	2521400	0	0	0
Q99733	Q99733	Nucleosome assembly protein 1-like 4	NAP1L4	0	0	0	0	0	0	0	0	1692000	2373700	0	0	0	0	0	0	0	0	0	0	0	0	1446300	0	0	0	0	0	0	0	0	0	0	0	0	0	0	0	0	0	1610400	0	1857300	0	0	0
P62942;A0A087WV48	P62942;A0A087WV48	Peptidyl-prolyl cis-trans isomerase FKBP1A	FKBP1A	0	0	5193700	0	0	0	0	0	0	5538600	0	0	0	0	0	0	0	3006100	0	4858900	0	0	0	0	0	4331500	3763400	0	0	0	0	0	0	0	0	0	0	0	0	0	0	0	7763900	0	0	3732500
P04180	P04180	Phosphatidylcholine-sterol acyltransferase	LCAT	0	0	0	0	2844500	0	0	0	0	0	0	0	2978100	0	2794900	0	4889700	2907400	0	0	3703300	0	0	0	0	2169500	0	2490100	0	0	0	0	11165000	3000100	0	2569600	0	0	0	0	0	0	0	0	0	0
Q9NTJ5	Q9NTJ5	Phosphatidylinositide phosphatase SAC1	SACM1L	2212900	0	0	0	0	0	0	0	1926100	1494300	0	0	0	0	0	0	0	0	0	0	0	0	1822000	0	0	0	0	0	0	0	0	0	0	0	0	0	0	0	0	0	7357800	1455800	3106200	0	0	0
P55786;A6NEC2	P55786	Puromycin-sensitive aminopeptidase	NPEPPS	0	0	0	0	0	0	0	0	0	0	0	0	0	0	0	0	0	0	0	0	0	0	2345300	0	0	0	1257900	0	0	0	0	0	0	0	0	0	0	0	0	0	0	0	2426200	1125900	0	0
P61020	P61020	Ras-related protein Rab-5B	RAB5B	0	0	0	0	0	0	0	0	0	0	2845000	0	0	0	0	0	0	3185300	0	0	0	1863300	2976200	0	2344500	0	0	0	0	0	0	0	0	0	0	0	0	0	0	0	0	2042200	3412900	0	0	2332600
Q07960	Q07960	Rho GTPase-activating protein 1	ARHGAP1	0	0	0	0	0	0	0	0	0	0	0	4915400	0	0	0	0	0	3062700	0	0	0	0	0	0	0	0	8367600	0	0	0	0	0	0	0	0	0	0	0	0	0	6754400	0	4634100	0	0	0
P35237	P35237	Serpin B6	SERPINB6	0	0	0	0	0	0	0	0	0	0	0	0	0	0	0	0	0	0	0	0	0	0	1824200	0	0	3726600	4956000	0	0	0	0	0	0	0	0	0	0	0	0	0	9739200	0	1679500	0	0	0
P41240	P41240	Tyrosine-protein kinase CSK	CSK	0	0	0	0	0	0	0	0	0	0	0	0	0	0	0	0	0	1948600	0	0	0	0	1384400	0	0	0	2097900	0	0	0	0	0	0	0	0	0	0	0	0	0	0	0	3992000	0	0	0
Q13867	Q13867	Bleomycin hydrolase	BLMH	4157300	0	0	0	0	0	0	0	4892500	5286200	0	0	0	0	0	0	0	0	0	0	0	0	0	0	0	0	0	0	0	0	2616500	0	0	86812000	0	0	0	0	0	0	3599900	0	4313200	0	0	0
Q9NZT1	Q9NZT1	Calmodulin-like protein 5	CALML5	0	0	0	0	0	0	0	0	2314300	0	0	0	0	0	0	0	0	0	0	0	0	0	3207200	0	0	0	0	0	0	0	0	0	0	0	0	3106800	0	0	0	0	0	0	0	0	11927000	2949500
Q96KP4	Q96KP4	Cytosolic non-specific dipeptidase	CNDP2	0	0	0	0	0	0	0	0	0	0	0	0	0	0	0	0	0	0	1886000	0	0	0	3309700	0	0	0	4053500	0	0	0	0	0	0	0	0	0	0	0	0	0	4283200	0	4470600	0	0	0
Q16610	Q16610	Extracellular matrix protein 1	ECM1	0	0	0	0	0	0	0	0	0	0	0	0	3344000	0	16602000	2884400	0	0	0	0	0	0	0	0	0	0	0	3267000	0	0	0	0	0	0	2665800	0	0	0	0	0	0	4896700	0	2233000	3700600	0
Q9H479	Q9H479	Fructosamine-3-kinase	FN3K	0	0	0	0	0	0	0	0	1896400	0	0	0	0	0	0	0	1833200	0	0	0	0	0	1181800	0	0	0	2381300	0	0	0	0	0	0	0	0	0	0	0	0	0	1818400	0	2871800	1379000	0	0
P09104	P09104	Gamma-enolase	ENO2	4378900	0	0	0	0	0	0	0	3243600	0	0	7429900	0	0	0	0	0	0	0	0	0	0	0	0	0	0	3847900	0	0	0	0	0	0	0	0	0	0	0	0	0	11848000	0	6969000	0	0	0
P62993	P62993	Growth factor receptor-bound protein 2	GRB2	14430000	0	0	0	0	0	0	0	0	4127400	0	6032400	0	0	0	0	0	0	0	0	0	0	2981000	0	0	0	0	0	0	0	0	0	0	0	0	0	0	0	0	0	0	0	7712200	3842700	0	0
P53990	P53990	IST1 homolog	IST1	0	0	0	0	0	0	0	0	0	0	0	0	0	0	0	0	0	0	2179700	0	0	0	10685000	0	3914900	0	2609600	0	0	0	0	0	0	0	0	0	0	0	0	0	0	0	1928300	0	0	0
Q99685	Q99685	Monoglyceride lipase	MGLL	0	0	0	0	0	0	0	0	0	0	0	0	0	0	0	0	0	0	0	0	0	0	2235700	0	0	0	1945500	0	0	0	0	0	0	0	0	0	0	0	0	0	0	0	0	1910800	0	0
P30405	P30405	Peptidyl-prolyl cis-trans isomerase F, mitochondrial	PPIF	3445600	0	0	0	0	0	0	0	16693000	13111000	0	0	0	0	0	0	0	0	0	1607800	0	0	0	0	0	0	0	0	0	6848800	5012800	0	0	0	0	0	0	0	0	0	46331000	0	4742700	0	0	2203200
P31949	P31949	Protein S100-A11;Protein S100-A11, N-terminally processed	S100A11	0	840990	1842400	0	0	0	0	0	0	0	0	0	1034200	0	0	0	0	0	1051700	0	0	0	4003000	0	0	0	0	0	0	0	0	0	0	0	0	0	0	0	0	0	0	0	0	0	0	0
P22061	P22061	Protein-L-isoaspartate(D-aspartate) O-methyltransferase	PCMT1	0	0	0	0	0	0	0	0	0	0	0	0	0	0	0	0	0	4131300	0	0	0	0	1434200	0	0	0	4140700	0	0	0	0	0	0	0	0	0	0	0	0	0	9955700	0	6110000	0	0	0
Q7KZF4	Q7KZF4	Staphylococcal nuclease domain-containing protein 1	SND1	4401500	0	2702400	0	0	0	0	0	0	0	0	4736400	0	0	0	0	0	0	0	0	0	0	2108900	0	0	0	2371700	0	0	0	0	0	0	0	0	0	0	0	0	0	5706400	0	3920500	0	0	0
P29144	P29144	Tripeptidyl-peptidase 2	TPP2	0	0	0	0	0	0	0	0	0	0	2379700	0	0	0	0	0	0	0	0	0	0	0	2727600	0	4548900	0	0	0	0	0	0	0	0	0	0	0	0	0	0	0	0	0	3889100	0	0	0
P30085	P30085	UMP-CMP kinase	CMPK1	1719100	0	0	0	0	0	0	0	1953600	0	0	0	0	0	0	0	0	3286100	0	0	0	0	0	0	0	0	1822600	0	0	0	0	0	0	0	0	0	0	0	0	0	4954500	0	4767700	0	0	0
Q13200	Q13200	26S proteasome non-ATPase regulatory subunit 2	PSMD2	0	0	0	0	0	0	0	0	0	0	5988200	0	0	0	0	0	0	0	0	0	0	0	4437500	0	0	0	0	0	0	0	3520300	0	0	0	0	0	5316700	5283200	0	0	0	0	5091700	0	0	3828600
P14209	P14209	CD99 antigen	CD99	0	0	0	0	0	0	0	0	0	0	0	0	0	0	0	0	0	3134600	0	0	0	0	3058600	0	0	1938800	1703300	0	0	0	0	0	0	0	0	0	0	0	0	0	0	0	0	0	0	0
P46109	P46109	Crk-like protein	CRKL	0	0	0	0	0	0	0	0	3175000	0	0	0	0	0	0	0	0	2384900	0	0	0	0	0	0	0	0	4083500	0	0	0	0	0	0	0	0	0	0	0	0	0	9115100	0	6806000	0	0	0
Q13561	Q13561	Dynactin subunit 2	DCTN2	0	0	0	0	0	0	0	0	0	0	0	0	0	0	0	0	0	0	0	0	0	0	3605800	0	0	0	3940100	0	0	0	0	0	0	0	0	0	0	0	0	0	3390600	0	3758700	0	0	0
Q9C0C9	Q9C0C9	E2/E3 hybrid ubiquitin-protein ligase UBE2O	UBE2O	6627600	0	0	0	0	0	0	0	2887800	1464600	0	7265100	0	0	0	0	0	0	0	0	0	0	683590	0	0	0	0	0	0	0	0	0	0	0	0	0	0	0	0	0	3851000	0	2492400	0	0	0
Q96AP7	Q96AP7	Endothelial cell-selective adhesion molecule	ESAM	0	0	0	0	0	0	0	0	0	0	0	0	0	0	0	0	0	0	0	0	0	0	0	0	0	1535700	3296500	1674400	0	0	0	0	0	0	0	0	0	0	0	0	6464100	1333100	3644200	0	0	0
P42892	P42892	Endothelin-converting enzyme 1	ECE1	0	0	0	0	0	0	0	0	0	0	3656100	0	0	0	0	0	0	3430000	0	0	0	0	0	0	0	0	4978000	0	0	0	0	0	0	0	0	0	0	0	0	0	0	0	6933900	0	0	0
P30043	P30043	Flavin reductase (NADPH)	BLVRB	0	0	0	0	0	0	0	0	0	2588200	0	0	0	0	0	0	0	12560000	0	0	0	0	2155900	0	0	0	0	0	0	0	0	0	0	0	0	0	0	0	0	0	0	0	0	0	0	0
P48735	P48735	Isocitrate dehydrogenase [NADP], mitochondrial	IDH2	0	0	0	0	0	0	0	0	5890000	0	0	0	0	0	0	0	0	0	0	0	0	0	3638100	0	0	0	0	0	0	0	0	0	0	0	0	0	0	0	0	0	7652500	0	5972900	0	0	0
Q9BX67	Q9BX67	Junctional adhesion molecule C	JAM3	0	0	0	0	0	0	0	0	0	0	0	0	0	0	0	0	0	2100500	0	0	0	0	0	0	0	0	4590700	0	0	0	0	0	0	0	0	0	0	0	0	0	0	0	10193000	0	0	0
O60229;Q86VW2	O60229	Kalirin	KALRN	0	0	0	0	0	0	0	0	0	0	0	0	0	0	0	0	0	1513100	0	0	0	0	1019300	0	0	0	1890900	0	0	0	0	0	0	0	0	0	0	0	0	0	2217300	0	1721800	0	0	0
P51884;CON__Q05443	P51884	Lumican	LUM	0	0	0	0	0	0	0	0	0	0	0	0	0	0	21996000	0	2122700	0	0	0	0	0	4457300	0	0	0	0	0	0	0	0	0	0	0	0	0	0	0	0	0	0	0	1992600	1818100	0	0
P05976;P08590	P05976;P08590	Myosin light chain 1/3, skeletal muscle isoform;Myosin light chain 3	MYL1;MYL3	0	0	0	0	0	0	0	0	0	0	0	0	0	0	0	0	0	2930500	0	0	0	0	0	0	0	0	0	0	0	0	0	0	0	0	0	0	0	0	0	0	0	0	13903000	8709700	0	0
P30044	P30044	Peroxiredoxin-5, mitochondrial	PRDX5	0	0	0	0	0	0	0	0	0	0	0	0	0	0	0	0	0	2591300	0	0	0	0	2027500	0	0	0	4001400	0	0	0	0	0	0	0	3405800	0	0	0	0	0	0	0	0	0	0	0
Q15149	Q15149	Plectin	PLEC	0	0	0	0	0	0	0	0	8041900	0	0	0	0	0	0	0	0	0	0	0	0	0	0	0	0	0	0	0	0	0	1947100	0	0	0	0	0	0	0	0	0	5852100	0	4700000	0	0	0
Q9BUN1	Q9BUN1	Protein MENT	MENT	0	0	3268200	0	4239400	0	0	0	0	0	0	0	0	3984200	0	0	2604900	0	0	0	0	0	0	0	0	3104600	0	0	0	0	0	0	0	0	0	2619900	0	0	0	0	0	0	0	1877600	0	0
P61019;Q8WUD1	P61019;Q8WUD1	Ras-related protein Rab-2A;Ras-related protein Rab-2B	RAB2A;RAB2B	0	0	0	0	0	0	0	0	0	0	0	4733400	0	0	0	0	0	0	0	0	0	0	3012000	0	0	0	0	0	0	0	0	0	0	0	0	0	0	0	0	0	0	0	2493000	0	0	0
P54709	P54709	Sodium/potassium-transporting ATPase subunit beta-3	ATP1B3	0	0	0	0	0	0	0	0	0	0	0	0	0	0	0	0	3023000	0	0	0	0	0	3960300	0	0	0	2824100	0	0	0	0	0	0	0	3044000	0	0	0	0	0	2785000	0	0	3208300	0	0
O60493	O60493	Sorting nexin-3	SNX3	0	2526300	0	0	0	0	0	0	1922600	4812200	0	0	0	0	0	0	0	0	0	2152200	0	0	0	0	0	0	0	0	0	0	0	0	0	0	0	0	0	0	0	0	8147600	0	2985700	0	0	0
P0DMN0;P0DMM9	P0DMN0;P0DMM9	Sulfotransferase 1A4;Sulfotransferase 1A3	SULT1A4;SULT1A3	0	0	0	0	0	0	0	0	0	0	0	0	0	0	0	0	0	0	0	0	0	0	1870400	0	0	0	3860200	0	0	0	0	0	0	0	0	0	0	0	0	0	2554600	0	5320200	1771900	0	0
O75347	O75347	Tubulin-specific chaperone A	TBCA	0	0	0	0	0	0	0	0	3080800	5010100	0	0	0	0	0	0	0	0	0	2913400	0	0	0	0	0	0	0	0	0	0	12908000	0	0	0	0	0	0	3976600	0	0	8928700	0	6125000	0	0	0
Q93050	Q93050	V-type proton ATPase 116 kDa subunit a isoform 1	ATP6V0A1	0	1207200	1706800	0	0	0	0	0	0	0	1574000	0	0	0	0	0	0	0	3974300	2278100	0	1676000	4961200	0	0	0	0	0	0	0	0	0	0	0	0	0	0	0	0	0	0	0	0	0	0	0
A0A075B6I1	A0A075B6I1		IGLV4-60	0	0	0	0	0	0	5190900	0	1768500	0	3643100	0	0	0	4173100	0	0	0	0	0	0	0	0	0	0	0	0	0	0	0	4170200	0	0	4020900	0	0	0	0	0	0	0	0	0	0	0	0
P07741	P07741	Adenine phosphoribosyltransferase	APRT	15395000	0	0	0	0	0	0	0	0	0	0	5706500	0	0	0	0	0	0	0	0	0	0	4447600	0	0	0	4548600	0	0	0	0	0	0	0	0	0	0	0	0	0	15857000	0	2131900	0	0	0
P05089	P05089	Arginase-1	ARG1	0	0	0	3071700	0	0	0	0	0	0	0	0	3809400	0	0	3124800	0	0	0	0	0	0	0	0	0	0	0	0	0	0	0	0	4913000	0	3363600	0	0	4102700	0	0	2608500	0	1251200	0	7474400	0
P06737;P11217	P06737	Glycogen phosphorylase, liver form	PYGL	0	0	0	0	0	0	0	0	1424600	0	0	0	0	0	0	0	0	0	0	0	0	1230300	10935000	0	0	0	0	0	0	0	0	0	0	0	0	0	0	0	0	0	3139800	0	3752200	0	0	0
Q9Y251	Q9Y251	Heparanase;Heparanase 8 kDa subunit;Heparanase 50 kDa subunit	HPSE	7838800	0	0	0	0	0	0	0	0	0	0	7804500	0	0	0	0	0	0	0	0	0	0	0	0	0	0	0	0	0	0	0	0	0	0	0	0	0	0	0	0	21137000	0	4378400	0	0	1893600
P00492	P00492	Hypoxanthine-guanine phosphoribosyltransferase	HPRT1	0	0	0	0	0	0	0	0	0	0	0	0	0	0	0	0	0	3568000	0	0	0	0	3189000	0	0	0	2177400	0	0	0	0	0	0	0	0	0	0	0	0	0	0	0	1997000	0	0	0
Q96CN7	Q96CN7	Isochorismatase domain-containing protein 1	ISOC1	0	0	0	0	0	0	0	0	0	0	0	0	0	0	0	0	0	0	0	0	0	0	0	0	0	0	1200300	0	0	0	0	0	0	0	0	0	0	0	0	0	0	0	2968700	0	0	2264600
O75874	O75874	Isocitrate dehydrogenase [NADP] cytoplasmic	IDH1	0	0	0	0	0	0	0	0	0	0	0	0	0	0	0	0	0	0	0	0	0	0	1957500	0	0	0	1996100	0	0	0	0	0	0	0	0	0	0	0	0	0	3189800	0	3559000	0	0	0
P59666;P59665	P59666;P59665	Neutrophil defensin 3;HP 3-56;Neutrophil defensin 2;Neutrophil defensin 1;HP 1-56;Neutrophil defensin 2	DEFA3;DEFA1	0	0	0	0	0	0	0	0	0	0	0	0	0	0	0	0	8613500	0	0	0	0	0	0	0	0	0	0	0	36292000	0	0	0	13238000	0	0	6348300	0	3326500	0	0	6752000	35582000	0	0	0	7410000
Q0ZGT2	Q0ZGT2	Nexilin	NEXN	0	0	0	0	0	0	0	0	0	0	0	0	0	0	0	0	0	0	0	0	0	0	0	0	0	0	1944900	0	0	0	0	0	0	0	0	0	0	0	0	0	2409200	0	2907800	1770100	0	0
Q92882	Q92882	Osteoclast-stimulating factor 1	OSTF1	0	0	4149100	0	0	0	0	0	0	0	0	0	0	0	0	0	0	2777900	0	2040400	0	0	5035800	0	0	0	3185200	0	0	0	0	0	0	0	0	0	0	0	0	0	2290400	0	6794700	0	0	0
P51659	P51659	Peroxisomal multifunctional enzyme type 2;(3R)-hydroxyacyl-CoA dehydrogenase;Enoyl-CoA hydratase 2	HSD17B4	0	0	0	0	0	0	11308000	0	2179000	0	0	0	0	0	0	0	0	0	0	0	0	0	0	0	0	0	0	0	0	0	0	0	0	0	0	0	0	0	0	0	8666300	0	6750600	0	0	0
Q9H7M9	Q9H7M9	Platelet receptor Gi24	C10orf54	0	0	0	0	0	0	0	0	0	0	0	0	0	0	0	0	0	0	0	0	0	0	1522500	0	0	0	0	0	0	0	0	0	0	0	0	0	0	0	0	0	4690500	0	6145000	0	0	2081300
Q06323	Q06323	Proteasome activator complex subunit 1	PSME1	0	0	0	0	0	0	0	0	0	0	0	0	0	0	0	0	0	4148300	0	0	0	0	4144900	0	0	0	3248800	0	0	0	0	0	0	0	0	0	0	0	0	0	0	0	3559100	0	0	0
Q5TDH0	Q5TDH0	Protein DDI1 homolog 2	DDI2	0	0	0	0	0	0	0	0	1952400	8220500	3261100	0	0	0	0	0	3534000	2509200	0	0	0	0	2026200	0	0	0	0	0	0	0	0	0	0	0	0	0	0	0	0	0	0	0	1057100	0	0	0
P35247	P35247	Pulmonary surfactant-associated protein D	SFTPD	0	4673000	0	0	0	0	0	0	0	0	0	0	0	0	0	12252000	0	0	0	0	38937000	6710800	3396500	0	13309000	0	0	0	10449000	0	0	0	0	0	0	0	0	0	8014600	0	0	0	0	3801700	0	0
Q9H254	Q9H254	Spectrin beta chain, non-erythrocytic 4	SPTBN4	0	0	0	0	7912200	0	0	0	0	0	0	0	0	4378200	0	0	6353000	0	0	0	0	0	2904500	0	0	104920000	0	0	0	0	0	0	0	0	0	14123000	0	0	0	0	0	0	0	12494000	0	0
P04179	P04179	Superoxide dismutase [Mn], mitochondrial	SOD2	0	0	0	0	0	0	0	0	2359400	0	0	0	0	0	0	0	0	0	0	0	0	0	4848500	0	0	0	0	0	0	0	0	0	0	0	0	0	0	0	0	0	0	0	6366900	0	0	0
P49755	P49755	Transmembrane emp24 domain-containing protein 10	TMED10	0	0	0	0	0	0	0	0	3119100	2214800	0	0	0	0	0	0	0	0	0	0	0	0	0	0	0	0	0	0	0	0	0	0	0	0	0	0	0	0	0	0	7523300	1586800	5892800	0	0	2918500
O14773	O14773	Tripeptidyl-peptidase 1	TPP1	0	0	0	0	0	0	0	0	0	0	0	0	0	0	0	0	0	0	0	2091200	0	0	0	0	0	0	2305300	0	0	0	0	0	0	0	0	2276200	0	0	0	0	11800000	0	5420200	0	0	0
O00231	O00231	26S proteasome non-ATPase regulatory subunit 11	PSMD11	0	0	0	0	0	0	0	0	0	0	0	0	0	0	0	0	0	2013000	0	0	0	0	4502600	0	0	0	0	0	0	0	0	0	0	0	0	0	0	0	0	0	0	0	0	0	0	0
P11766	P11766	Alcohol dehydrogenase class-3	ADH5	12266000	0	0	0	0	0	0	0	8021300	0	0	10440000	0	0	0	0	0	0	0	0	0	0	0	0	0	0	0	0	0	0	6520900	0	0	0	0	0	0	0	7410900	0	21825000	0	5634500	0	0	0
P14868	P14868	Aspartate--tRNA ligase, cytoplasmic	DARS	3699100	0	0	0	0	0	0	0	0	0	0	3972500	0	0	0	0	0	0	0	0	0	0	1272300	0	0	0	3112700	0	0	0	0	0	0	0	0	0	0	0	0	0	2929200	0	0	0	0	0
Q10589	Q10589	Bone marrow stromal antigen 2	BST2	0	0	0	0	0	0	0	0	0	0	0	0	0	0	0	0	0	0	0	2350500	0	0	5013900	0	0	0	2471900	0	0	0	0	0	0	0	3306500	0	0	0	0	0	0	0	0	0	0	3987100
P52943	P52943	Cysteine-rich protein 2	CRIP2	0	0	2228100	0	0	0	0	0	0	0	3604400	0	4509900	0	0	0	0	0	0	2730200	2515500	0	1716100	0	0	0	0	4144200	0	0	0	0	0	0	0	0	0	0	0	0	0	0	0	0	4284300	0
P98172	P98172	Ephrin-B1	EFNB1	5283000	0	0	0	0	0	0	0	0	0	0	3744200	0	0	0	0	0	0	0	2633200	0	0	2044000	0	0	0	0	0	0	0	0	0	0	0	0	0	0	0	0	0	0	0	4087500	0	0	2829800
Q5JWF2	Q5JWF2	Guanine nucleotide-binding protein G(s) subunit alpha isoforms XLas	GNAS	0	0	0	0	0	3978900	0	0	0	0	0	0	0	2103900	0	0	0	3013400	0	1590600	0	0	4603100	0	0	0	0	3791700	0	0	0	0	2887100	0	0	0	0	0	0	0	0	0	0	0	0	0
P13164;Q01629;Q01628	P13164;Q01629;Q01628	Interferon-induced transmembrane protein 1;Interferon-induced transmembrane protein 2;Interferon-induced transmembrane protein 3	IFITM1;IFITM2;IFITM3	0	0	0	0	4559700	0	0	0	0	0	0	0	0	4905300	0	0	0	0	6430000	0	0	0	16375000	0	0	0	5824500	0	0	0	0	0	0	0	0	0	0	0	0	0	0	0	0	0	0	0
P29966	P29966	Myristoylated alanine-rich C-kinase substrate	MARCKS	0	0	1188100	0	0	0	0	0	0	0	0	0	0	0	0	0	0	0	0	831270	0	801600	2742100	0	0	0	912120	0	0	0	0	0	0	0	0	0	0	0	0	0	0	0	0	0	0	0
Q9NTK5	Q9NTK5	Obg-like ATPase 1	OLA1	0	0	0	0	0	0	0	0	0	0	0	0	0	0	0	0	0	1503000	0	0	0	0	1026500	0	0	0	4317000	0	0	0	0	0	0	0	0	0	0	0	0	0	0	0	1386500	0	0	0
Q99436	Q99436	Proteasome subunit beta type-7	PSMB7	0	0	0	0	0	0	2057900	0	0	0	0	0	0	0	0	0	0	0	0	0	0	0	11678000	0	0	0	0	0	0	0	0	0	0	23217000	0	0	0	0	0	0	1760500	0	0	0	0	0
Q9NQC3	Q9NQC3	Reticulon-4	RTN4	0	0	0	0	0	0	0	0	0	0	0	0	0	0	0	0	0	0	0	0	0	0	3423400	0	0	0	0	0	0	0	0	0	0	0	0	4532000	0	0	0	0	14191000	0	0	0	0	0
Q6UWP8	Q6UWP8	Suprabasin	SBSN	0	0	1458900	0	0	0	0	0	0	0	0	0	0	1581700	0	0	1227900	0	0	0	0	990980	651400	0	0	0	587960	0	0	0	0	0	0	1660900	0	0	0	0	0	0	0	0	0	0	0	0
O43396	O43396	Thioredoxin-like protein 1	TXNL1	3637800	0	0	0	0	0	0	0	2718100	2750200	0	0	0	0	0	0	0	1186800	0	0	0	0	0	0	0	0	2581900	0	0	0	0	0	0	0	0	0	0	0	0	0	0	0	6110500	0	0	0
P24557	P24557	Thromboxane-A synthase	TBXAS1	0	0	0	0	0	0	0	0	3178200	0	0	0	0	0	0	0	0	0	0	0	0	0	0	0	0	0	0	0	0	0	0	0	0	0	0	0	0	0	0	0	8825900	0	3665000	0	0	0
Q9UKE5	Q9UKE5	TRAF2 and NCK-interacting protein kinase	TNIK	0	0	0	0	0	0	0	0	0	0	0	0	0	0	0	0	0	2453300	0	0	0	0	1274000	0	0	0	1438800	0	0	0	0	0	0	0	0	0	0	0	0	0	1885800	0	1560000	0	0	0
O43294	O43294	Transforming growth factor beta-1-induced transcript 1 protein	TGFB1I1	0	0	0	0	0	0	0	0	0	0	0	0	0	0	0	0	0	5010500	0	0	0	0	0	0	0	0	5737400	0	0	0	0	0	0	0	0	0	0	0	0	0	10775000	0	0	0	0	0
P07947	P07947	Tyrosine-protein kinase Yes	YES1	0	0	0	0	0	0	0	0	0	0	0	0	0	0	0	0	0	6529700	0	0	0	0	3748100	0	0	0	4192800	0	0	0	0	0	0	0	0	0	0	0	0	0	0	0	0	0	0	0
P41226	P41226	Ubiquitin-like modifier-activating enzyme 7	UBA7	0	0	0	0	0	0	0	0	0	0	0	0	0	0	0	0	0	0	0	0	0	0	0	0	0	0	4894900	0	0	0	0	0	0	0	0	0	0	0	0	0	9966000	0	2078900	0	0	0
O75351	O75351	Vacuolar protein sorting-associated protein 4B	VPS4B	0	0	1573000	0	0	0	0	0	0	2168800	0	0	2093700	0	0	0	0	0	0	0	0	0	5857600	0	0	0	0	0	0	0	0	0	0	0	0	0	0	0	0	0	2074100	0	3130400	0	0	0
Q9BV40	Q9BV40	Vesicle-associated membrane protein 8	VAMP8	0	0	0	0	0	0	0	0	0	5533500	0	0	0	0	0	0	0	0	0	0	0	0	2527900	0	0	0	0	0	0	0	0	0	0	0	0	0	0	0	10146000	0	4827700	3826700	2523400	0	0	0
O43516	O43516	WAS/WASL-interacting protein family member 1	WIPF1	22411000	0	0	0	0	0	0	3003400	6593400	0	0	11776000	0	0	0	0	0	0	0	0	0	0	0	0	0	0	0	0	0	0	0	0	0	0	0	0	0	0	6090500	0	3955600	0	10177000	0	0	0
P42768	P42768	Wiskott-Aldrich syndrome protein	WAS	7316400	0	0	0	0	0	0	0	0	0	0	9244900	0	0	0	0	0	0	0	0	0	0	0	0	0	5859000	7059400	0	0	0	0	0	0	0	0	0	0	0	0	0	0	0	5432400	0	0	0
A0A075B6R2;A0A087WW49;A0A075B7B6;A0A087WSY4	A0A075B6R2;A0A087WW49;A0A075B7B6		IGHV4-4;IGHV4OR15-8	0	0	0	0	0	0	0	0	0	0	0	0	0	0	7816000	0	0	0	0	4125100	0	9658400	0	0	0	6240400	0	0	0	0	0	0	0	0	0	0	0	0	0	0	0	0	0	0	0	7464700
A0A0B4J1X8	A0A0B4J1X8		IGHV3-43	0	0	0	0	0	0	0	0	0	0	0	0	0	0	0	0	0	0	0	0	0	0	0	0	0	0	0	0	0	0	0	0	0	6439700	0	0	0	0	0	0	0	6912500	0	0	0	0
Q9Y2I7	Q9Y2I7	1-phosphatidylinositol 3-phosphate 5-kinase	PIKFYVE	0	0	0	0	0	0	0	0	0	22567000	13810000	0	9222500	0	0	0	0	0	0	0	0	0	0	0	0	0	0	0	0	0	0	0	0	0	23163000	0	0	14304000	0	0	9085000	0	0	0	0	0
P18085	P18085	ADP-ribosylation factor 4	ARF4	0	0	3103100	0	0	0	0	0	0	0	0	0	0	0	0	0	0	0	0	0	0	0	0	0	0	0	3461400	0	0	0	0	0	0	0	0	0	0	0	0	0	0	0	0	0	0	0
Q96IU4	Q96IU4	Alpha/beta hydrolase domain-containing protein 14B	ABHD14B	0	0	0	0	0	0	0	0	0	0	0	0	0	0	0	0	0	0	0	0	0	0	1577700	0	0	0	1325100	0	0	0	0	0	0	0	0	0	0	0	0	0	2112500	0	5190700	0	0	0
P09525	P09525	Annexin A4	ANXA4	0	0	0	0	0	0	0	0	0	0	0	0	0	0	0	0	0	0	0	0	0	0	2900500	0	0	0	0	0	3373500	0	0	0	0	0	0	0	0	0	0	0	5266200	3398000	3559200	3484200	0	0
O75531	O75531	Barrier-to-autointegration factor;Barrier-to-autointegration factor, N-terminally processed	BANF1	0	0	0	0	0	0	0	0	0	0	0	0	0	0	0	0	0	0	0	0	0	11664000	23669000	0	0	0	5464900	0	0	0	0	0	0	0	0	6561500	0	0	0	0	0	0	0	0	0	0
P49454	P49454	Centromere protein F	CENPF	0	0	0	0	0	0	0	0	0	0	0	0	0	0	0	0	0	0	0	50399000	0	37784000	0	0	0	0	0	0	0	0	0	0	0	0	0	0	0	0	0	0	0	20441000	0	0	19198000	0
Q03591	Q03591	Complement factor H-related protein 1	CFHR1	0	0	0	0	0	0	0	0	0	4291800	3608500	0	0	0	4705400	0	0	0	0	0	0	0	0	161220000	10403000	0	0	0	0	0	4601000	0	0	0	0	0	0	0	0	0	21717000	8374900	0	0	0	0
Q9BR76	Q9BR76	Coronin-1B	CORO1B	6078900	0	0	0	0	0	0	0	0	0	0	0	0	0	0	0	0	0	0	0	0	0	0	0	0	0	1807600	0	0	0	0	0	0	0	0	0	0	0	9919000	0	12724000	0	7576800	0	0	0
P04844	P04844	Dolichyl-diphosphooligosaccharide--protein glycosyltransferase subunit 2	RPN2	0	0	0	0	0	0	0	0	0	0	0	0	0	0	0	0	0	0	0	0	0	0	0	0	0	0	0	0	0	0	0	0	0	0	0	0	0	0	0	0	5731800	0	728090	0	0	0
Q9BSJ8	Q9BSJ8	Extended synaptotagmin-1	ESYT1	2558900	0	0	0	0	0	0	0	0	0	0	0	0	0	0	0	0	0	0	0	0	0	1672300	0	0	0	0	0	0	0	1663000	0	0	0	0	0	0	0	0	0	7654100	0	1612300	0	0	0
Q9Y613	Q9Y613	FH1/FH2 domain-containing protein 1	FHOD1	0	0	0	0	0	0	0	0	0	0	0	0	0	0	0	0	0	2288800	0	0	0	0	0	0	0	0	3084200	0	0	0	0	0	0	0	0	0	0	0	0	0	7982600	0	8183000	0	0	0
O60234;P60983	O60234	Glia maturation factor gamma	GMFG	0	0	0	0	0	0	0	0	3797900	2034300	0	0	0	0	0	0	0	0	0	0	0	0	0	0	0	0	0	2280600	0	4124500	0	0	0	0	0	0	0	0	3723300	0	14264000	0	2385400	0	0	0
P19367;Q2TB90	P19367	Hexokinase-1	HK1	0	0	0	0	0	0	0	0	0	0	0	0	0	4431100	0	0	0	0	0	0	0	0	0	0	0	0	0	0	0	0	0	0	0	0	0	0	0	0	0	0	0	0	1709200	0	0	0
P01880	P01880	Ig delta chain C region	IGHD	0	0	0	0	0	0	0	0	0	0	0	0	0	0	11767000	0	0	0	4323800	0	0	0	0	0	0	0	0	0	0	0	0	0	0	15816000	0	0	0	0	0	0	0	0	5058500	0	0	5079500
O95373	O95373	Importin-7	IPO7	0	0	0	0	0	0	0	0	0	0	0	0	0	0	0	0	0	0	0	0	0	1637400	772630	0	0	0	0	0	0	0	0	0	0	0	0	0	0	0	0	0	0	0	994440	898240	0	0
Q04760	Q04760	Lactoylglutathione lyase	GLO1	0	0	0	0	0	0	0	0	0	0	0	0	0	0	0	0	0	1398600	0	0	0	0	0	0	0	0	1248000	0	0	0	0	0	0	0	0	0	0	0	0	0	0	0	1742700	0	0	0
P14174	P14174	Macrophage migration inhibitory factor	MIF	0	0	0	0	0	0	0	0	13959000	6079800	0	0	0	0	0	0	0	0	0	4102300	0	0	0	0	0	0	0	0	0	5837400	3747000	0	0	0	0	0	0	0	0	0	15620000	0	0	0	0	0
P13591	P13591	Neural cell adhesion molecule 1	NCAM1	0	0	0	0	0	0	0	0	0	0	0	0	0	0	2303900	0	0	0	0	0	0	0	2793400	0	0	6496000	0	0	0	0	0	0	0	0	0	0	0	0	0	0	0	0	0	0	0	0
O75340	O75340	Programmed cell death protein 6	PDCD6	0	0	0	0	0	0	0	0	0	0	0	0	0	0	0	0	0	0	2314100	0	0	0	3467900	0	0	0	2384500	0	0	0	0	0	0	0	0	0	0	0	0	0	0	0	0	1904200	0	0
Q9UNF0	Q9UNF0	Protein kinase C and casein kinase substrate in neurons protein 2	PACSIN2	0	0	3437600	0	0	0	0	0	0	0	0	0	0	0	0	0	0	3304000	0	0	0	0	0	0	0	9882700	3442500	0	0	0	0	0	0	0	0	0	0	0	0	0	0	0	2750200	0	0	0
P10301	P10301	Ras-related protein R-Ras	RRAS	0	0	0	0	0	0	0	0	0	0	0	0	4439300	0	0	0	0	0	0	4159700	3727800	0	0	0	0	0	3997800	0	0	0	0	0	0	0	0	0	0	0	0	0	0	0	5002400	0	0	0
P16615	P16615	Sarcoplasmic/endoplasmic reticulum calcium ATPase 2	ATP2A2	0	0	0	0	0	0	0	0	0	0	0	0	0	0	0	0	0	0	0	0	0	0	0	0	0	0	0	0	0	0	0	0	0	0	0	0	0	0	0	0	13170000	0	4364600	0	0	0
Q9BSF0	Q9BSF0	Small membrane A-kinase anchor protein	C2orf88	0	0	0	0	0	0	0	0	0	0	0	0	0	0	0	0	0	2714400	0	0	0	0	0	0	0	0	3426900	0	0	0	0	0	0	0	0	0	0	0	0	0	0	2961100	4556200	0	0	0
O75563	O75563	Src kinase-associated phosphoprotein 2	SKAP2	0	4535400	0	0	0	0	0	0	0	0	0	0	0	0	0	0	0	3316700	0	0	0	0	0	0	0	0	7362100	0	0	0	0	0	0	0	0	0	0	0	0	0	0	0	6738400	0	0	0
O00186	O00186	Syntaxin-binding protein 3	STXBP3	0	0	0	0	0	0	0	0	0	0	0	0	0	0	0	0	0	0	0	0	0	0	2540500	0	0	0	1792700	0	0	0	0	0	0	0	0	0	0	0	0	0	0	0	2226800	0	0	0
Q3ZCM7	Q3ZCM7	Tubulin beta-8 chain	TUBB8	0	0	0	0	0	0	0	0	0	0	0	0	0	0	0	0	0	0	0	0	0	2436700	2665300	0	0	0	6712400	0	0	0	0	0	0	0	0	5823100	0	0	0	0	15861000	4534000	0	3827900	0	0
P43405	P43405	Tyrosine-protein kinase SYK	SYK	0	0	0	0	0	0	0	0	0	0	0	0	0	0	0	0	0	0	0	0	0	0	2374200	0	0	0	3809000	0	0	0	0	0	0	0	0	0	0	0	0	0	0	0	4932100	0	0	0
P45974	P45974	Ubiquitin carboxyl-terminal hydrolase 5	USP5	0	0	0	0	0	0	0	0	0	0	0	0	0	0	0	0	0	0	0	0	0	0	1437900	0	0	0	0	0	0	0	0	0	0	0	0	0	0	0	0	0	0	0	1723100	0	0	0
P68036;A0A1B0GUS4	P68036	Ubiquitin-conjugating enzyme E2 L3	UBE2L3	0	0	0	0	0	0	0	0	0	0	0	0	0	0	0	0	0	1876300	0	0	0	0	0	0	0	0	2145500	0	0	0	0	0	0	0	0	0	0	0	0	0	0	0	0	0	0	0
Q15836;L7N2F9;P63027	Q15836	Vesicle-associated membrane protein 3	VAMP3	0	0	2900200	0	0	0	0	0	0	0	0	0	0	0	0	0	0	1899300	0	3347000	0	0	4801700	0	0	0	2501000	0	0	0	0	0	0	0	0	0	0	0	0	0	0	2883700	0	0	0	3410700
Q9Y277	Q9Y277	Voltage-dependent anion-selective channel protein 3	VDAC3	0	0	0	0	0	0	0	0	2802800	0	0	4972600	0	0	0	0	0	0	0	2914500	0	0	3302800	0	0	0	0	0	0	0	0	0	0	0	0	0	0	0	0	0	0	0	0	0	0	0
P62195	P62195	26S protease regulatory subunit 8	PSMC5	0	0	0	0	0	0	0	0	0	0	0	0	0	0	0	0	0	0	0	0	0	0	1668600	0	0	0	0	0	0	0	0	0	0	0	0	0	0	0	0	0	0	0	0	0	0	0
O95336	O95336	6-phosphogluconolactonase	PGLS	0	0	0	0	0	0	0	0	0	0	0	0	0	0	0	0	0	0	0	0	0	0	1776600	0	0	0	0	0	0	0	0	0	0	0	0	0	0	0	0	0	16279000	0	6893500	0	0	0
Q9BWD1	Q9BWD1	Acetyl-CoA acetyltransferase, cytosolic	ACAT2	0	0	0	0	0	0	0	0	0	0	0	0	0	0	0	0	0	0	0	0	0	0	0	0	0	0	1359400	0	0	0	0	0	0	0	0	0	0	0	0	0	2720600	0	1577300	0	0	0
P27338	P27338	Amine oxidase [flavin-containing] B	MAOB	0	0	0	0	0	0	0	0	0	0	0	0	0	0	0	0	0	0	0	0	0	0	0	0	0	0	0	0	0	0	0	0	0	0	0	0	0	0	0	0	7336600	0	0	0	0	0
P16152;O75828	P16152	Carbonyl reductase [NADPH] 1	CBR1	0	0	0	0	0	0	0	0	0	0	0	0	0	0	0	0	0	0	0	0	0	0	0	0	0	0	1777500	0	0	0	0	0	0	0	0	0	0	0	0	0	0	0	4204300	0	0	0
P49747;CON__ENSEMBL:ENSBTAP00000006074	P49747;CON__ENSEMBL:ENSBTAP00000006074	Cartilage oligomeric matrix protein	COMP	0	0	0	0	0	0	0	0	0	0	0	0	0	0	0	0	0	0	0	0	0	0	0	0	0	0	0	0	0	0	0	0	0	0	0	0	0	0	0	0	0	4861000	0	0	0	0
Q96DZ9	Q96DZ9	CKLF-like MARVEL transmembrane domain-containing protein 5	CMTM5	0	0	0	0	0	0	0	0	0	0	0	0	0	0	0	0	0	0	0	0	0	0	1682700	0	0	0	0	0	0	0	0	0	0	0	0	1888300	0	0	0	0	0	0	2576700	0	0	0
P09496	P09496	Clathrin light chain A	CLTA	13974000	0	0	0	0	0	0	0	2042700	7779400	0	0	0	0	0	0	0	0	0	0	2359600	0	0	0	0	0	0	0	0	0	0	0	0	0	0	0	0	0	0	0	4760700	0	3429900	0	0	0
Q92187	Q92187	CMP-N-acetylneuraminate-poly-alpha-2,8-sialyltransferase	ST8SIA4	0	0	0	0	0	0	0	0	0	0	0	0	0	0	0	0	0	0	0	0	0	0	4983300	0	0	5482200	0	0	0	0	0	0	0	0	0	0	0	0	0	0	0	0	0	0	0	0
P00740	P00740	Coagulation factor IX;Coagulation factor IXa light chain;Coagulation factor IXa heavy chain	F9	0	0	0	0	1023500	0	0	0	0	0	0	0	0	0	1704500	0	0	0	1330600	0	0	0	2741300	0	0	0	1043700	0	0	0	0	0	0	0	0	0	0	0	0	0	0	0	0	0	0	0
P00748	P00748	Coagulation factor XII;Coagulation factor XIIa heavy chain;Beta-factor XIIa part 1;Coagulation factor XIIa light chain	F12	0	0	0	0	0	0	0	0	0	0	0	0	0	0	25640000	0	0	0	0	0	0	0	0	0	0	0	0	0	0	0	0	0	0	0	0	0	0	0	0	0	0	0	0	0	0	0
P53621	P53621	Coatomer subunit alpha;Xenin;Proxenin	COPA	0	0	0	0	0	0	0	0	1576900	0	0	0	0	0	0	0	0	0	0	0	0	0	0	0	0	0	0	0	0	0	0	0	0	0	0	0	0	0	0	0	8677400	0	1777200	0	0	0
Q9NZP8	Q9NZP8	Complement C1r subcomponent-like protein	C1RL	0	6195000	0	0	6936900	0	0	0	0	0	0	0	0	0	11153000	0	0	5791000	2989300	0	0	0	5228600	0	0	8589200	0	0	0	0	0	0	0	0	0	0	0	0	0	0	0	0	0	0	0	0
O43639	O43639	Cytoplasmic protein NCK2	NCK2	0	0	0	0	0	0	0	0	0	0	0	0	0	0	0	0	0	4106600	0	0	0	0	0	0	0	0	4904400	0	0	0	0	0	0	0	0	0	0	0	0	0	5688000	0	6244100	0	0	0
P04843	P04843	Dolichyl-diphosphooligosaccharide--protein glycosyltransferase subunit 1	RPN1	0	0	0	0	0	0	0	0	0	0	0	0	2073100	0	0	0	0	0	0	0	0	0	0	0	0	0	0	0	0	0	0	0	0	0	0	0	0	0	0	0	8008700	0	1711200	0	0	0
Q16643	Q16643	Drebrin	DBN1	0	0	0	0	0	0	0	0	3184200	0	0	0	0	0	0	0	0	0	0	0	0	0	0	0	0	0	0	0	0	0	0	0	0	0	0	0	0	0	0	0	3049800	0	3206800	0	0	0
Q12805	Q12805	EGF-containing fibulin-like extracellular matrix protein 1	EFEMP1	0	0	0	0	0	0	0	0	0	0	0	0	0	0	0	0	0	0	0	0	0	0	3480600	0	0	0	0	0	0	0	0	0	0	0	0	0	0	0	0	0	0	0	0	0	0	0
Q9UBQ7	Q9UBQ7	Glyoxylate reductase/hydroxypyruvate reductase	GRHPR	0	0	0	0	0	0	0	0	0	0	0	0	0	0	0	0	0	0	0	0	0	0	1420200	0	0	0	1658400	0	0	0	0	0	0	0	0	0	0	0	0	0	1633700	0	2855600	0	0	0
P01911	P01911	HLA class II histocompatibility antigen, DRB1-15 beta chain	HLA-DRB1	0	14382000	0	0	0	0	0	0	0	0	5286900	0	0	0	0	0	0	0	0	4917200	0	0	0	0	0	0	0	13035000	0	0	0	0	0	0	0	0	3223400	10142000	0	0	0	4322700	0	0	0	0
P14923;P35222	P14923	Junction plakoglobin	JUP	0	3593500	0	0	0	0	0	0	0	0	0	0	0	5450000	0	0	2242000	0	0	0	0	0	2431200	0	0	0	3202600	0	0	0	0	0	0	0	0	0	0	0	0	0	0	0	0	0	0	0
Q8IYT4	Q8IYT4	Katanin p60 ATPase-containing subunit A-like 2	KATNAL2	0	0	18038000	0	0	0	0	0	0	0	0	0	0	0	0	0	0	13030000	0	0	0	0	8729700	0	0	0	0	0	0	0	0	0	0	0	0	0	0	0	0	0	0	0	0	7922000	0	0
Q13094	Q13094	Lymphocyte cytosolic protein 2	LCP2	0	0	0	0	0	0	0	0	1864000	0	0	0	0	0	0	0	0	0	0	0	0	0	0	0	0	0	0	0	0	0	0	0	0	0	0	0	0	0	0	0	3166300	0	2502700	0	0	0
P28482	P28482	Mitogen-activated protein kinase 1	MAPK1	9817600	0	0	0	0	0	0	0	4796500	0	0	10437000	0	0	0	0	0	0	0	0	0	0	0	0	0	0	4185600	0	0	0	0	0	0	0	0	0	0	0	0	0	8230200	0	5815100	0	0	0
Q96S97	Q96S97	Myeloid-associated differentiation marker	MYADM	0	0	0	0	0	0	0	0	0	0	0	0	0	0	0	0	0	0	0	0	0	0	0	0	0	0	0	0	0	0	0	0	0	0	0	0	0	0	9165900	0	0	0	0	0	0	0
Q13423	Q13423	NAD(P) transhydrogenase, mitochondrial	NNT	3708800	0	0	0	0	0	0	0	3317300	0	0	0	0	0	0	0	0	0	0	0	0	0	0	0	0	0	0	0	0	0	0	0	0	0	0	0	0	0	0	0	5253600	1730200	2496600	0	0	0
Q15365;P57721	Q15365	Poly(rC)-binding protein 1	PCBP1	0	0	0	0	0	0	0	0	2985600	0	0	0	0	0	0	0	0	0	0	0	0	0	0	0	0	0	0	0	0	0	0	0	0	0	0	0	0	0	0	0	12716000	0	8302200	0	0	0
O75915	O75915	PRA1 family protein 3	ARL6IP5	0	0	0	0	0	0	0	0	0	0	0	0	0	0	0	0	0	0	0	0	0	0	2123200	0	0	0	0	0	0	0	0	0	0	0	0	0	0	0	0	0	0	0	1749200	0	0	0
P35813;O75688	P35813	Protein phosphatase 1A	PPM1A	5225500	0	0	0	0	0	0	0	2916300	3117100	0	0	0	0	0	0	0	0	0	0	0	0	0	0	0	0	0	0	0	0	0	0	0	0	0	0	0	0	0	0	4041900	0	0	0	0	0
P08134;U3KQV3	P08134	Rho-related GTP-binding protein RhoC	RHOC	3859400	0	0	0	0	0	0	0	0	0	0	0	0	0	0	0	0	0	0	0	0	0	0	0	0	0	0	0	0	0	0	0	0	0	0	0	0	0	0	0	0	0	0	0	4408800	0
O75368	O75368	SH3 domain-binding glutamic acid-rich-like protein	SH3BGRL	0	0	0	0	0	0	0	0	0	0	0	0	0	0	0	0	0	0	0	0	0	0	0	0	0	0	1582900	0	0	0	0	0	0	0	0	0	0	0	0	0	0	0	5282300	0	0	0
Q8WXE9	Q8WXE9	Stonin-2	STON2	0	0	0	0	4098200	0	0	0	0	0	0	0	0	0	0	0	0	5006900	9253600	0	0	0	0	0	0	0	0	0	0	0	0	0	0	0	0	0	0	0	0	0	0	0	0	0	0	0
Q9NP79	Q9NP79	Vacuolar protein sorting-associated protein VTA1 homolog	VTA1	0	0	0	0	0	0	0	0	0	0	0	0	0	0	0	0	0	0	0	0	0	0	3445700	0	0	0	0	0	0	0	0	0	0	0	0	0	0	0	0	0	0	0	0	0	0	0
P21281;P15313	P21281	V-type proton ATPase subunit B, brain isoform	ATP6V1B2	2502000	0	0	0	0	1287300	0	0	1972800	2701100	0	0	0	0	0	0	0	0	0	0	0	0	0	0	0	0	0	0	0	0	0	0	0	0	0	0	0	0	0	0	6563600	0	1651500	0	0	0
Q5JSH3	Q5JSH3	WD repeat-containing protein 44	WDR44	5797700	0	0	0	0	0	0	0	0	0	0	0	0	0	0	0	0	0	0	0	0	0	0	0	0	0	0	0	0	0	0	0	0	0	0	0	0	0	0	0	0	0	2564000	0	0	0
A0A075B6S5	A0A075B6S5		IGKV1-27	0	0	0	0	0	0	0	0	0	0	0	0	0	0	0	0	0	0	0	0	0	0	0	0	0	13098000	5230000	0	0	0	0	0	0	0	0	0	0	0	0	0	0	0	0	0	0	0
P61604;S4R3N1	P61604;S4R3N1	10 kDa heat shock protein, mitochondrial	HSPE1;HSPE1-MOB4	0	0	0	0	0	0	0	0	0	2533500	0	0	0	0	0	0	0	0	0	0	0	0	0	0	0	0	0	0	0	0	0	0	0	0	0	0	0	0	0	0	3491200	0	2238500	0	0	0
P08195	P08195	4F2 cell-surface antigen heavy chain	SLC3A2	0	0	0	0	0	0	0	0	0	0	0	0	0	0	0	0	0	0	1425800	0	0	0	0	0	0	0	0	0	0	0	0	0	0	0	0	2219400	0	0	0	0	0	0	0	0	0	0
Q8N5I2	Q8N5I2	Arrestin domain-containing protein 1	ARRDC1	0	2282200	2586000	0	0	0	0	0	0	0	0	0	0	0	0	0	0	1817200	0	0	0	0	5247000	0	0	0	0	0	0	0	0	0	0	0	0	0	0	0	0	0	0	0	0	0	0	0
P49407	P49407	Beta-arrestin-1	ARRB1	0	0	0	0	0	0	0	0	0	0	0	0	0	0	0	0	0	0	0	0	0	0	0	0	0	0	0	0	0	0	0	0	0	0	0	0	0	0	0	0	3303400	0	2579700	0	0	0
Q14012;Q8IU85	Q14012	Calcium/calmodulin-dependent protein kinase type 1	CAMK1	0	0	0	0	0	0	0	0	0	0	0	0	0	0	0	0	0	0	0	0	0	0	0	0	0	0	1408300	0	0	0	0	0	0	0	0	0	0	0	0	0	0	0	0	0	0	0
O76074	O76074	cGMP-specific 3,5-cyclic phosphodiesterase	PDE5A	0	0	0	0	0	0	0	0	0	0	0	0	0	0	0	0	0	0	0	0	0	0	0	0	0	0	12721000	0	0	0	0	0	0	0	0	0	0	0	0	0	0	0	0	0	0	0
P06276	P06276	Cholinesterase	BCHE	0	0	0	0	7694300	0	0	0	0	0	0	0	0	0	0	0	0	0	0	0	0	0	1561000	0	0	0	0	0	0	0	0	0	0	0	0	0	0	0	0	0	0	0	0	0	0	0
Q9NX76	Q9NX76	CKLF-like MARVEL transmembrane domain-containing protein 6	CMTM6	0	0	0	0	0	0	0	0	0	0	0	0	0	0	0	0	0	0	0	0	0	0	1522900	0	0	0	0	0	0	0	0	0	0	0	0	0	0	0	0	0	0	0	0	0	0	0
P02462;P29400	P02462	Collagen alpha-1(IV) chain;Arresten	COL4A1	0	3718600	0	0	0	0	0	0	0	0	6572200	0	0	0	0	0	0	0	3315600	2331100	0	4203500	1917100	0	0	0	0	0	0	0	0	0	0	0	0	0	0	0	0	0	0	0	0	0	0	0
P39060	P39060	Collagen alpha-1(XVIII) chain;Endostatin	COL18A1	0	0	0	0	0	0	0	0	0	0	0	0	0	0	0	0	0	0	0	0	0	0	4561900	0	0	0	0	0	0	0	0	0	0	0	0	0	0	0	0	0	0	0	0	0	0	0
P06681	P06681	Complement C2;Complement C2b fragment;Complement C2a fragment	C2	0	0	0	0	0	0	0	0	0	0	0	0	0	0	17115000	0	0	0	0	0	0	0	1108200	0	0	0	0	0	0	0	0	0	0	0	0	0	0	0	0	0	0	0	669070	0	0	0
P28838	P28838	Cytosol aminopeptidase	LAP3	0	0	0	0	0	0	0	0	0	0	0	0	0	0	0	0	0	0	0	0	0	0	0	0	0	0	1703400	0	0	0	0	0	0	0	0	0	0	0	0	0	1638500	0	1560900	0	0	0
Q9NZ08	Q9NZ08	Endoplasmic reticulum aminopeptidase 1	ERAP1	0	0	0	0	0	0	0	0	0	0	0	0	0	0	0	0	0	0	0	0	0	0	0	0	0	0	0	0	0	0	0	0	0	0	0	0	0	0	0	0	3322500	0	1654600	0	0	0
P30040	P30040	Endoplasmic reticulum resident protein 29	ERP29	0	0	0	0	0	0	0	0	2822800	2432100	0	0	0	0	0	0	0	0	0	0	0	0	0	0	0	0	0	0	0	0	2291400	0	0	0	0	0	0	0	0	0	12822000	0	0	0	0	2127600
Q9BS26	Q9BS26	Endoplasmic reticulum resident protein 44	ERP44	0	0	0	0	0	0	0	0	0	0	0	0	0	0	0	0	817170	0	0	0	0	0	837550	0	0	0	0	1291700	0	0	0	0	0	0	0	1185900	0	0	0	0	6335400	1030200	0	0	0	0
P16930	P16930	Fumarylacetoacetase	FAH	0	0	0	0	0	0	0	0	0	0	0	0	0	0	0	0	0	0	0	0	0	0	0	0	0	0	1764100	0	0	0	0	0	0	0	0	0	0	0	0	0	4487000	0	2641500	0	0	0
P28676	P28676	Grancalcin	GCA	0	0	0	0	0	0	0	0	0	0	0	0	0	0	0	0	0	0	0	0	0	0	6340200	0	0	0	1892400	0	0	0	0	0	0	0	0	0	0	0	0	0	0	0	1448500	0	0	0
P34932;O95757	P34932	Heat shock 70 kDa protein 4	HSPA4	0	0	0	0	0	0	0	0	0	0	0	0	0	0	0	0	0	0	0	0	0	0	3162600	0	0	0	0	0	0	0	0	0	0	0	0	0	0	0	0	0	0	0	0	0	0	0
Q8NDA2	Q8NDA2	Hemicentin-2	HMCN2	0	0	0	0	0	0	0	32775000	0	0	0	0	0	0	0	0	0	0	0	0	0	0	0	0	0	0	0	13670000	0	0	0	0	0	0	0	0	21177000	0	0	0	0	0	0	0	0	0
P61978	P61978	Heterogeneous nuclear ribonucleoprotein K	HNRNPK	0	0	0	0	0	0	0	0	0	0	0	0	0	0	0	0	0	0	0	0	0	0	0	0	0	0	1886900	0	0	0	0	0	0	0	0	0	0	0	0	0	0	0	0	0	0	0
Q9Y4L1	Q9Y4L1	Hypoxia up-regulated protein 1	HYOU1	0	0	0	0	0	0	0	0	0	0	0	0	0	0	0	0	0	0	0	0	0	0	0	0	0	0	0	0	0	0	0	0	0	0	0	0	0	0	0	0	0	0	1426100	0	0	0
A0A075B6P5;P01615	A0A075B6P5;P01615	Ig kappa chain V-II region FR	IGKV2D-28	0	0	0	0	5629000	0	0	0	0	0	0	0	0	2048800	0	0	0	0	0	0	0	0	0	0	0	0	0	0	0	0	0	0	0	0	0	0	0	0	0	0	0	0	0	0	0	0
P14780	P14780	Matrix metalloproteinase-9;67 kDa matrix metalloproteinase-9;82 kDa matrix metalloproteinase-9	MMP9	0	0	0	0	0	0	0	0	0	0	0	0	0	0	861530	0	0	0	2422000	0	0	0	1052000	0	0	0	0	0	0	0	0	0	0	0	0	0	0	0	0	0	0	0	0	0	0	0
P51575	P51575	P2X purinoceptor 1	P2RX1	0	0	0	0	0	0	0	0	0	0	0	0	0	0	0	0	0	0	0	0	0	0	0	0	0	0	0	0	0	0	0	0	0	0	0	0	0	0	0	0	4637500	3268300	3989700	0	0	0
Q9BX97	Q9BX97	Plasmalemma vesicle-associated protein	PLVAP	0	6413800	0	0	0	0	0	0	0	0	0	0	4098000	0	0	0	2418600	0	0	2302600	0	0	0	0	0	0	0	3377300	0	0	2847300	0	0	0	0	0	0	0	0	0	0	0	0	0	0	0
P13667	P13667	Protein disulfide-isomerase A4	PDIA4	0	0	0	0	0	0	0	0	1911400	0	0	0	0	0	0	0	0	0	0	0	0	0	0	0	0	0	0	0	0	0	0	0	0	0	0	0	0	0	0	0	4734600	0	0	0	0	0
Q8NFJ5	Q8NFJ5	Retinoic acid-induced protein 3	GPRC5A	0	0	9703000	0	0	0	0	0	0	0	0	0	0	0	0	0	2140500	0	0	0	0	0	219950000	4898600	10116000	0	0	0	0	0	0	0	0	0	0	0	0	0	0	0	0	0	0	0	0	2852000
Q9H2K8	Q9H2K8	Serine/threonine-protein kinase TAO3	TAOK3	0	0	0	0	0	0	0	0	0	0	0	0	0	0	0	0	0	0	0	0	0	0	0	0	0	0	1779800	0	0	0	0	0	0	0	0	0	0	0	0	0	0	0	2219600	0	0	0
Q9Y3F4	Q9Y3F4	Serine-threonine kinase receptor-associated protein	STRAP	0	0	0	0	0	0	0	0	0	0	0	0	0	0	0	0	0	0	0	0	0	0	829330	0	0	0	1885700	0	0	0	0	0	0	0	0	0	0	0	0	0	0	0	0	0	0	0
P49591	P49591	Serine--tRNA ligase, cytoplasmic	SARS	0	0	0	0	0	0	0	0	0	0	0	0	0	0	0	0	0	0	0	0	0	0	0	0	0	0	3035000	0	0	0	0	0	0	0	0	0	0	0	0	0	0	0	2147500	0	0	0
Q9P0L0	Q9P0L0	Vesicle-associated membrane protein-associated protein A	VAPA	0	0	0	0	0	0	0	0	0	0	0	0	0	0	0	0	0	0	0	0	0	0	0	0	0	0	0	0	0	0	0	0	0	0	0	0	0	0	0	0	0	0	2392200	0	0	0
A0A0C4DH33	A0A0C4DH33		IGHV1-24	0	0	0	0	0	0	0	0	0	0	0	0	0	0	0	0	0	0	7940600	0	0	0	1804900	0	0	25847000	0	0	0	0	0	0	0	0	3295700	0	0	0	0	0	0	0	0	0	0	0
P35998	P35998	26S protease regulatory subunit 7	PSMC2	0	0	0	0	0	0	0	0	0	0	0	0	0	0	0	0	0	0	0	0	0	0	2037000	0	0	0	0	0	0	0	0	0	0	0	0	0	0	0	0	0	0	0	0	0	0	3346400
P30566	P30566	Adenylosuccinate lyase	ADSL	0	0	0	0	0	0	0	0	0	0	0	0	0	0	0	0	0	0	0	0	0	0	2407000	0	0	0	0	0	0	0	0	0	0	0	0	0	0	0	0	0	0	0	1781200	0	0	0
Q10567	Q10567	AP-1 complex subunit beta-1	AP1B1	0	0	0	0	0	0	0	0	0	0	0	0	0	0	0	0	0	0	0	0	0	0	4520500	0	0	0	0	0	0	0	0	0	0	0	0	0	0	0	0	0	0	0	0	0	0	0
P51572	P51572	B-cell receptor-associated protein 31	BCAP31	0	0	0	0	0	0	0	0	0	0	0	0	0	0	0	0	0	0	0	2443300	0	0	0	0	0	0	0	0	0	0	3564100	0	0	0	0	0	0	0	0	0	5513200	0	7094000	0	0	0
Q96IY4	Q96IY4	Carboxypeptidase B2	CPB2	0	0	0	0	0	0	0	0	0	2962600	0	0	0	0	23300000	0	0	0	0	0	0	0	1927000	0	0	0	0	0	0	0	0	0	0	0	0	0	0	0	0	0	0	0	0	0	0	0
P48509	P48509	CD151 antigen	CD151	13864000	0	0	0	0	0	0	0	5562400	0	0	0	0	0	0	0	0	0	0	0	6199600	0	0	0	0	0	0	0	7001200	0	0	0	0	0	0	0	0	0	0	0	9337800	0	0	0	0	0
O75390;F8W031	O75390	Citrate synthase, mitochondrial	CS	0	0	0	0	0	0	0	0	1156400	0	0	0	0	0	0	0	0	0	0	0	0	0	0	0	0	0	0	0	0	0	0	0	0	0	0	0	0	0	0	0	6153700	0	0	0	0	0
Q9UNS2	Q9UNS2	COP9 signalosome complex subunit 3	COPS3	0	0	0	0	0	0	0	0	0	0	0	0	0	0	0	0	0	0	0	0	0	0	1161800	0	0	0	0	0	0	0	0	0	0	0	0	0	0	0	0	0	0	0	0	0	0	0
Q92905	Q92905	COP9 signalosome complex subunit 5	COPS5	0	0	0	0	0	0	0	0	0	0	0	0	0	0	0	0	0	0	0	0	0	0	930010	0	0	0	0	0	0	0	0	0	0	0	0	0	0	0	0	0	0	0	0	0	0	0
P20674	P20674	Cytochrome c oxidase subunit 5A, mitochondrial	COX5A	0	0	0	0	0	0	0	0	2197500	2166900	0	0	0	0	0	0	0	0	0	0	0	0	0	0	0	0	0	0	0	0	0	0	0	0	0	0	0	0	0	0	3595100	0	2102300	0	0	0
Q14126	Q14126	Desmoglein-2	DSG2	0	0	0	0	0	0	0	0	0	0	0	0	0	0	0	0	0	0	0	0	0	0	180860	0	0	0	0	0	0	465020	0	462830000	0	0	0	0	0	0	0	0	0	0	0	0	0	0
P60981	P60981	Destrin	DSTN	0	0	0	0	0	0	0	0	0	0	0	0	0	0	0	0	0	5182400	0	0	0	0	2389400	0	0	0	0	0	0	0	0	0	0	0	0	0	0	0	2364500	0	8472600	0	0	0	0	0
P14324	P14324	Farnesyl pyrophosphate synthase	FDPS	0	0	0	0	0	0	0	0	0	0	0	0	0	0	0	0	0	0	0	0	0	0	1616700	0	0	0	0	0	0	0	0	0	0	0	0	0	0	0	0	0	0	0	0	0	0	0
P07954	P07954	Fumarate hydratase, mitochondrial	FH	0	0	0	0	0	0	0	0	0	0	0	0	0	0	0	0	0	0	0	0	0	0	0	0	0	0	0	0	0	0	0	0	0	0	0	0	0	0	0	0	0	0	1313700	0	0	0
P09382	P09382	Galectin-1	LGALS1	0	0	0	0	0	0	0	0	0	0	0	0	0	0	0	0	0	0	0	0	0	0	0	0	0	0	0	5337400	4660100	5100300	0	0	0	0	0	0	0	0	0	0	20532000	2542900	0	0	0	0
P17931	P17931	Galectin-3	LGALS3	0	0	0	0	0	0	0	0	0	0	0	0	0	0	0	0	0	4224800	0	0	0	0	3098500	0	0	0	0	0	0	0	0	0	0	0	0	0	0	0	0	0	0	2384300	0	0	0	0
P36959	P36959	GMP reductase 1	GMPR	0	0	0	0	0	0	0	0	0	0	0	0	0	0	0	0	0	0	0	0	0	0	2506900	0	0	0	1854500	0	0	0	0	0	0	0	0	0	0	0	0	0	0	0	0	0	0	0
Q04756;CON__ENSEMBL:ENSBTAP00000023055	Q04756;CON__ENSEMBL:ENSBTAP00000023055	Hepatocyte growth factor activator;Hepatocyte growth factor activator short chain;Hepatocyte growth factor activator long chain	HGFAC	0	0	0	0	2060000	0	0	0	0	0	0	0	0	0	2450000	0	0	0	0	0	0	0	0	0	0	0	0	0	0	0	0	0	0	0	1738300	0	0	0	0	0	0	0	0	0	0	0
Q14520	Q14520	Hyaluronan-binding protein 2;Hyaluronan-binding protein 2 50 kDa heavy chain;Hyaluronan-binding protein 2 50 kDa heavy chain alternate form;Hyaluronan-binding protein 2 27 kDa light chain;Hyaluronan-binding protein 2 27 kDa light chain alternate form	HABP2	0	0	0	0	0	0	0	0	0	0	2514400	0	0	0	5805800	0	0	0	0	0	0	0	3429000	0	0	0	0	0	0	0	0	0	0	0	0	0	0	0	0	0	0	0	0	0	0	0
P55145	P55145	Mesencephalic astrocyte-derived neurotrophic factor	MANF	0	0	0	0	0	0	0	0	0	0	0	0	0	0	0	0	0	0	0	0	0	0	0	0	0	0	0	0	0	0	0	0	0	0	0	0	0	0	0	0	0	0	0	0	0	0
Q99102	Q99102	Mucin-4;Mucin-4 alpha chain;Mucin-4 beta chain	MUC4	0	0	93418000	0	0	0	0	0	0	0	0	0	0	0	0	0	4822000	0	0	0	0	0	0	0	1975100	0	0	0	0	0	0	0	0	0	0	0	0	0	0	0	0	0	0	0	0	1789600
P26022	P26022	Pentraxin-related protein PTX3	PTX3	0	3152100	0	0	0	0	0	0	0	0	0	0	0	0	0	0	0	0	38748000	1345300	0	0	3718300	0	0	0	0	0	0	0	0	0	0	0	0	0	0	0	0	0	1579600	0	0	0	0	0
Q9NRY6;I3L3X5	Q9NRY6;I3L3X5	Phospholipid scramblase 3	PLSCR3;TMEM256-PLSCR3	0	0	0	0	0	0	0	0	0	0	0	0	0	0	0	0	0	1282900	0	0	0	0	1628000	0	0	0	0	0	0	0	0	0	0	0	0	0	0	0	0	0	0	0	0	0	0	0
P05121	P05121	Plasminogen activator inhibitor 1	SERPINE1	0	0	0	0	0	0	0	0	0	0	0	0	0	0	0	0	0	0	0	0	0	0	0	0	0	0	0	0	0	0	0	0	0	0	0	0	0	0	0	0	3307500	0	0	0	0	0
Q8NBP7	Q8NBP7	Proprotein convertase subtilisin/kexin type 9	PCSK9	0	0	0	0	0	0	0	0	0	0	0	0	0	2407700	0	0	0	0	1778700	0	0	0	0	0	0	2354700	0	0	0	0	0	0	0	0	0	2399700	0	0	0	0	0	0	0	0	0	0
P40306;J3QL48	P40306;J3QL48	Proteasome subunit beta type-10	PSMB10	0	0	0	0	0	0	0	0	0	0	0	0	0	0	0	0	0	0	0	0	0	0	4535000	0	0	0	0	0	0	0	0	0	0	0	0	0	0	0	0	0	0	0	0	0	0	0
P16109	P16109	P-selectin	SELP	0	0	0	0	0	0	0	0	0	0	0	0	0	0	0	0	0	0	0	0	0	0	0	0	0	0	6914900	0	0	0	0	0	0	0	0	0	0	0	0	0	0	0	5195900	0	0	0
Q6IAA8	Q6IAA8	Ragulator complex protein LAMTOR1	LAMTOR1	0	0	0	0	0	0	0	0	0	0	0	0	0	0	0	0	0	0	1409400	0	0	0	1182400	0	0	0	0	0	0	0	0	0	0	0	0	0	0	0	0	0	0	0	915390	0	0	0
Q15286	Q15286	Ras-related protein Rab-35	RAB35	0	0	1909000	0	0	0	0	0	0	0	0	0	0	0	0	0	0	0	0	0	0	0	5057400	0	0	0	0	0	0	0	0	0	0	0	0	0	0	0	0	0	0	0	0	0	0	0
Q9NS28	Q9NS28	Regulator of G-protein signaling 18	RGS18	0	0	0	0	0	0	0	0	0	0	0	0	0	0	0	0	0	0	0	0	0	0	0	0	0	0	0	0	0	0	0	0	0	0	0	0	0	0	0	0	2588400	0	0	0	0	0
Q8TC12;H0YIZ8	Q8TC12;H0YIZ8	Retinol dehydrogenase 11	RDH11	0	0	0	0	0	0	0	0	0	0	0	0	0	0	0	0	0	0	0	0	0	0	0	0	0	0	0	0	0	0	0	0	0	0	0	0	0	0	0	0	0	0	0	0	0	0
O15127	O15127	Secretory carrier-associated membrane protein 2	SCAMP2	0	0	0	0	0	0	0	0	0	0	0	0	0	0	0	0	0	0	2169900	0	0	0	2255700	0	0	0	0	0	0	0	0	0	0	0	0	0	0	0	0	0	3131800	0	1994200	0	0	0
Q7L7X3;Q9UL54	Q7L7X3	Serine/threonine-protein kinase TAO1	TAOK1	0	0	1887700	0	0	0	0	0	0	0	0	0	0	0	0	0	0	1895600	0	0	0	0	915610	0	0	0	1054200	0	0	0	0	0	0	0	0	0	0	0	0	0	0	0	0	0	0	0
P30626	P30626	Sorcin	SRI	0	0	0	0	0	0	0	0	0	0	0	0	0	0	0	0	0	0	0	0	0	0	1598400	0	0	0	6448800	0	0	0	0	0	0	0	0	0	0	0	0	0	0	0	0	0	0	0
Q86UF1	Q86UF1	Tetraspanin-33	TSPAN33	0	0	0	0	0	0	0	0	0	0	0	0	0	0	0	0	0	0	0	0	0	0	0	0	0	0	2648600	0	0	0	0	0	0	0	0	0	0	0	0	0	0	0	0	0	0	0
P30048	P30048	Thioredoxin-dependent peroxide reductase, mitochondrial	PRDX3	0	0	0	0	0	0	0	0	0	0	0	0	0	0	0	0	0	0	0	0	0	0	1230200	0	0	0	0	0	0	0	0	0	0	0	0	0	0	0	0	0	0	0	0	0	0	0
Q8WZ42;A0A0A0MRA3	Q8WZ42;A0A0A0MRA3	Titin	TTN	0	0	0	0	3538100	0	0	0	0	0	0	0	0	2536200	0	0	0	0	0	61527000	0	0	0	0	0	0	0	0	0	0	0	0	0	0	0	0	0	0	0	0	0	0	0	0	0	0
P06241	P06241	Tyrosine-protein kinase Fyn	FYN	0	0	0	0	0	0	0	0	0	0	0	0	0	0	0	0	0	2472500	0	0	0	0	0	0	0	0	2002500	0	0	0	0	0	0	0	0	0	0	0	0	0	0	0	0	0	0	0
P08631	P08631	Tyrosine-protein kinase HCK	HCK	0	0	0	0	0	0	0	0	0	0	0	0	0	0	0	0	0	0	2050600	0	0	0	1652400	0	0	0	0	0	0	0	0	0	0	0	0	0	0	0	0	0	0	0	0	0	0	0
P54578	P54578	Ubiquitin carboxyl-terminal hydrolase 14	USP14	0	0	0	0	0	0	0	0	0	0	0	0	0	0	0	0	0	0	0	0	0	0	0	0	0	0	0	0	0	0	0	0	0	0	0	0	0	0	0	0	0	0	1292500	0	0	0
Q9UNM6	Q9UNM6	26S proteasome non-ATPase regulatory subunit 13	PSMD13	0	0	0	0	0	0	0	0	0	0	0	0	0	0	0	0	0	0	0	0	0	0	1682500	0	0	0	0	0	0	0	0	0	0	0	0	0	0	0	0	0	0	0	1365800	0	0	0
Q16401	Q16401	26S proteasome non-ATPase regulatory subunit 5	PSMD5	0	0	0	0	0	0	0	0	0	0	0	0	0	0	0	0	0	0	0	0	0	0	2034800	0	0	0	0	0	0	0	0	0	0	0	0	0	0	0	0	0	0	0	0	0	0	0
O95782;O94973	O95782;O94973	AP-2 complex subunit alpha-1;AP-2 complex subunit alpha-2	AP2A1;AP2A2	0	0	0	0	0	0	0	0	0	0	0	0	0	0	0	0	0	0	0	0	0	0	0	0	0	0	0	0	0	0	0	0	0	0	0	0	0	0	0	0	0	0	0	0	0	0
P42025	P42025	Beta-centractin	ACTR1B	0	0	0	0	0	0	0	0	0	0	0	0	0	0	0	0	0	0	0	0	0	0	0	0	0	0	0	0	0	0	0	0	0	0	0	0	0	0	0	0	0	916300	0	0	0	0
Q96CX2	Q96CX2	BTB/POZ domain-containing protein KCTD12	KCTD12	0	0	0	0	0	0	0	0	0	0	0	0	0	0	0	9456200	0	0	0	0	0	0	0	0	0	0	0	0	0	0	0	0	0	21348000	0	0	0	0	0	0	0	0	0	0	0	0
Q9BYE9	Q9BYE9	Cadherin-related family member 2	CDHR2	0	10681000	0	0	0	0	0	0	0	0	0	0	0	0	0	0	0	0	0	0	0	0	0	0	0	0	0	0	0	0	0	0	0	0	10312000	0	0	0	0	0	0	13698000	0	0	0	0
P06731;M0QXV9	P06731	Carcinoembryonic antigen-related cell adhesion molecule 5	CEACAM5	0	0	14340000	0	0	11516000	0	0	0	0	0	0	0	0	0	0	8277000	0	0	0	0	0	50020000	0	0	0	0	0	0	0	0	0	0	0	0	0	0	0	0	0	0	0	0	0	0	0
P13501	P13501	C-C motif chemokine 5;RANTES(3-68);RANTES(4-68)	CCL5	0	0	0	0	0	0	0	0	0	0	0	0	0	0	0	0	0	0	0	0	0	0	0	0	0	0	0	0	0	0	0	0	0	0	0	0	0	0	111700000	0	17770000	103390000	0	0	0	0
Q96FZ7	Q96FZ7	Charged multivesicular body protein 6	CHMP6	0	0	0	0	0	0	0	0	0	0	0	0	0	0	0	0	0	0	0	0	0	0	1078000	0	0	0	2238600	0	0	0	0	0	0	0	0	0	0	0	0	0	0	0	0	0	0	0
P03951	P03951	Coagulation factor XI;Coagulation factor XIa heavy chain;Coagulation factor XIa light chain	F11	0	0	0	0	0	0	0	0	0	0	0	0	0	0	1690100	0	0	0	0	0	0	0	0	0	2359400	0	0	0	0	0	0	0	0	0	0	0	0	0	0	0	0	0	22914000	0	0	0
P02461;CON__P04258	P02461;CON__P04258	Collagen alpha-1(III) chain	COL3A1	0	0	0	0	0	0	0	0	0	0	0	0	0	0	0	0	0	0	0	0	0	0	1796300	0	0	0	1727900	0	0	0	0	0	0	0	0	0	0	0	0	0	0	0	0	2163600	0	0
Q9BT78	Q9BT78	COP9 signalosome complex subunit 4	COPS4	0	0	0	0	0	0	0	0	0	0	0	0	0	0	0	0	0	0	0	0	0	0	0	0	0	0	0	0	0	0	0	0	0	0	0	0	0	0	0	0	0	0	2677300	0	0	0
O14618	O14618	Copper chaperone for superoxide dismutase	CCS	0	0	0	0	0	0	0	0	0	0	0	0	0	0	0	0	0	0	0	0	0	0	0	0	0	0	0	0	0	0	0	0	0	0	0	0	0	0	0	0	11455000	0	0	0	0	0
Q9Y4D1	Q9Y4D1	Disheveled-associated activator of morphogenesis 1	DAAM1	1358900	0	0	0	0	0	0	0	0	0	0	0	0	0	0	0	0	0	0	0	0	0	0	0	0	0	1234200	0	0	0	0	0	0	0	0	0	0	0	0	0	0	0	0	0	0	0
P50570	P50570	Dynamin-2	DNM2	0	0	0	0	0	0	0	0	0	0	0	0	0	0	0	0	0	0	0	0	0	0	1680600	0	0	0	0	0	0	0	0	0	0	0	0	0	0	0	0	0	0	0	0	0	0	0
Q15075	Q15075	Early endosome antigen 1	EEA1	0	0	0	0	0	0	0	0	0	0	0	0	0	0	91142000	0	0	0	0	0	0	0	0	0	0	0	0	0	0	0	0	0	0	0	0	0	0	0	0	0	0	0	0	0	0	0
Q9NZN4	Q9NZN4	EH domain-containing protein 2	EHD2	0	0	0	0	0	0	0	0	0	0	0	0	0	0	0	0	0	0	0	0	0	0	2431500	0	0	0	0	0	0	0	0	0	0	0	0	0	0	0	0	0	0	0	601420	0	1461300	0
P13639	P13639	Elongation factor 2	EEF2	0	0	0	0	0	0	0	0	0	0	0	0	0	0	0	0	0	0	0	0	0	0	0	0	0	0	0	0	0	0	0	0	0	0	0	0	1511800	0	0	0	2652300	0	0	0	0	0
P49411	P49411	Elongation factor Tu, mitochondrial	TUFM	0	0	0	0	0	0	0	0	0	0	0	0	0	0	0	0	0	0	0	0	0	0	0	0	0	0	0	0	0	0	0	0	0	0	0	0	0	0	0	0	0	0	0	0	0	0
P15170;Q8IYD1	P15170;Q8IYD1	Eukaryotic peptide chain release factor GTP-binding subunit ERF3A;Eukaryotic peptide chain release factor GTP-binding subunit ERF3B	GSPT1;GSPT2	0	0	0	0	0	0	0	0	0	0	0	0	0	0	0	0	0	0	0	0	0	0	0	0	0	0	0	0	0	0	0	0	0	0	0	0	0	0	0	0	0	0	0	0	0	0
Q86WI1	Q86WI1	Fibrocystin-L	PKHD1L1	0	0	0	0	0	0	0	0	0	0	0	0	0	0	0	0	0	0	0	0	0	0	0	0	0	0	1607500	0	0	0	0	0	0	0	0	0	0	0	0	0	0	0	2678700	0	0	0
Q9Y2Q3	Q9Y2Q3	Glutathione S-transferase kappa 1	GSTK1	0	0	0	0	0	0	0	0	0	0	0	0	0	0	0	0	0	0	0	0	0	0	0	0	0	0	0	0	0	0	0	0	0	0	0	0	0	0	0	0	0	0	0	0	0	0
P48637	P48637	Glutathione synthetase	GSS	0	0	0	0	0	0	0	0	0	0	0	0	0	0	0	0	0	0	0	0	0	0	0	0	0	0	0	0	0	0	0	0	0	0	0	0	0	0	0	0	3785200	0	2663500	0	0	0
Q9Y4H4	Q9Y4H4	G-protein-signaling modulator 3	GPSM3	0	0	0	0	0	0	0	0	0	0	0	0	0	0	0	0	0	0	0	0	0	0	7628600	0	0	0	0	0	0	0	0	0	0	0	0	0	0	0	0	0	0	0	3864200	0	0	0
P01854	P01854	Ig epsilon chain C region	IGHE	0	0	0	3293100	0	0	0	0	0	0	0	0	5999100	0	5345600	0	0	0	0	0	0	0	0	0	0	0	0	0	0	0	0	0	0	0	0	0	0	0	0	0	0	0	0	0	0	0
P09960	P09960	Leukotriene A-4 hydrolase	LTA4H	0	0	0	0	0	0	0	0	0	0	0	0	0	0	0	0	0	2667000	0	0	0	0	2623200	0	0	0	0	0	0	0	0	0	0	0	0	0	0	0	0	0	0	0	0	0	0	0
Q14764	Q14764	Major vault protein	MVP	7213500	0	0	0	0	0	0	0	0	0	0	0	0	0	0	0	0	0	0	0	10109000	0	0	0	0	0	0	0	0	0	0	0	0	0	0	0	0	0	0	0	0	0	7247400	5982800	0	0
Q9UJ68	Q9UJ68	Mitochondrial peptide methionine sulfoxide reductase	MSRA	0	0	0	0	0	0	0	0	0	0	0	0	0	0	0	0	0	0	0	0	0	0	0	0	0	0	0	0	0	0	0	0	0	0	0	0	0	0	0	0	0	0	1517900	0	0	0
E9PL57;Q15843	E9PL57;Q15843	NEDD8	NEDD8-MDP1;NEDD8	0	0	0	0	0	0	0	0	0	5082600	0	0	0	0	0	0	0	0	0	0	0	0	0	0	0	0	0	0	0	0	0	0	0	0	0	0	0	0	0	0	6527300	5157400	5777700	0	0	0
P53801	P53801	Pituitary tumor-transforming gene 1 protein-interacting protein	PTTG1IP	0	0	0	0	0	0	0	0	0	0	0	5139500	0	0	0	0	0	0	0	0	0	0	0	0	0	0	0	0	0	0	0	0	0	0	0	0	0	0	0	0	0	0	6244300	0	0	0
P26599;O95758	P26599	Polypyrimidine tract-binding protein 1	PTBP1	0	0	0	0	0	0	0	0	0	0	0	0	0	0	0	0	0	0	0	0	0	0	0	0	0	0	1573600	0	0	0	0	0	0	0	0	0	0	0	0	0	0	0	0	0	0	0
Q92530	Q92530	Proteasome inhibitor PI31 subunit	PSMF1	0	0	0	0	0	0	0	0	0	0	0	0	0	0	0	0	0	974320	0	0	0	0	965720	0	0	0	0	0	0	0	0	0	0	0	0	0	0	0	0	0	0	0	0	0	0	0
P28062	P28062	Proteasome subunit beta type-8	PSMB8	0	0	0	0	0	0	0	0	0	0	0	0	0	0	0	0	0	0	0	0	0	0	7936200	0	0	0	0	0	0	0	0	0	0	0	0	0	0	0	0	0	0	0	0	0	0	0
P28065	P28065	Proteasome subunit beta type-9	PSMB9	0	0	0	0	0	0	0	0	0	0	0	0	0	0	0	0	0	0	0	0	0	0	5799400	0	0	0	0	0	0	0	0	0	0	0	0	0	0	0	0	0	0	0	2163200	0	0	0
Q9NUQ9;Q9H0Q0	Q9NUQ9	Protein FAM49B	FAM49B	0	0	0	0	0	0	0	0	0	0	0	0	0	0	0	0	0	0	0	0	0	0	3077000	0	0	0	0	0	0	0	0	0	0	0	0	0	0	0	0	0	0	0	0	0	0	0
Q05655	Q05655	Protein kinase C delta type;Protein kinase C delta type regulatory subunit;Protein kinase C delta type catalytic subunit	PRKCD	0	0	0	0	0	0	0	0	0	0	0	0	0	0	0	0	0	0	0	0	0	0	0	0	0	0	0	0	0	0	0	0	0	0	0	0	0	0	0	0	0	0	0	0	0	0
Q96RT1	Q96RT1	Protein LAP2	ERBB2IP	0	0	0	0	0	0	0	0	0	0	0	0	0	0	0	0	0	0	0	0	0	0	786640	0	0	0	0	0	0	0	0	0	0	0	978220	0	0	0	0	0	0	0	0	0	0	0
Q96RI0	Q96RI0	Proteinase-activated receptor 4	F2RL3	0	0	0	0	0	0	0	0	0	0	0	0	0	0	0	0	0	0	0	0	0	0	0	0	0	0	0	0	0	0	0	0	0	0	0	0	0	0	0	0	0	0	0	0	0	0
P46940	P46940	Ras GTPase-activating-like protein IQGAP1	IQGAP1	0	0	1663600	0	0	0	0	0	0	0	0	0	0	0	0	0	0	0	0	0	0	0	3543000	0	0	2152400	0	0	0	0	0	0	0	0	0	0	0	0	0	0	0	0	0	0	0	0
P13489	P13489	Ribonuclease inhibitor	RNH1	0	0	0	0	0	0	0	0	0	0	0	0	0	0	0	0	0	0	0	0	0	0	0	0	0	0	0	0	0	0	0	0	0	0	0	0	0	0	0	0	10144000	0	0	0	0	0
P40763	P40763	Signal transducer and activator of transcription 3	STAT3	0	0	0	0	0	0	0	0	0	0	0	0	0	0	0	0	0	0	0	0	0	0	0	0	0	0	1844700	0	0	0	0	0	0	0	0	0	0	0	0	0	0	0	0	0	0	0
Q13586	Q13586	Stromal interaction molecule 1	STIM1	0	0	0	0	0	0	0	0	0	0	0	0	0	0	0	0	0	0	0	0	0	0	0	0	0	0	0	0	0	0	0	0	0	0	0	0	0	0	0	0	0	0	1399200	0	0	0
Q16881	Q16881	Thioredoxin reductase 1, cytoplasmic	TXNRD1	0	0	0	0	0	0	0	0	0	0	0	0	0	0	0	0	0	0	0	0	0	0	0	0	0	0	0	0	0	0	0	0	0	0	0	0	0	0	0	0	1702200	0	0	0	0	0
Q8TF42	Q8TF42	Ubiquitin-associated and SH3 domain-containing protein B	UBASH3B	0	0	0	0	0	0	0	0	0	0	0	0	0	0	0	0	0	0	0	0	0	0	0	0	0	0	2748700	0	0	0	0	0	0	0	0	0	0	0	0	0	0	0	2490800	0	0	0
P06132	P06132	Uroporphyrinogen decarboxylase	UROD	0	0	0	0	0	0	0	0	0	0	0	0	0	0	0	0	0	0	0	0	0	0	0	0	0	0	0	0	0	0	0	0	0	0	0	0	0	0	0	0	0	0	3343400	0	0	0
O75396	O75396	Vesicle-trafficking protein SEC22b	SEC22B	0	0	0	0	0	0	0	0	0	2801400	0	0	0	0	0	0	0	0	0	0	0	0	0	0	0	0	0	0	0	0	0	0	0	0	0	0	0	0	0	0	11542000	0	4103600	0	0	2734200
O00487	O00487	26S proteasome non-ATPase regulatory subunit 14	PSMD14	0	0	0	0	0	0	0	0	0	0	2414600	0	0	0	0	0	0	0	0	0	0	0	2191900	0	0	0	0	0	0	0	0	0	0	0	0	0	0	0	0	0	0	0	0	0	0	0
Q15008	Q15008	26S proteasome non-ATPase regulatory subunit 6	PSMD6	0	0	0	0	0	0	0	0	0	0	0	0	0	0	0	0	0	7432200	0	0	0	0	6672700	0	0	0	0	0	0	0	0	0	0	0	0	0	0	0	0	0	0	0	0	0	0	0
P54819	P54819	Adenylate kinase 2, mitochondrial;Adenylate kinase 2, mitochondrial, N-terminally processed	AK2	8288600	0	0	0	0	0	0	0	0	4946900	0	0	0	0	0	0	0	0	0	0	0	0	0	0	0	0	0	0	0	0	0	0	0	0	0	0	0	0	0	0	13138000	0	0	0	0	0
P08319	P08319	Alcohol dehydrogenase 4	ADH4	0	0	0	0	0	0	3142500	0	0	0	0	0	0	0	0	0	0	0	0	0	0	0	0	0	0	0	0	0	0	0	0	0	10367000	0	0	0	0	0	0	0	0	1927300	0	0	0	0
Q01433	Q01433	AMP deaminase 2	AMPD2	0	0	0	0	0	0	0	0	0	0	0	0	0	0	0	0	0	0	0	0	0	0	0	0	0	0	0	0	0	0	0	0	0	0	0	0	0	0	0	0	5345500	0	3472500	0	0	0
Q9HB71	Q9HB71	Calcyclin-binding protein	CACYBP	0	0	0	0	0	0	0	0	0	0	0	0	0	0	0	0	0	0	0	0	0	0	0	0	0	0	0	0	0	0	0	0	0	0	0	0	0	0	0	0	0	0	0	0	0	0
P08311	P08311	Cathepsin G	CTSG	0	0	0	0	0	0	0	0	0	0	0	0	0	0	0	0	0	0	0	0	0	0	0	0	0	0	0	0	4756300	0	0	0	0	0	0	0	0	0	0	0	1057800	1968600	0	0	0	0
O00501	O00501	Claudin-5	CLDN5	0	0	0	0	0	0	0	0	0	0	0	0	0	0	0	0	0	0	0	0	0	0	0	0	0	1970100	0	0	0	0	0	0	0	0	0	0	0	0	0	0	0	0	0	2340000	0	0
A6NMZ7	A6NMZ7	Collagen alpha-6(VI) chain	COL6A6	0	0	4526800	0	0	0	0	0	0	0	0	0	0	0	0	0	0	0	0	0	0	0	0	0	0	0	0	0	0	0	0	0	0	0	0	0	0	0	0	0	0	0	0	5817800	0	0
P08174	P08174	Complement decay-accelerating factor	CD55	0	0	0	0	0	0	0	0	0	0	0	0	0	0	0	0	0	0	0	0	0	0	6941700	0	0	0	1590300	0	0	0	0	0	0	0	0	0	0	0	0	0	0	0	1725800	0	0	0
P17927	P17927	Complement receptor type 1	CR1	0	0	0	0	0	0	0	0	0	0	0	0	0	0	0	0	0	0	0	0	0	0	2821000	0	0	0	0	0	0	0	0	0	0	0	0	0	0	0	0	0	0	0	0	0	0	0
Q99829	Q99829	Copine-1	CPNE1	0	0	0	0	0	0	0	0	0	0	0	3933100	0	0	0	0	0	0	0	0	0	0	0	0	0	0	0	0	0	0	0	0	0	0	0	0	0	0	0	0	0	0	3794900	0	0	0
Q53TN4	Q53TN4	Cytochrome b reductase 1	CYBRD1	0	0	0	0	0	0	6382900	0	0	13968000	0	0	0	0	0	0	0	0	0	0	0	0	4181400	0	0	0	0	0	0	0	0	0	0	0	0	0	0	0	0	0	0	0	0	0	0	0
P04839	P04839	Cytochrome b-245 heavy chain	CYBB	0	0	0	0	0	0	0	0	0	0	0	0	0	0	0	0	0	0	0	0	0	0	0	0	0	0	0	0	0	0	0	0	0	0	0	0	0	0	0	0	0	0	0	0	0	0
P99999;CON__P62894	P99999	Cytochrome c	CYCS	0	0	0	0	0	0	0	0	0	0	0	0	0	0	0	0	0	0	0	0	0	0	0	0	0	0	0	0	0	0	0	0	0	0	0	0	0	0	0	0	0	0	0	0	0	0
P21399	P21399	Cytoplasmic aconitate hydratase	ACO1	0	0	0	0	0	0	0	0	0	0	0	0	0	0	0	0	0	0	0	0	0	0	0	0	0	0	0	0	0	0	0	0	0	0	0	0	0	0	0	0	0	0	0	0	0	0
Q9NY33	Q9NY33	Dipeptidyl peptidase 3	DPP3	4627600	0	0	0	0	0	0	0	0	0	0	0	0	0	0	0	0	0	0	0	0	0	0	0	0	0	0	0	0	0	0	0	0	0	0	0	0	0	3960200	0	4422800	0	0	0	0	0
Q16531	Q16531	DNA damage-binding protein 1	DDB1	0	0	0	0	0	0	0	0	0	0	0	0	0	0	0	0	0	0	0	0	0	0	956390	0	0	0	0	0	0	0	0	0	0	0	0	0	0	0	0	0	0	0	0	0	0	0
P39656	P39656	Dolichyl-diphosphooligosaccharide--protein glycosyltransferase 48 kDa subunit	DDOST	0	0	0	0	0	0	0	0	0	0	0	0	0	0	0	0	0	0	0	0	0	0	0	0	0	0	0	0	0	0	0	0	0	0	0	0	0	0	0	0	4884700	0	1704200	0	0	0
Q9UIA9	Q9UIA9	Exportin-7	XPO7	0	0	0	0	0	0	0	0	0	0	0	0	0	0	0	0	0	0	0	0	0	0	1336900	0	0	0	0	0	0	0	0	0	0	0	0	0	0	0	0	0	0	0	0	0	0	0
Q01469;A8MUU1	Q01469	Fatty acid-binding protein, epidermal	FABP5	0	0	0	0	0	0	0	0	0	0	0	0	0	0	0	0	0	0	0	0	0	0	0	0	0	2542000	0	0	0	0	0	0	0	0	0	0	0	0	0	0	0	0	0	0	0	0
Q13642	Q13642	Four and a half LIM domains protein 1	FHL1	0	0	0	0	0	0	0	0	1743000	0	0	0	0	0	0	0	0	0	0	0	0	0	0	0	0	0	0	0	0	0	0	0	0	0	0	0	0	0	0	0	5107900	0	3963200	0	0	0
P14314	P14314	Glucosidase 2 subunit beta	PRKCSH	0	0	0	0	0	0	0	0	0	0	0	0	0	0	0	0	0	0	0	0	0	0	0	0	0	0	0	0	0	0	0	0	0	0	0	0	0	0	0	0	2791400	0	0	0	0	0
P37235;P84074;P61601	P37235;P84074	Hippocalcin-like protein 1;Neuron-specific calcium-binding protein hippocalcin	HPCAL1;HPCA	0	0	0	0	0	0	0	0	0	0	0	0	0	0	0	0	0	0	0	0	0	0	0	0	0	0	0	0	0	0	0	0	0	0	0	0	0	0	0	0	0	0	0	0	0	0
P49773	P49773	Histidine triad nucleotide-binding protein 1	HINT1	0	0	0	0	0	0	0	0	0	0	0	0	0	0	0	0	0	0	0	0	0	0	0	0	0	0	0	0	0	0	0	0	0	0	0	0	0	0	0	0	8751600	0	2619500	0	0	0
A0A0C4DH73;P01611	A0A0C4DH73;P01611	Ig kappa chain V-I region Wes	IGKV1-12	0	0	0	12026000	0	956860	0	0	0	0	0	0	0	0	0	0	0	0	0	0	2068800	0	0	0	0	0	0	0	0	0	0	0	0	0	0	0	0	0	0	0	0	0	0	0	0	0
P15814	P15814	Immunoglobulin lambda-like polypeptide 1	IGLL1	0	0	0	0	0	0	0	0	0	0	0	0	0	0	0	0	0	0	0	0	0	0	0	0	0	0	0	0	0	0	0	0	0	0	0	0	0	0	0	0	0	0	0	0	0	0
P50851	P50851	Lipopolysaccharide-responsive and beige-like anchor protein	LRBA	0	0	0	0	0	0	0	0	0	0	0	0	0	0	0	0	0	0	0	0	0	0	0	0	0	0	0	0	0	0	0	0	0	0	0	0	0	0	0	0	0	0	0	0	0	0
P01130	P01130	Low-density lipoprotein receptor	LDLR	0	0	0	0	0	0	0	0	0	0	0	0	0	5534800	0	0	0	0	0	0	0	0	0	0	0	9733100	0	0	0	0	0	0	0	0	0	0	0	0	0	0	0	0	0	3219500	0	0
Q14165	Q14165	Malectin	MLEC	7150700	0	0	0	0	0	0	0	2193100	0	0	0	0	0	0	0	0	0	0	0	0	0	0	0	0	0	0	0	0	0	0	0	0	0	0	0	0	0	0	0	0	0	1715200	0	0	0
O00264	O00264	Membrane-associated progesterone receptor component 1	PGRMC1	0	0	0	0	0	0	0	0	0	0	0	0	0	0	0	0	0	0	0	0	0	0	0	0	0	0	0	0	0	0	0	0	0	0	0	0	0	0	0	0	0	0	0	0	0	0
Q687X5	Q687X5	Metalloreductase STEAP4	STEAP4	0	0	0	0	0	0	0	0	0	0	0	0	0	0	0	0	0	0	0	0	0	0	21474000	0	15698000	0	0	0	0	0	0	0	0	0	0	0	0	0	0	0	0	0	0	0	0	0
Q16539	Q16539	Mitogen-activated protein kinase 14	MAPK14	0	0	0	0	0	0	0	0	0	0	0	0	0	0	0	0	0	0	0	0	0	0	0	0	0	0	0	0	0	0	0	0	0	0	0	0	0	0	0	0	0	0	0	0	0	0
Q6W4X9	Q6W4X9	Mucin-6	MUC6	0	0	0	0	0	0	0	0	0	0	0	0	0	0	0	0	0	0	0	0	0	0	0	0	0	0	0	0	2835000	0	0	0	8909400	0	0	0	0	37259000	0	0	0	0	0	0	0	0
P23368;Q16798	P23368	NAD-dependent malic enzyme, mitochondrial	ME2	0	0	0	0	0	0	0	0	0	0	0	0	0	0	0	0	0	0	0	0	0	0	0	0	0	0	0	0	0	0	0	0	0	0	0	0	0	0	0	0	0	0	0	0	0	0
Q15758	Q15758	Neutral amino acid transporter B(0)	SLC1A5	0	0	0	0	0	0	0	0	0	0	0	0	0	2910600	0	0	0	0	0	0	0	0	2328400	0	0	0	0	0	0	0	0	0	0	0	0	0	0	0	0	0	0	0	0	0	0	0
P43034	P43034	Platelet-activating factor acetylhydrolase IB subunit alpha	PAFAH1B1	0	0	0	0	0	0	0	0	0	0	0	0	0	0	0	0	0	0	0	0	0	0	0	0	0	0	0	0	0	0	0	0	0	0	0	0	0	0	0	0	0	0	989320	0	0	0
P11940;Q9H361;Q5JQF8;Q4VXU2;Q13310	P11940;Q9H361	Polyadenylate-binding protein 1;Polyadenylate-binding protein 3	PABPC1;PABPC3	0	0	0	0	0	0	0	0	0	0	0	0	0	0	0	0	0	0	0	0	0	0	0	0	0	0	0	0	0	0	0	0	0	0	0	0	0	0	0	0	0	0	1823400	0	0	0
Q13045	Q13045	Protein flightless-1 homolog	FLII	0	0	0	0	0	0	0	0	0	0	0	0	0	0	0	0	0	0	0	0	0	0	0	0	0	0	0	0	0	0	0	0	0	0	0	0	0	0	0	0	0	0	0	0	0	0
P17252;P05129	P17252	Protein kinase C alpha type	PRKCA	0	0	0	0	0	0	0	0	0	0	0	0	0	0	0	0	0	0	0	0	0	0	0	0	0	0	4562400	0	0	0	0	0	0	0	0	0	0	0	0	0	0	0	0	0	0	0
F8W810;Q2VIR3;P41091	F8W810;Q2VIR3;P41091	Putative eukaryotic translation initiation factor 2 subunit 3-like protein;Eukaryotic translation initiation factor 2 subunit 3	EIF2S3L;EIF2S3	0	0	0	0	0	0	0	0	0	0	0	0	0	0	0	0	0	0	0	0	0	0	0	0	0	0	0	0	0	0	0	0	0	0	0	0	0	0	0	0	1682900	0	1659900	0	0	0
P52306	P52306	Rap1 GTPase-GDP dissociation stimulator 1	RAP1GDS1	0	0	0	0	0	0	0	0	0	0	0	0	0	0	0	0	0	0	0	0	0	0	0	0	0	0	0	0	0	0	0	0	0	0	0	0	0	0	0	0	0	0	0	0	0	0
P18433	P18433	Receptor-type tyrosine-protein phosphatase alpha	PTPRA	0	0	0	0	0	0	0	0	0	0	0	0	0	0	0	0	0	0	0	0	0	0	0	0	0	0	3856600	0	0	0	0	0	0	0	0	0	0	0	0	0	0	0	3542600	0	0	0
O95197	O95197	Reticulon-3	RTN3	0	0	0	0	0	0	0	0	0	0	0	0	0	0	0	0	1627200	0	0	0	0	0	0	0	0	0	0	0	0	0	0	0	0	0	0	0	0	0	0	0	0	0	0	0	0	0
Q9Y265	Q9Y265	RuvB-like 1	RUVBL1	0	0	0	0	0	0	0	0	0	0	0	0	0	0	0	0	0	0	0	0	0	0	1548000	0	0	0	0	0	0	0	0	0	0	0	0	0	0	0	0	0	0	0	0	0	0	1455200
Q13043;Q13188	Q13043	Serine/threonine-protein kinase 4;Serine/threonine-protein kinase 4 37kDa subunit;Serine/threonine-protein kinase 4 18kDa subunit	STK4	0	0	0	0	0	0	0	0	0	0	0	0	0	0	0	0	0	0	0	0	0	0	648490	0	0	0	0	0	0	0	0	0	0	0	0	0	0	0	0	0	0	0	0	0	0	0
P50453	P50453	Serpin B9	SERPINB9	0	0	0	0	0	0	0	0	0	0	16505000	0	0	0	0	0	0	0	0	0	0	0	0	0	0	0	0	0	0	0	0	0	0	0	0	0	0	0	0	0	14961000	0	0	0	0	0
Q15005	Q15005	Signal peptidase complex subunit 2	SPCS2	0	0	0	0	0	0	0	0	0	0	0	0	0	0	0	0	0	0	0	0	0	0	0	0	0	0	0	0	0	0	0	0	0	0	0	0	0	0	0	0	2407000	0	1340400	0	0	0
Q8N9U0	Q8N9U0	Tandem C2 domains nuclear protein	TC2N	0	0	0	0	0	0	0	0	0	0	0	0	0	0	0	0	0	0	0	0	0	0	0	0	0	0	837990	0	0	0	0	0	0	0	0	0	0	0	0	0	0	0	1517600	0	0	0
Q8NBS9	Q8NBS9	Thioredoxin domain-containing protein 5	TXNDC5	0	0	0	0	0	0	0	0	0	0	0	0	0	0	0	0	0	0	0	0	0	0	0	0	0	0	0	0	0	0	0	0	0	0	0	0	0	0	0	0	0	0	0	0	0	1270800
Q99816	Q99816	Tumor susceptibility gene 101 protein	TSG101	0	0	0	0	0	0	0	0	0	0	0	0	0	0	0	0	0	0	0	0	0	0	5010000	0	0	0	0	0	0	0	0	0	0	0	0	0	0	0	0	0	0	0	0	0	0	0
Q9NYU2	Q9NYU2	UDP-glucose:glycoprotein glucosyltransferase 1	UGGT1	0	0	0	0	0	0	0	0	0	0	0	0	0	0	0	0	0	0	0	0	0	0	0	0	0	0	0	0	0	0	0	0	0	0	0	0	0	0	0	0	0	0	0	0	0	0
O00159	O00159	Unconventional myosin-Ic	MYO1C	0	0	0	0	0	0	0	0	0	0	0	5158100	0	0	0	0	0	0	0	0	0	0	2742300	0	0	0	1533900	0	0	0	0	0	0	0	0	0	0	0	0	0	0	0	0	0	0	0
Q9H9H4	Q9H9H4	Vacuolar protein sorting-associated protein 37B	VPS37B	0	0	0	0	0	0	0	0	0	0	0	0	0	0	0	0	0	0	0	0	0	0	3205000	0	0	0	0	0	0	0	0	0	0	0	0	0	0	0	0	0	0	0	0	0	0	0
Q12907	Q12907	Vesicular integral-membrane protein VIP36	LMAN2	0	0	0	0	0	0	0	0	0	0	0	0	0	0	0	0	0	0	0	0	0	0	2181900	0	0	0	0	0	0	0	0	0	0	0	0	0	0	0	0	0	0	0	1394400	0	0	0
P21796	P21796	Voltage-dependent anion-selective channel protein 1	VDAC1	2557900	0	0	0	0	0	0	0	2214800	0	0	0	0	0	0	0	0	0	0	0	0	0	0	0	0	0	0	0	0	0	0	0	0	0	0	0	0	0	0	0	4677100	0	0	0	0	0
P36543	P36543	V-type proton ATPase subunit E 1	ATP6V1E1	0	0	0	0	0	0	0	0	0	0	0	0	0	0	0	0	0	0	0	0	0	0	1124900	0	0	0	0	0	0	0	0	0	0	0	0	0	0	0	0	0	0	0	751290	0	0	0
Q9NQW7	Q9NQW7	Xaa-Pro aminopeptidase 1	XPNPEP1	0	0	0	0	0	0	0	0	0	0	0	0	0	0	0	0	0	0	0	0	0	0	0	0	0	0	0	0	0	0	0	0	0	0	0	0	0	0	0	0	0	0	2654800	0	0	0
O43895	O43895	Xaa-Pro aminopeptidase 2	XPNPEP2	0	0	0	0	0	0	0	0	0	0	0	0	0	0	0	0	0	0	0	0	0	0	0	0	0	0	0	0	0	0	0	0	0	0	7275300	0	0	0	0	0	0	0	0	0	0	0
A0A0B4J1V1;A0A075B7F0;A0A0C4DH32	A0A0B4J1V1;A0A075B7F0;A0A0C4DH32		IGHV3-21;IGHV3OR16-10;IGHV3-20	0	2264100	0	0	0	0	0	0	0	0	0	0	0	0	0	0	0	0	0	0	0	1588000	0	0	0	0	0	0	0	0	0	0	0	0	2051000	0	0	0	0	0	0	0	0	0	0	0
P09543	P09543	2,3-cyclic-nucleotide 3-phosphodiesterase	CNP	0	0	0	0	0	0	0	0	0	0	0	0	0	0	0	0	0	1515200	0	0	0	0	2054400	0	0	0	0	0	0	0	0	0	0	0	0	0	0	0	0	0	0	0	0	0	0	0
P62191	P62191	26S protease regulatory subunit 4	PSMC1	0	0	0	0	0	0	0	0	0	0	0	0	0	0	0	0	0	0	0	0	0	0	2549600	0	0	0	0	0	0	0	0	0	0	0	0	0	0	0	0	0	0	0	0	0	0	0
Q99460	Q99460	26S proteasome non-ATPase regulatory subunit 1	PSMD1	0	0	0	0	0	0	0	0	0	0	0	0	0	0	0	0	0	0	0	0	0	0	1159500	0	0	0	0	0	0	0	0	0	0	0	0	0	0	0	0	0	0	0	0	0	0	0
O00232	O00232	26S proteasome non-ATPase regulatory subunit 12	PSMD12	0	0	0	0	0	0	0	0	0	0	0	0	0	0	0	0	0	0	0	0	0	0	0	0	0	0	0	0	0	0	0	0	0	0	0	0	0	0	0	0	0	0	0	0	0	0
O43242	O43242	26S proteasome non-ATPase regulatory subunit 3	PSMD3	0	0	0	0	0	0	0	0	0	0	0	0	0	0	0	0	0	0	0	0	0	0	2143200	0	0	0	0	0	0	0	0	0	0	0	0	0	0	0	0	0	0	0	0	0	0	0
P25325	P25325	3-mercaptopyruvate sulfurtransferase	MPST	0	0	0	0	0	0	0	0	0	0	0	0	0	0	0	0	0	0	0	0	0	0	0	0	0	0	0	0	0	0	0	0	0	0	0	0	0	0	0	0	0	0	3474000	0	0	0
P22303	P22303	Acetylcholinesterase	ACHE	0	0	0	0	0	0	0	0	0	0	0	0	0	0	0	0	0	10034000	0	0	0	0	0	0	0	0	0	0	0	0	0	0	0	0	0	0	0	0	0	0	0	0	0	0	0	0
Q10588	Q10588	ADP-ribosyl cyclase/cyclic ADP-ribose hydrolase 2	BST1	0	0	0	0	0	0	0	0	0	0	0	0	0	0	0	0	0	0	0	0	0	0	4771700	0	0	0	0	0	0	0	0	0	0	0	0	0	0	0	0	0	0	0	0	0	0	0
P84085	P84085	ADP-ribosylation factor 5	ARF5	0	0	0	0	0	0	0	0	0	0	0	0	0	0	0	0	0	0	0	0	0	0	0	0	0	0	0	0	0	0	0	0	0	0	0	0	0	0	0	0	0	0	0	0	0	0
O00468	O00468	Agrin;Agrin N-terminal 110 kDa subunit;Agrin C-terminal 110 kDa subunit;Agrin C-terminal 90 kDa fragment;Agrin C-terminal 22 kDa fragment	AGRN	0	0	0	0	0	0	0	0	0	0	0	0	0	0	0	0	0	0	0	0	0	0	0	0	0	0	0	0	0	1703200	0	0	0	0	0	0	0	0	0	0	0	2578600	0	0	0	0
Q9UKU9;O95841	Q9UKU9	Angiopoietin-related protein 2	ANGPTL2	0	16619000	0	0	0	0	0	0	0	0	0	0	0	0	0	0	0	0	0	0	0	0	0	0	0	0	0	0	0	0	0	0	0	0	0	0	0	0	0	0	0	0	0	0	0	0
O43747	O43747	AP-1 complex subunit gamma-1	AP1G1	0	0	0	0	0	0	0	0	0	0	0	0	0	0	0	0	0	0	0	0	0	0	0	0	0	0	0	0	0	0	0	0	0	0	0	0	0	0	0	0	0	0	0	0	0	0
Q96P48	Q96P48	Arf-GAP with Rho-GAP domain, ANK repeat and PH domain-containing protein 1	ARAP1	0	0	0	0	0	0	0	0	0	0	0	0	0	0	0	0	0	0	0	0	0	0	0	0	0	0	0	0	0	0	0	0	0	0	0	0	0	0	0	0	0	0	0	0	0	0
P17174	P17174	Aspartate aminotransferase, cytoplasmic	GOT1	0	0	0	0	0	0	0	0	0	0	0	0	0	0	0	0	0	0	0	0	0	0	0	0	0	0	0	0	0	0	0	0	0	0	0	0	2289000	0	0	0	4800600	0	0	0	0	0
Q6DD88	Q6DD88	Atlastin-3	ATL3	0	0	0	0	0	0	0	0	0	0	0	0	0	0	0	0	0	0	0	0	0	0	0	0	0	0	0	0	0	0	0	0	0	0	0	0	0	0	0	0	0	0	0	0	0	0
P29374	P29374	AT-rich interactive domain-containing protein 4A	ARID4A	0	0	0	0	0	0	0	0	0	0	0	0	0	0	0	0	0	0	0	0	0	10974000	0	0	0	0	0	0	0	0	0	0	0	0	0	0	0	0	0	0	0	0	0	0	0	0
O95342	O95342	Bile salt export pump	ABCB11	0	0	0	0	0	0	5156700	0	0	0	0	0	0	0	0	0	0	0	0	0	0	0	0	0	0	0	0	0	0	0	0	0	2352300	0	0	0	0	0	0	0	0	0	0	0	0	0
P07738	P07738	Bisphosphoglycerate mutase	BPGM	0	0	0	0	0	0	0	0	0	0	0	0	0	0	0	0	0	1542000	0	0	0	0	0	0	0	0	0	0	0	0	0	0	0	0	0	0	0	0	0	0	0	0	0	0	0	0
P18577;Q02161	P18577;Q02161	Blood group Rh(CE) polypeptide;Blood group Rh(D) polypeptide	RHCE;RHD	0	0	0	0	0	0	0	0	0	0	0	0	0	0	0	0	0	0	0	0	0	0	47773000	0	0	0	0	0	0	0	0	0	0	0	0	0	0	0	0	0	0	0	0	0	0	17534000
Q9NP55	Q9NP55	BPI fold-containing family A member 1	BPIFA1	0	0	0	0	0	0	0	0	0	0	0	0	0	0	0	0	0	0	0	0	0	0	2461100	0	0	0	0	0	0	0	0	0	0	0	0	0	0	0	0	0	0	0	0	0	0	0
Q9UHR4	Q9UHR4	Brain-specific angiogenesis inhibitor 1-associated protein 2-like protein 1	BAIAP2L1	0	0	0	0	0	0	0	0	0	0	0	0	0	0	0	0	0	0	0	0	0	0	1726100	0	0	0	0	0	0	0	0	0	0	0	0	0	0	0	0	0	0	0	0	0	0	0
Q8N6Q3	Q8N6Q3	CD177 antigen	CD177	0	0	0	0	0	0	0	0	0	0	0	0	0	0	0	0	0	0	0	0	0	0	2508900	0	0	0	0	0	0	0	0	0	0	0	0	0	0	0	0	0	4674200	0	0	0	0	0
Q9NRR3	Q9NRR3	CDC42 small effector protein 2	CDC42SE2	0	0	0	0	0	0	0	0	0	0	0	0	0	0	0	0	0	2027700	0	0	0	0	0	0	0	0	0	0	0	0	0	0	0	0	0	0	0	0	0	0	0	0	0	0	0	0
Q8IWA5	Q8IWA5	Choline transporter-like protein 2	SLC44A2	0	0	0	0	0	0	0	0	0	0	0	0	0	0	0	0	0	0	0	0	0	0	0	0	0	0	0	0	0	0	0	0	0	0	0	0	0	0	0	0	0	0	0	0	0	0
P02458	P02458	Collagen alpha-1(II) chain;Collagen alpha-1(II) chain;Chondrocalcin	COL2A1	0	0	0	0	0	0	0	0	0	0	0	0	0	0	0	0	0	0	0	0	1251000	0	1133900	0	0	0	0	0	0	0	0	0	0	0	0	0	0	0	0	0	0	0	0	0	0	0
P61201	P61201	COP9 signalosome complex subunit 2	COPS2	0	0	0	0	0	0	0	0	0	0	0	0	0	0	0	0	0	0	0	0	0	0	0	0	0	0	0	0	0	0	0	0	0	0	0	0	0	0	0	0	0	0	0	0	0	0
Q7L5N1	Q7L5N1	COP9 signalosome complex subunit 6	COPS6	0	0	0	0	0	0	0	0	0	0	0	0	0	0	0	0	0	0	0	0	0	0	0	0	0	0	0	0	0	0	0	0	0	0	0	0	0	0	0	0	0	0	0	0	0	0
Q99627	Q99627	COP9 signalosome complex subunit 8	COPS8	0	0	0	0	0	0	0	0	0	5893400	0	0	0	0	0	0	0	0	0	0	0	0	0	0	0	0	0	0	0	0	0	0	0	0	0	0	0	0	0	0	3925400	0	0	0	0	0
P25025	P25025	C-X-C chemokine receptor type 2	CXCR2	0	0	0	0	0	0	0	0	0	0	0	0	0	0	0	0	0	0	0	0	0	0	3360200	0	0	0	0	0	0	0	0	0	0	0	0	0	0	0	0	0	0	0	0	0	0	0
Q8NEU8	Q8NEU8	DCC-interacting protein 13-beta	APPL2	0	0	0	0	0	0	0	0	0	0	0	0	0	0	0	0	0	0	0	0	0	0	0	0	0	0	0	0	0	0	0	0	0	0	0	0	0	0	0	0	0	0	0	0	0	0
P09417	P09417	Dihydropteridine reductase	QDPR	0	0	0	0	0	0	0	0	0	0	0	0	0	0	0	0	0	0	0	0	0	0	0	0	0	0	0	0	0	0	0	0	0	0	0	0	0	0	0	0	6842600	0	1962300	0	0	0
O60496	O60496	Docking protein 2	DOK2	0	0	0	0	0	0	0	0	0	0	0	0	0	0	0	0	0	0	0	0	0	0	0	0	0	0	1358300	0	0	0	0	0	0	0	0	0	0	0	0	0	0	0	0	0	0	0
Q7L591	Q7L591	Docking protein 3	DOK3	0	0	0	0	0	0	0	0	0	0	0	0	0	0	0	0	0	0	0	0	0	0	0	0	0	0	0	0	0	0	0	0	0	0	0	0	0	0	0	0	0	0	0	0	0	0
Q8NG06	Q8NG06	E3 ubiquitin-protein ligase TRIM58	TRIM58	0	0	0	0	0	0	0	0	0	0	0	0	0	0	0	0	0	0	0	0	0	0	2114800	0	0	0	0	0	0	0	0	0	0	0	0	0	0	0	0	0	0	0	0	0	0	0
Q5T4S7	Q5T4S7	E3 ubiquitin-protein ligase UBR4	UBR4	0	0	0	0	0	0	0	0	0	0	0	0	0	0	0	0	0	0	0	0	0	0	657760	0	0	0	0	0	0	0	0	0	0	0	0	0	0	0	0	0	0	0	0	0	0	0
Q9H223	Q9H223	EH domain-containing protein 4	EHD4	0	0	0	0	0	0	0	0	0	0	0	0	0	0	0	0	0	0	0	1750200	0	0	3728000	0	0	0	0	0	0	0	0	0	0	0	0	0	0	0	0	0	0	0	0	0	0	0
P29692	P29692	Elongation factor 1-delta	EEF1D	0	0	0	0	0	0	0	0	0	0	0	0	0	0	0	0	0	0	0	0	0	0	0	0	0	0	0	0	0	0	0	0	0	0	0	0	0	0	0	0	0	0	2027400	0	0	0
P42566	P42566	Epidermal growth factor receptor substrate 15	EPS15	0	0	0	0	0	0	0	0	0	0	0	0	0	0	0	0	0	0	0	0	0	0	671380	0	0	0	0	0	0	0	0	0	0	0	0	0	0	0	0	0	0	0	0	0	0	0
P62495	P62495	Eukaryotic peptide chain release factor subunit 1	ETF1	0	0	0	0	0	0	0	0	0	0	0	0	0	0	0	0	0	0	0	0	0	0	0	0	0	0	0	0	0	0	0	0	0	0	0	0	0	0	0	0	0	0	0	0	0	0
P02792	P02792	Ferritin light chain	FTL	0	0	2554100	0	0	0	0	0	0	0	0	0	0	0	0	0	0	0	0	0	0	0	0	0	0	0	0	0	0	0	0	0	0	0	0	0	0	0	0	0	0	0	0	0	0	0
P43250;P34947	P43250;P34947	G protein-coupled receptor kinase 6;G protein-coupled receptor kinase 5	GRK6;GRK5	0	0	0	0	0	0	0	0	0	0	0	0	0	0	0	0	0	0	0	0	0	0	0	0	0	0	0	0	0	12328000	0	0	0	0	0	0	0	0	0	0	0	0	0	0	0	0
Q9HC38	Q9HC38	Glyoxalase domain-containing protein 4	GLOD4	0	0	0	0	0	0	0	0	0	0	0	0	0	0	0	0	0	0	0	0	0	0	0	0	0	0	0	0	0	0	0	0	0	0	0	0	0	0	0	0	0	0	0	0	0	0
Q9BX10	Q9BX10	GTP-binding protein 2	GTPBP2	0	0	0	0	0	0	0	0	0	0	0	0	0	0	0	0	0	0	0	0	0	0	0	0	0	0	1125100	0	0	0	0	0	0	0	0	0	0	0	0	0	0	0	0	0	0	0
P59768	P59768	Guanine nucleotide-binding protein G(I)/G(S)/G(O) subunit gamma-2	GNG2	0	0	0	0	0	0	0	0	0	0	0	0	0	0	0	0	0	0	0	0	0	0	2578900	0	0	0	0	0	0	0	0	0	0	0	0	0	0	0	0	0	0	0	0	0	0	0
P17066;P48741	P17066;P48741	Heat shock 70 kDa protein 6;Putative heat shock 70 kDa protein 7	HSPA6;HSPA7	0	0	0	0	0	0	0	0	0	0	0	0	0	0	0	0	0	0	0	0	0	0	0	0	0	0	0	0	0	0	0	0	0	0	0	0	0	0	0	0	0	0	0	0	0	0
O00410	O00410	Importin-5	IPO5	0	0	0	0	0	0	0	0	0	0	0	0	0	0	0	0	0	0	0	0	0	0	0	0	0	0	0	0	0	0	0	0	0	0	0	0	0	0	0	0	0	0	0	0	0	0
P26006	P26006	Integrin alpha-3;Integrin alpha-3 heavy chain;Integrin alpha-3 light chain	ITGA3	4414700	0	0	0	0	0	0	0	0	0	0	0	0	0	0	0	0	0	0	0	0	0	1654400	0	0	0	0	0	0	0	0	0	0	0	0	0	0	0	0	0	0	0	0	0	0	0
Q96AG4	Q96AG4	Leucine-rich repeat-containing protein 59	LRRC59	0	0	0	0	0	0	0	0	0	0	0	0	0	0	0	0	0	0	0	0	0	0	0	0	0	0	0	0	0	0	0	0	0	0	0	0	0	0	0	0	0	0	0	0	0	0
P10619	P10619	Lysosomal protective protein;Lysosomal protective protein 32 kDa chain;Lysosomal protective protein 20 kDa chain	CTSA	0	0	0	0	0	0	0	0	0	0	0	0	0	0	0	0	0	0	0	0	0	0	0	0	0	0	0	0	0	0	0	0	0	0	0	0	0	0	0	0	0	0	0	0	0	0
O43451;Q2M2H8	O43451	Maltase-glucoamylase, intestinal;Maltase;Glucoamylase	MGAM	0	0	0	0	0	0	0	0	0	0	0	0	0	0	0	0	0	0	0	0	0	0	3448900	0	0	0	0	0	0	0	0	0	0	0	0	0	0	0	0	0	0	0	0	0	0	0
Q9Y5P6	Q9Y5P6	Mannose-1-phosphate guanyltransferase beta	GMPPB	0	0	0	0	0	0	0	0	0	0	0	0	0	0	0	0	0	0	0	0	0	3575900	0	0	0	0	0	0	0	0	0	0	0	0	0	0	0	0	0	0	0	0	0	0	0	0
P12829	P12829	Myosin light chain 4	MYL4	0	0	0	0	0	0	0	0	0	0	0	0	0	0	0	0	0	0	4669800	0	0	0	0	0	0	0	0	0	0	0	0	0	0	0	0	0	0	0	0	0	0	0	1067100	0	0	0
Q9NZQ3	Q9NZQ3	NCK-interacting protein with SH3 domain	NCKIPSD	0	0	0	0	0	0	0	0	0	0	0	0	0	0	0	0	0	0	0	0	0	0	0	0	0	0	0	0	0	0	0	0	0	0	0	0	0	0	0	0	0	0	0	0	0	0
Q13564	Q13564	NEDD8-activating enzyme E1 regulatory subunit	NAE1	0	0	0	0	3890400	0	0	0	0	0	0	0	0	0	0	0	0	0	0	0	0	0	0	0	0	0	0	0	0	0	0	0	0	0	0	0	0	0	0	0	0	4975100	0	0	0	0
Q6XQN6	Q6XQN6	Nicotinate phosphoribosyltransferase	NAPRT	0	0	0	0	0	0	0	0	0	0	0	0	0	0	0	0	0	0	0	0	0	0	0	0	0	0	0	0	0	0	0	0	0	0	0	0	0	0	0	0	0	0	0	0	0	0
P61970	P61970	Nuclear transport factor 2	NUTF2	0	0	0	0	0	0	0	0	0	0	0	0	0	0	0	0	0	0	0	0	0	0	0	0	0	0	0	0	0	0	0	0	0	0	0	0	0	0	0	0	5731900	0	0	0	0	0
Q96HC4	Q96HC4	PDZ and LIM domain protein 5	PDLIM5	0	0	0	0	0	0	0	0	0	0	0	0	0	0	0	0	0	0	0	0	0	0	0	0	0	0	0	0	0	0	0	0	0	0	0	0	0	0	0	0	0	0	3010300	0	0	0
Q96G03	Q96G03	Phosphoglucomutase-2	PGM2	0	0	0	0	0	0	0	0	0	0	0	0	0	0	0	0	0	0	0	0	0	0	0	0	0	0	0	0	0	0	0	0	0	0	0	0	0	0	0	0	0	0	0	0	0	0
P13797;Q14651	P13797	Plastin-3	PLS3	0	0	0	0	0	0	0	0	0	0	0	0	0	0	0	0	0	0	0	0	0	0	980470	0	0	0	0	0	0	0	0	0	0	0	0	0	0	0	0	0	0	0	0	0	0	0
Q8TD55;C9J4A7	Q8TD55	Pleckstrin homology domain-containing family O member 2	PLEKHO2	0	0	0	0	0	0	0	0	0	0	0	0	0	0	0	0	0	0	0	0	0	0	899470	0	0	0	0	0	0	0	0	0	0	0	0	0	0	0	0	0	0	0	3021200	0	0	0
Q99623	Q99623	Prohibitin-2	PHB2	0	0	0	0	0	0	0	0	0	0	0	0	0	0	0	0	0	0	0	0	0	0	0	0	0	0	0	0	0	0	0	0	0	0	0	0	0	0	0	0	0	0	0	0	0	0
Q9UQ80	Q9UQ80	Proliferation-associated protein 2G4	PA2G4	0	0	0	0	0	0	0	0	0	0	0	0	0	0	0	0	0	0	0	0	0	0	0	0	0	0	0	0	0	0	0	0	0	0	0	0	0	0	0	0	0	0	0	0	0	0
P48147	P48147	Prolyl endopeptidase	PREP	0	0	0	0	0	0	0	0	0	0	0	0	0	0	0	0	0	0	0	0	0	0	0	0	0	0	0	0	0	0	0	0	0	0	0	0	0	0	0	0	0	0	0	0	0	0
P29122	P29122	Proprotein convertase subtilisin/kexin type 6	PCSK6	0	0	0	0	0	0	0	0	0	0	0	0	0	0	1718400	0	0	0	4307100	0	0	0	0	0	0	0	0	0	0	0	0	0	0	0	0	0	0	0	0	0	0	0	0	0	0	0
P49593	P49593	Protein phosphatase 1F	PPM1F	0	0	0	0	0	0	0	0	0	0	0	0	0	0	0	0	0	0	0	0	0	0	0	0	0	0	0	0	0	0	0	0	0	0	0	0	0	0	0	0	4998500	0	2619700	0	0	0
Q684P5	Q684P5	Rap1 GTPase-activating protein 2	RAP1GAP2	0	0	0	0	0	0	0	0	0	0	0	0	0	0	0	0	0	0	0	0	0	0	0	0	0	0	0	0	0	0	0	0	0	0	0	0	0	0	0	0	0	0	4673600	0	0	0
P51153	P51153	Ras-related protein Rab-13	RAB13	0	0	0	0	0	0	0	0	0	0	0	0	0	0	0	0	0	0	0	0	0	0	0	0	0	0	0	0	0	0	0	0	0	0	0	0	0	0	0	0	0	0	0	0	0	0
P62834	P62834	Ras-related protein Rap-1A	RAP1A	0	0	0	0	0	0	0	0	0	0	0	0	0	0	0	0	1422300	0	0	0	0	0	0	0	0	0	1621500	0	0	0	0	0	0	0	0	0	0	0	0	0	0	0	0	0	0	0
P60891;P21108;P11908	P60891;P21108;P11908	Ribose-phosphate pyrophosphokinase 1;Ribose-phosphate pyrophosphokinase 3;Ribose-phosphate pyrophosphokinase 2	PRPS1;PRPS1L1;PRPS2	0	0	0	0	0	0	0	0	0	0	0	0	0	0	0	0	0	0	0	0	0	0	0	0	0	0	0	0	0	0	0	0	0	0	0	0	0	0	0	0	0	0	0	0	0	0
Q8WVM8	Q8WVM8	Sec1 family domain-containing protein 1	SCFD1	0	0	0	0	0	0	0	0	0	0	0	0	0	0	0	0	0	0	0	0	0	0	0	0	0	0	2080400	0	0	0	0	0	0	0	0	0	0	0	0	0	0	0	0	0	0	0
Q13228	Q13228	Selenium-binding protein 1	SELENBP1	0	0	0	0	0	0	0	0	0	0	0	0	0	0	0	0	0	2373500	0	0	0	0	0	0	0	0	0	0	0	0	0	0	0	0	0	0	0	0	0	0	0	0	0	0	0	0
O95747	O95747	Serine/threonine-protein kinase OSR1	OXSR1	0	0	0	0	0	0	0	0	0	0	0	0	0	0	0	0	0	0	0	0	0	0	0	0	0	0	0	0	0	0	0	0	0	0	0	0	0	0	0	0	0	0	0	0	0	0
Q15257	Q15257	Serine/threonine-protein phosphatase 2A activator	PPP2R4	0	0	0	0	0	0	0	0	0	0	0	0	0	0	0	0	0	0	0	0	0	0	0	0	0	0	0	0	0	0	0	0	0	0	0	0	0	0	0	0	0	0	0	0	0	0
P67775;P62714	P67775;P62714	Serine/threonine-protein phosphatase 2A catalytic subunit alpha isoform;Serine/threonine-protein phosphatase 2A catalytic subunit beta isoform	PPP2CA;PPP2CB	0	0	0	0	0	0	0	0	0	0	0	0	0	0	0	0	0	0	0	0	0	0	2079400	0	0	0	0	0	0	0	0	0	0	0	0	0	0	0	0	0	0	0	0	0	0	0
P62140	P62140	Serine/threonine-protein phosphatase PP1-beta catalytic subunit	PPP1CB	0	0	0	0	0	0	0	0	0	0	0	0	0	0	0	0	0	0	0	0	0	0	0	0	0	0	0	0	0	0	0	0	0	0	0	0	0	0	0	0	0	0	0	0	0	0
Q9BYB0	Q9BYB0	SH3 and multiple ankyrin repeat domains protein 3	SHANK3	0	0	0	0	0	0	0	0	0	0	0	0	0	0	0	0	0	0	0	0	0	0	0	0	0	0	0	3511400	0	0	0	6611300	0	0	0	0	0	0	0	0	0	0	0	0	0	0
P51692;P42229	P51692;P42229	Signal transducer and activator of transcription 5B;Signal transducer and activator of transcription 5A	STAT5B;STAT5A	0	0	0	0	0	0	0	0	0	0	0	0	0	0	0	0	0	0	0	0	0	0	0	0	0	0	671970	0	0	0	0	0	0	0	0	0	0	0	0	0	0	0	0	0	0	0
K7EJ46	K7EJ46	Small integral membrane protein 22	SMIM22	0	386500	3506300	0	0	0	0	0	0	0	0	0	0	0	0	0	0	0	0	0	0	0	0	0	0	0	0	0	0	0	0	0	0	0	0	0	0	0	0	0	0	0	0	0	0	0
Q9NY15	Q9NY15	Stabilin-1	STAB1	0	0	1959200	0	16450000	0	0	0	0	0	0	0	0	0	0	0	0	0	0	0	0	0	0	0	0	0	0	0	0	0	0	0	0	0	0	0	0	0	0	0	0	0	0	0	0	0
P50225;P50226	P50225;P50226	Sulfotransferase 1A1;Sulfotransferase 1A2	SULT1A1;SULT1A2	0	0	0	0	0	0	0	0	0	0	0	0	0	0	0	0	0	0	0	0	0	0	0	0	0	0	0	0	0	0	0	0	0	0	0	0	0	0	0	0	0	0	0	0	0	0
P01732	P01732	T-cell surface glycoprotein CD8 alpha chain	CD8A	0	0	0	0	0	0	0	0	0	0	0	0	0	0	0	0	2351200	0	0	0	0	0	0	0	0	0	0	0	0	0	0	0	0	0	0	0	0	0	0	0	0	0	0	0	0	0
P05452;CON__Q2KIS7	P05452	Tetranectin	CLEC3B	0	0	0	0	0	0	0	0	0	0	0	0	0	0	0	0	0	0	0	0	0	0	1241500	0	0	0	0	0	0	0	0	0	0	0	0	0	0	0	0	0	0	0	0	0	0	0
O60636	O60636	Tetraspanin-2	TSPAN2	0	0	0	0	0	0	0	0	0	0	0	0	0	0	0	0	0	0	0	0	0	0	1692300	0	0	0	0	0	0	0	0	0	0	0	0	0	0	0	0	0	0	0	0	0	0	0
Q9BRA2	Q9BRA2	Thioredoxin domain-containing protein 17	TXNDC17	0	0	0	0	0	0	0	0	0	0	0	0	0	0	0	0	0	0	0	0	0	0	0	0	0	0	0	0	0	0	0	0	0	0	0	0	0	0	0	0	0	0	911260	0	0	0
P26639	P26639	Threonine--tRNA ligase, cytoplasmic	TARS	0	0	0	0	0	0	0	0	0	0	0	0	0	0	0	0	0	0	0	0	0	0	0	0	0	0	0	0	0	0	0	0	0	0	0	0	0	0	0	0	0	0	0	0	0	0
P63313	P63313	Thymosin beta-10	TMSB10	0	0	0	0	0	0	0	0	0	0	0	0	0	0	0	0	0	0	0	0	0	0	0	0	0	0	0	0	0	0	0	0	0	0	0	0	0	0	0	0	15914000	0	0	0	0	0
Q15631	Q15631	Translin	TSN	0	0	0	0	0	0	0	0	0	0	0	0	0	0	0	0	0	0	0	0	0	0	0	0	0	0	0	0	0	0	0	0	0	0	0	0	0	0	0	0	0	0	0	0	0	0
Q8WWA1	Q8WWA1	Transmembrane protein 40	TMEM40	0	0	0	0	0	0	0	0	0	0	0	0	0	0	0	0	0	0	0	0	0	0	0	0	0	0	0	0	0	0	0	0	0	0	0	0	0	0	0	0	0	0	0	0	0	0
P40939	P40939	Trifunctional enzyme subunit alpha, mitochondrial;Long-chain enoyl-CoA hydratase;Long chain 3-hydroxyacyl-CoA dehydrogenase	HADHA	0	0	0	0	0	0	0	0	0	0	0	0	0	0	0	0	0	0	0	0	0	0	0	0	0	0	0	0	0	0	0	0	0	0	0	0	0	0	0	0	0	0	0	0	0	0
P25445	P25445	Tumor necrosis factor receptor superfamily member 6	FAS	0	0	0	0	0	0	0	0	0	0	0	0	0	0	0	0	0	0	0	0	0	0	4345800	0	0	0	0	0	0	0	0	0	0	0	0	0	0	0	0	0	0	0	0	0	0	0
O43399	O43399	Tumor protein D54	TPD52L2	0	0	0	0	0	0	0	0	0	0	0	0	0	0	0	0	0	0	0	0	0	0	0	0	0	0	0	0	0	0	0	0	0	0	0	0	0	0	0	0	0	0	0	0	0	0
Q96FW1	Q96FW1	Ubiquitin thioesterase OTUB1	OTUB1	0	0	0	0	0	0	0	0	0	0	0	0	0	0	0	0	0	0	0	0	0	0	0	0	0	0	0	0	0	0	0	0	0	0	0	0	0	0	0	0	0	0	0	0	0	0
Q15819	Q15819	Ubiquitin-conjugating enzyme E2 variant 2	UBE2V2	0	0	0	0	0	0	0	0	0	0	0	0	0	0	0	0	0	0	0	0	0	0	0	0	0	0	0	0	0	0	0	0	0	0	0	0	0	0	0	0	0	0	0	0	0	0
O43795	O43795	Unconventional myosin-Ib	MYO1B	0	0	2912900	0	0	0	0	0	0	0	0	0	0	0	0	0	0	0	0	0	0	0	2726700	0	0	0	0	0	0	0	0	0	0	0	0	0	0	0	0	0	0	0	0	0	0	0
P54727	P54727	UV excision repair protein RAD23 homolog B	RAD23B	0	0	0	0	0	0	0	0	0	0	0	0	0	0	0	0	0	0	0	0	0	0	0	0	0	0	0	0	0	0	0	0	0	0	0	0	0	0	0	0	0	0	0	0	0	0
P46459	P46459	Vesicle-fusing ATPase	NSF	0	0	0	0	0	0	0	0	0	0	0	0	0	0	0	0	0	0	0	0	0	0	3728600	0	0	0	0	0	0	0	0	0	0	0	0	0	0	0	0	0	0	0	0	0	0	0
P27449	P27449	V-type proton ATPase 16 kDa proteolipid subunit	ATP6V0C	0	0	0	0	0	0	0	0	0	0	0	0	0	0	0	0	0	0	0	0	0	0	2949700	0	0	0	0	0	0	0	0	0	0	0	0	0	0	0	0	0	0	0	0	0	0	0
P12955	P12955	Xaa-Pro dipeptidase	PEPD	0	0	0	0	0	0	0	0	0	0	0	0	0	0	0	0	0	0	0	0	0	0	0	0	0	0	0	0	0	0	0	0	0	0	0	0	0	0	0	0	0	0	0	0	0	0
A0A0B4J1V6	A0A0B4J1V6		IGHV3-73	0	0	0	0	0	0	0	0	0	0	0	0	0	0	0	0	0	0	2471500	0	0	0	0	0	0	0	0	0	0	0	0	0	0	0	0	0	0	0	0	0	0	0	0	2056600	0	0
A0A0C4DH39	A0A0C4DH39		IGHV1-58	0	0	0	0	0	0	0	0	0	0	0	0	0	0	0	0	0	0	14903000	0	0	0	0	0	0	0	0	0	0	0	0	0	0	0	0	0	0	0	0	0	0	0	0	0	0	0
P54922	P54922	[Protein ADP-ribosylarginine] hydrolase	ADPRH	0	0	0	0	0	0	0	0	0	0	0	0	0	0	0	0	0	0	0	0	0	0	0	0	0	0	0	0	0	0	0	0	0	0	0	0	0	0	0	0	0	0	0	0	0	0
P51665	P51665	26S proteasome non-ATPase regulatory subunit 7	PSMD7	0	0	0	0	0	0	0	0	0	0	0	0	0	0	0	0	0	0	0	0	0	0	0	0	0	0	0	0	0	0	0	0	0	0	0	0	0	0	0	0	0	0	0	0	0	0
O95870	O95870	Abhydrolase domain-containing protein 16A	ABHD16A	0	0	0	0	0	0	0	0	0	0	0	0	0	0	0	0	0	0	0	0	0	0	0	0	0	0	0	0	0	0	0	0	0	0	0	0	0	0	0	0	0	0	0	0	0	0
Q99798	Q99798	Aconitate hydratase, mitochondrial	ACO2	0	0	0	0	0	0	0	0	0	0	0	0	0	0	0	0	0	0	0	0	0	0	0	0	0	0	0	0	0	0	0	0	0	0	0	0	0	0	0	0	1212500	0	0	0	0	0
P07108	P07108	Acyl-CoA-binding protein	DBI	0	0	0	0	0	0	0	0	0	0	0	0	0	0	0	0	0	0	0	0	0	0	0	0	0	0	0	0	0	0	0	0	0	0	0	0	0	0	0	0	0	0	0	0	0	0
Q9NVJ2;Q96BM9	Q9NVJ2;Q96BM9	ADP-ribosylation factor-like protein 8B;ADP-ribosylation factor-like protein 8A	ARL8B;ARL8A	0	0	0	0	0	0	0	0	0	0	0	0	0	0	0	0	0	0	0	0	0	0	0	0	0	0	0	0	0	0	0	0	0	0	0	0	0	0	0	0	0	0	0	0	0	0
P16112	P16112	Aggrecan core protein;Aggrecan core protein 2	ACAN	0	0	0	0	0	0	0	0	0	0	0	0	0	0	0	0	0	0	0	0	0	0	2597400	0	0	0	0	0	0	0	0	0	0	0	0	0	0	0	0	0	0	0	0	0	0	0
P49588	P49588	Alanine--tRNA ligase, cytoplasmic	AARS	0	0	0	0	0	0	0	0	0	0	0	0	0	0	0	0	0	0	0	0	0	0	0	0	0	0	0	0	0	0	0	0	0	0	0	0	0	0	0	0	0	0	0	0	0	0
P14550	P14550	Alcohol dehydrogenase [NADP(+)]	AKR1A1	0	0	0	0	0	0	0	0	0	0	0	0	0	0	0	0	0	0	0	0	0	0	0	0	0	0	0	0	0	0	0	0	0	0	0	0	0	0	0	0	0	0	0	0	0	0
P15121	P15121	Aldose reductase	AKR1B1	0	0	0	0	0	0	0	0	0	0	0	0	0	0	0	0	0	0	0	0	0	0	0	0	0	0	0	0	0	0	0	0	0	0	0	0	0	0	0	0	0	0	0	0	0	0
P19961;P04746;P04745	P19961;P04746;P04745	Alpha-amylase 2B;Pancreatic alpha-amylase;Alpha-amylase 1	AMY2B;AMY2A;AMY1A	0	0	0	0	0	0	0	0	0	0	0	0	0	0	0	0	0	0	0	0	0	0	0	0	0	0	0	0	0	0	0	0	0	0	0	0	0	0	0	0	0	0	0	0	0	0
Q02094	Q02094	Ammonium transporter Rh type A	RHAG	0	0	0	0	0	0	0	0	0	0	0	0	0	0	0	0	0	0	0	0	0	0	0	0	0	0	0	0	0	0	0	0	0	0	0	0	0	0	0	0	0	0	0	0	0	0
Q15389	Q15389	Angiopoietin-1	ANGPT1	0	0	0	0	0	0	0	0	0	0	0	0	0	0	0	0	0	0	13590000	0	0	0	0	0	0	0	0	0	0	0	0	0	0	0	0	0	0	0	0	0	0	0	0	0	0	0
Q6UXH0	Q6UXH0	Angiopoietin-like protein 8	C19orf80	0	0	0	0	0	0	0	0	0	0	0	0	0	2610400	0	0	0	0	0	0	0	0	0	0	0	0	0	0	0	0	0	0	0	0	0	0	0	0	0	0	0	0	0	0	0	0
P58335	P58335	Anthrax toxin receptor 2	ANTXR2	0	0	0	0	0	0	0	0	0	0	0	0	0	0	0	0	0	0	0	0	0	0	0	0	0	0	0	0	0	0	0	0	0	0	0	0	0	0	0	0	0	0	0	1365100	0	0
P63010	P63010	AP-2 complex subunit beta	AP2B1	0	0	0	0	0	0	0	0	0	0	0	0	0	0	0	0	0	0	0	0	0	0	0	0	0	0	0	0	0	0	0	0	0	0	0	0	0	0	0	0	0	0	0	0	0	0
Q96CW1	Q96CW1	AP-2 complex subunit mu	AP2M1	0	0	0	0	0	0	0	0	0	0	0	0	0	0	0	0	0	0	0	0	0	0	982280	0	0	0	0	0	0	0	0	0	0	0	0	0	0	0	0	0	0	0	0	0	0	0
Q07812	Q07812	Apoptosis regulator BAX	BAX	0	0	0	0	0	0	0	0	0	0	0	0	0	0	0	0	0	0	0	0	0	0	0	0	0	0	0	0	0	0	0	0	0	0	0	0	0	0	0	0	0	0	0	0	0	0
Q15027	Q15027	Arf-GAP with coiled-coil, ANK repeat and PH domain-containing protein 1	ACAP1	0	0	0	0	0	0	0	0	0	0	0	0	0	0	0	0	0	0	0	0	0	0	0	0	0	0	0	0	0	0	0	0	0	0	0	0	0	0	0	0	0	0	0	0	0	0
O43150	O43150	Arf-GAP with SH3 domain, ANK repeat and PH domain-containing protein 2	ASAP2	0	0	0	0	0	0	0	0	0	0	0	0	0	0	0	0	0	0	0	0	0	0	0	0	0	0	0	0	0	0	0	0	0	0	0	0	0	0	0	0	0	0	1983200	0	0	0
P00505	P00505	Aspartate aminotransferase, mitochondrial	GOT2	0	0	0	0	0	0	0	0	0	0	0	0	0	0	0	0	0	0	0	0	0	0	0	0	0	0	0	0	0	0	0	0	0	0	0	0	0	0	0	0	2590500	0	0	0	0	0
P56385	P56385	ATP synthase subunit e, mitochondrial	ATP5I	0	0	0	0	0	0	0	0	0	0	0	0	0	0	0	0	0	0	0	0	0	0	0	0	0	0	0	0	0	0	0	0	0	0	0	0	0	0	0	0	6173900	0	0	0	0	0
P36542	P36542	ATP synthase subunit gamma, mitochondrial	ATP5C1	0	0	0	0	0	0	0	0	0	0	0	0	0	0	0	0	0	0	0	0	0	0	0	0	0	0	0	0	0	0	0	0	0	0	0	0	0	0	0	0	0	0	0	0	0	0
P48047;H7C0C1	P48047;H7C0C1	ATP synthase subunit O, mitochondrial	ATP5O	0	0	0	0	0	0	0	0	0	0	0	0	0	0	0	0	0	0	0	0	0	0	0	0	0	0	0	0	0	0	0	0	0	0	0	0	0	0	0	0	0	0	0	0	0	0
O43681	O43681	ATPase ASNA1	ASNA1	0	0	0	0	0	0	0	0	0	0	0	0	0	0	0	0	0	0	0	0	0	0	0	0	0	0	0	0	0	0	0	0	0	0	0	0	0	0	0	0	1257600	0	0	0	0	0
P08237	P08237	ATP-dependent 6-phosphofructokinase, muscle type	PFKM	0	0	0	0	0	0	0	0	0	0	0	0	0	0	0	0	0	0	0	0	0	0	0	0	0	0	0	0	0	0	0	0	0	0	0	0	0	0	0	0	0	0	0	0	0	0
Q96BJ3	Q96BJ3	Axin interactor, dorsalization-associated protein	AIDA	0	0	0	0	0	0	0	0	0	0	0	0	0	0	0	0	0	1832200	0	0	0	0	0	0	0	0	0	0	0	0	0	0	0	0	0	0	0	0	0	0	0	0	0	0	0	0
O43491	O43491	Band 4.1-like protein 2	EPB41L2	0	0	0	0	0	0	0	0	0	0	0	0	0	0	0	0	0	0	0	0	0	0	0	0	0	0	0	0	0	0	0	0	0	0	0	0	0	0	0	0	0	0	0	0	0	0
P15291	P15291	Beta-1,4-galactosyltransferase 1;Lactose synthase A protein;N-acetyllactosamine synthase;Beta-N-acetylglucosaminylglycopeptide beta-1,4-galactosyltransferase;Beta-N-acetylglucosaminyl-glycolipid beta-1,4-galactosyltransferase;Processed beta-1,4-galactosyltransferase 1	B4GALT1	0	0	0	0	0	0	0	0	0	0	0	0	0	0	0	0	0	0	0	0	0	0	0	0	0	0	0	0	0	0	0	0	0	0	0	0	0	0	0	0	0	0	0	0	0	0
Q13884	Q13884	Beta-1-syntrophin	SNTB1	4682600	0	0	0	0	0	0	0	0	0	0	0	0	0	0	0	0	0	0	0	0	0	0	0	0	0	0	0	0	0	0	0	0	0	0	0	0	0	0	0	0	0	0	0	0	0
P55957	P55957	BH3-interacting domain death agonist;BH3-interacting domain death agonist p15;BH3-interacting domain death agonist p13;BH3-interacting domain death agonist p11	BID	0	0	0	0	0	0	0	0	0	0	0	0	0	0	0	0	0	0	0	0	0	0	0	0	0	0	0	0	0	0	0	0	0	0	0	0	0	0	0	0	7358300	0	0	0	0	0
Q3LXA3	Q3LXA3	Bifunctional ATP-dependent dihydroxyacetone kinase/FAD-AMP lyase (cyclizing);ATP-dependent dihydroxyacetone kinase;FAD-AMP lyase (cyclizing)	DAK	0	0	0	0	0	0	0	0	0	0	0	0	0	0	0	0	0	0	0	0	0	0	0	0	0	0	0	0	0	0	0	0	0	0	0	0	0	0	0	0	0	0	0	0	0	0
P53004	P53004	Biliverdin reductase A	BLVRA	0	0	0	0	0	0	0	0	0	0	0	0	0	0	0	0	0	0	0	0	0	0	0	0	0	0	0	0	0	0	0	0	0	0	0	0	0	0	0	0	0	0	0	0	0	0
P43251	P43251	Biotinidase	BTD	0	0	0	0	0	0	0	0	0	0	0	0	0	0	2136200	0	0	0	0	0	0	0	0	0	0	0	0	0	0	0	0	0	0	0	0	0	0	0	0	0	0	0	0	0	0	0
P13497	P13497	Bone morphogenetic protein 1	BMP1	0	0	0	0	519790	0	0	0	0	0	0	0	0	0	0	0	0	0	0	0	0	0	0	0	0	0	0	0	0	0	0	0	0	0	0	0	0	0	0	0	0	0	0	0	0	0
Q5VW32	Q5VW32	BRO1 domain-containing protein BROX	BROX	0	0	0	0	0	0	0	0	0	0	0	0	0	0	0	0	0	0	0	0	0	0	3013900	0	0	0	0	0	0	0	0	0	0	0	0	0	0	0	0	0	0	0	0	0	0	0
P11586	P11586	C-1-tetrahydrofolate synthase, cytoplasmic;Methylenetetrahydrofolate dehydrogenase;Methenyltetrahydrofolate cyclohydrolase;Formyltetrahydrofolate synthetase;C-1-tetrahydrofolate synthase, cytoplasmic, N-terminally processed	MTHFD1	0	0	0	0	0	0	0	0	0	0	0	0	0	0	0	0	0	0	0	0	0	0	0	0	0	0	0	0	0	0	0	0	0	0	0	0	0	0	0	0	0	0	0	0	0	0
P12830	P12830	Cadherin-1;E-Cad/CTF1;E-Cad/CTF2;E-Cad/CTF3	CDH1	0	0	0	0	0	0	0	0	0	0	0	0	0	0	0	0	0	0	0	0	0	0	0	0	0	0	0	0	0	0	0	0	0	0	0	0	0	0	0	0	0	0	0	0	0	0
Q9HBB8	Q9HBB8	Cadherin-related family member 5	CDHR5	0	0	0	0	0	0	0	0	0	0	0	0	0	0	0	0	0	0	0	0	0	0	0	0	0	0	0	0	0	0	0	0	0	0	0	0	0	0	0	0	0	0	0	0	0	0
H7BYZ3;P63098	H7BYZ3;P63098	Calcineurin subunit B type 1	PPP3R1	0	0	0	0	0	0	0	0	0	0	0	0	0	0	0	0	0	0	0	0	0	0	0	0	0	0	0	0	0	0	0	0	0	0	0	0	0	0	0	0	0	0	0	0	0	0
Q16602	Q16602	Calcitonin gene-related peptide type 1 receptor	CALCRL	0	0	0	0	0	0	0	0	0	0	0	0	0	0	0	0	0	0	0	0	0	0	0	0	0	0	0	0	0	0	0	0	0	0	0	0	0	0	0	0	0	0	0	0	0	0
Q9Y6W3	Q9Y6W3	Calpain-7	CAPN7	0	0	0	0	0	0	0	0	0	0	0	0	0	0	0	0	0	0	0	0	0	0	0	0	0	0	0	0	0	0	0	0	0	0	0	0	0	0	0	0	0	0	0	0	0	0
P20810	P20810	Calpastatin	CAST	0	0	0	0	0	0	0	0	0	0	0	0	0	0	0	0	0	0	0	0	0	0	1051200	0	0	0	0	0	0	0	0	0	0	0	0	0	0	0	0	0	0	0	0	0	0	0
Q8N1Q1	Q8N1Q1	Carbonic anhydrase 13	CA13	0	0	0	0	0	0	0	0	0	0	0	0	0	0	0	0	0	0	0	0	0	0	0	0	0	0	0	0	0	0	0	0	0	0	0	0	0	0	0	0	3480000	0	0	0	0	0
P14384	P14384	Carboxypeptidase M	CPM	0	0	0	0	0	0	0	0	0	0	0	0	0	0	0	0	0	0	0	0	0	0	1302600	0	0	0	0	0	0	0	0	0	0	0	0	0	0	0	0	0	0	0	0	0	0	0
P13688	P13688	Carcinoembryonic antigen-related cell adhesion molecule 1	CEACAM1	0	0	0	0	0	0	0	0	0	0	0	0	0	0	0	0	0	0	0	0	0	0	1235000	0	0	0	0	0	0	0	0	0	0	0	0	0	0	0	0	0	0	0	0	0	0	0
P40199	P40199	Carcinoembryonic antigen-related cell adhesion molecule 6	CEACAM6	0	0	0	0	0	0	0	0	0	0	0	0	0	0	0	0	0	0	0	0	0	0	1141200	0	0	0	0	0	0	0	0	0	0	0	0	0	0	0	0	0	0	0	0	0	0	0
Q9NQ75	Q9NQ75	Cas scaffolding protein family member 4	CASS4	0	0	0	0	0	0	0	0	0	0	0	0	0	0	0	0	0	0	0	0	0	0	0	0	0	0	0	0	0	0	0	0	0	0	0	0	0	0	0	0	0	0	0	0	0	0
P31944	P31944	Caspase-14;Caspase-14 subunit p17, mature form;Caspase-14 subunit p10, mature form;Caspase-14 subunit p20, intermediate form;Caspase-14 subunit p8, intermediate form	CASP14	0	0	0	0	0	0	0	0	0	0	0	0	0	0	0	0	0	0	0	0	0	0	1084300	0	0	0	0	0	0	0	0	0	0	0	0	0	0	0	0	0	0	0	0	0	0	0
P42574	P42574	Caspase-3;Caspase-3 subunit p17;Caspase-3 subunit p12	CASP3	0	0	0	0	0	0	0	0	0	0	0	0	0	0	0	0	0	0	0	0	0	0	0	0	0	0	0	0	0	0	0	0	0	0	0	0	0	0	0	0	0	0	0	0	0	0
P48960	P48960	CD97 antigen;CD97 antigen subunit alpha;CD97 antigen subunit beta	CD97	0	0	0	0	0	0	0	0	0	0	0	0	0	0	0	0	0	0	0	0	0	0	1358900	0	0	0	0	0	0	0	0	0	0	0	0	0	0	0	0	0	0	0	0	0	0	0
Q15642	Q15642	Cdc42-interacting protein 4	TRIP10	0	0	0	0	0	0	0	0	0	0	0	0	0	0	0	0	0	0	0	0	0	0	0	0	0	0	0	0	0	0	0	0	0	0	0	0	0	0	0	0	0	0	0	0	0	0
Q9UHD4	Q9UHD4	Cell death activator CIDE-B	CIDEB	0	0	0	0	0	0	0	0	0	0	0	0	0	0	0	0	0	0	0	0	0	0	0	0	0	0	0	0	0	0	0	0	0	0	0	0	0	0	0	0	0	0	0	97956	0	0
Q13976	Q13976	cGMP-dependent protein kinase 1	PRKG1	0	0	0	0	0	0	0	0	0	0	0	0	0	0	0	0	0	0	0	0	0	0	0	0	0	0	0	0	0	0	0	0	0	0	0	0	0	0	0	0	0	0	0	0	0	0
O43633	O43633	Charged multivesicular body protein 2a	CHMP2A	0	0	0	0	0	0	0	0	0	0	0	0	0	0	0	0	0	0	0	0	0	0	0	0	0	0	0	0	0	0	0	0	0	0	0	0	0	0	0	0	0	0	0	0	0	0
Q9NZZ3	Q9NZZ3	Charged multivesicular body protein 5	CHMP5	0	0	0	0	0	0	0	0	0	0	0	0	0	0	0	0	0	0	0	0	0	0	0	0	0	0	0	0	0	0	0	0	0	0	0	0	0	0	0	0	0	0	0	0	0	0
Q53GD3	Q53GD3	Choline transporter-like protein 4	SLC44A4	0	0	0	0	0	0	0	0	0	0	0	0	0	0	0	0	0	0	0	0	0	0	792130	0	0	0	0	0	0	0	0	0	0	0	0	0	0	0	0	0	0	0	0	0	0	0
Q14677	Q14677	Clathrin interactor 1	CLINT1	0	0	0	0	0	0	0	0	0	0	0	0	0	0	0	0	0	0	0	0	0	0	0	0	0	0	0	0	0	0	0	0	0	0	0	0	0	0	0	0	0	0	0	0	0	0
O15551;O14493;O95484;P56747	O15551;O14493;O95484;P56747	Claudin-3;Claudin-4;Claudin-9;Claudin-6	CLDN3;CLDN4;CLDN9;CLDN6	0	0	0	0	0	0	0	0	0	0	0	0	0	0	0	0	0	0	0	0	0	0	2878900	0	0	0	0	0	0	0	0	0	0	0	0	0	0	0	0	0	0	0	0	0	0	0
Q9H0L4;P33240	Q9H0L4;P33240	Cleavage stimulation factor subunit 2 tau variant;Cleavage stimulation factor subunit 2	CSTF2T;CSTF2	0	0	0	0	0	0	0	0	0	0	0	0	0	0	0	0	0	0	0	0	0	0	0	0	0	0	0	0	0	0	0	0	0	0	0	0	0	0	0	0	0	0	0	0	0	0
Q8IY22	Q8IY22	C-Maf-inducing protein	CMIP	0	0	0	0	0	0	0	0	0	0	0	0	0	0	0	0	0	0	0	0	0	0	0	0	0	0	0	0	0	0	0	0	0	0	0	0	0	0	0	0	0	0	0	0	0	0
P35606	P35606	Coatomer subunit beta	COPB2	0	0	0	0	0	0	0	0	0	0	0	0	0	0	0	0	0	0	0	0	0	0	0	0	0	0	0	0	0	0	0	0	0	0	0	0	0	0	0	0	0	0	0	0	0	0
P48444	P48444	Coatomer subunit delta	ARCN1	0	0	0	0	0	0	0	0	0	0	0	0	0	0	0	0	0	0	0	0	0	0	0	0	0	0	0	0	0	0	0	0	0	0	0	0	0	0	0	0	0	0	0	0	0	0
O14579	O14579	Coatomer subunit epsilon	COPE	0	0	0	0	0	0	0	0	0	0	0	0	0	0	0	0	0	0	0	0	0	0	0	0	0	0	0	0	0	0	0	0	0	0	0	0	0	0	0	0	0	0	0	0	0	0
Q9Y678	Q9Y678	Coatomer subunit gamma-1	COPG1	0	0	0	0	0	0	0	0	0	0	0	0	0	0	0	0	0	0	0	0	0	0	0	0	0	0	0	0	0	0	0	0	0	0	0	0	0	0	0	0	0	0	0	0	0	0
P61923	P61923	Coatomer subunit zeta-1	COPZ1	0	0	0	0	0	0	0	0	0	0	0	0	0	0	0	0	0	0	0	0	0	0	0	0	0	0	0	0	0	0	0	0	0	0	0	0	0	0	0	0	0	0	0	0	0	0
Q8TBZ0	Q8TBZ0	Coiled-coil domain-containing protein 110	CCDC110	0	0	0	0	0	0	0	0	0	0	0	0	0	0	0	0	0	0	0	0	0	0	0	0	0	0	0	0	0	0	0	0	0	0	0	0	0	0	0	0	0	0	0	0	0	0
Q6ZRK6	Q6ZRK6	Coiled-coil domain-containing protein 73	CCDC73	0	0	0	0	0	0	0	0	0	0	0	0	0	0	0	10778000	0	0	0	0	0	0	0	0	0	0	0	0	0	0	0	0	0	0	0	0	0	0	0	0	0	0	0	0	0	0
E9PGA6;Q9BXJ4	E9PGA6;Q9BXJ4	Complement C1q tumor necrosis factor-related protein 3	C1QTNF3-AMACR;C1QTNF3	0	0	0	0	0	0	0	0	0	0	5855900	0	0	0	0	0	0	0	0	0	0	0	0	0	0	0	0	0	0	0	0	0	0	0	0	0	0	0	0	0	0	0	0	0	0	0
P00746	P00746	Complement factor D	CFD	0	0	0	0	0	0	0	0	0	0	0	0	0	0	1591100	0	0	0	0	0	0	0	0	0	0	0	0	0	0	0	0	0	0	0	0	0	0	0	0	0	0	0	0	0	0	0
P36980	P36980	Complement factor H-related protein 2	CFHR2	0	0	0	0	0	0	0	0	0	0	0	0	0	0	0	0	0	0	0	0	0	0	0	0	0	0	0	0	0	0	0	0	0	0	0	0	0	0	0	0	0	0	0	0	0	0
Q92496	Q92496	Complement factor H-related protein 4	CFHR4	0	0	0	0	0	0	0	0	0	0	0	0	0	0	0	0	0	0	0	0	0	0	0	0	0	0	0	0	0	0	0	0	0	0	0	0	0	0	0	0	0	0	0	1336300	0	0
O75131;Q8IYJ1;Q96A23;O95741;Q86YQ8;Q9HCH3;Q9UBL6	O75131	Copine-3	CPNE3	0	0	0	0	0	0	0	0	0	0	0	0	0	0	0	0	0	0	0	0	0	0	0	0	0	0	0	0	0	0	0	0	0	0	0	0	0	0	0	0	0	0	0	0	0	0
Q9P1F3	Q9P1F3	Costars family protein ABRACL	ABRACL	0	0	0	0	0	0	0	0	0	0	0	0	0	0	0	0	0	0	0	0	0	0	0	0	0	0	0	0	0	0	0	0	0	0	0	0	0	0	0	0	19408000	0	0	0	0	0
P12532	P12532	Creatine kinase U-type, mitochondrial	CKMT1A	0	0	0	0	0	0	0	0	0	0	0	0	0	0	0	0	0	0	0	0	0	0	0	0	0	0	0	0	0	0	0	0	0	0	0	0	0	0	0	0	0	0	0	0	0	0
O15194	O15194	CTD small phosphatase-like protein	CTDSPL	0	0	0	0	0	0	0	0	0	0	0	0	0	0	0	0	0	0	0	0	0	0	0	0	0	0	0	0	0	0	0	0	0	0	0	0	0	0	0	0	0	0	0	0	0	0
Q9P126	Q9P126	C-type lectin domain family 1 member B	CLEC1B	0	0	0	0	0	0	0	0	0	0	0	0	0	0	0	0	0	0	0	0	0	0	0	0	0	0	3831100	0	0	0	0	0	0	0	0	0	0	0	0	0	0	0	0	0	0	0
Q13617	Q13617	Cullin-2	CUL2	0	0	0	0	0	0	0	0	0	0	0	0	0	0	0	0	0	0	0	0	0	0	0	0	0	0	0	0	0	0	0	0	0	0	0	0	0	0	0	0	0	0	0	0	0	0
Q8ND76	Q8ND76	Cyclin-Y	CCNY	0	0	0	0	0	0	0	0	0	0	0	0	0	0	0	0	0	0	0	0	0	0	0	0	0	0	0	0	0	0	0	0	0	0	0	0	0	0	0	0	0	0	0	0	0	0
P01040	P01040	Cystatin-A;Cystatin-A, N-terminally processed	CSTA	0	0	0	0	0	0	0	0	0	0	0	0	0	0	0	0	0	0	0	0	0	0	0	0	0	0	0	0	0	0	0	0	0	0	0	0	0	0	0	0	0	0	0	1156100	0	0
P31930	P31930	Cytochrome b-c1 complex subunit 1, mitochondrial	UQCRC1	0	0	0	0	0	0	0	0	0	0	0	0	0	0	0	0	0	0	0	0	0	0	0	0	0	0	0	0	0	0	0	0	0	0	0	0	0	0	0	0	0	0	0	0	0	0
P22695	P22695	Cytochrome b-c1 complex subunit 2, mitochondrial	UQCRC2	0	0	0	0	0	0	0	0	0	0	0	0	0	0	0	0	0	0	0	0	0	0	0	0	0	0	0	0	0	0	0	0	0	0	0	0	0	0	0	0	3905900	0	0	0	0	0
P00403	P00403	Cytochrome c oxidase subunit 2	MT-CO2	0	0	0	0	0	0	0	0	0	0	0	0	0	0	0	0	0	0	0	0	0	0	0	0	0	0	0	0	0	0	0	0	0	0	0	0	0	0	0	0	0	0	0	0	0	0
P13073	P13073	Cytochrome c oxidase subunit 4 isoform 1, mitochondrial	COX4I1	0	0	0	0	0	0	0	0	0	0	0	0	0	0	0	0	0	0	0	0	0	0	0	0	0	0	0	0	0	0	0	0	0	0	0	0	0	0	0	0	6871500	0	0	0	0	0
Q8IUI8	Q8IUI8	Cytokine receptor-like factor 3	CRLF3	0	0	0	0	0	0	0	0	0	0	0	0	0	0	0	0	0	0	0	0	0	0	0	0	0	0	0	0	0	0	0	0	0	0	0	0	0	0	0	0	0	0	0	0	0	0
Q14204	Q14204	Cytoplasmic dynein 1 heavy chain 1	DYNC1H1	0	0	0	0	0	0	0	0	0	0	0	0	0	0	0	0	0	0	0	0	0	0	0	0	0	0	0	0	0	0	0	0	0	0	0	0	0	0	0	0	0	0	1387400	0	0	0
Q96F07	Q96F07	Cytoplasmic FMR1-interacting protein 2	CYFIP2	0	0	0	0	0	0	0	0	0	0	0	0	0	0	0	0	0	0	0	0	0	0	0	0	0	0	0	0	0	0	0	0	0	0	0	0	0	0	0	0	0	0	0	0	0	0
Q14008	Q14008	Cytoskeleton-associated protein 5	CKAP5	0	0	0	0	0	0	0	0	0	0	0	0	0	0	0	0	0	0	0	0	0	0	0	0	0	0	0	0	0	0	0	0	0	0	0	0	0	0	0	0	0	0	0	0	0	0
O00154	O00154	Cytosolic acyl coenzyme A thioester hydrolase	ACOT7	0	0	0	0	0	0	0	0	0	0	0	0	0	0	0	0	0	0	0	0	0	0	0	0	0	0	0	0	0	0	0	0	0	0	0	0	0	0	0	0	0	0	0	0	0	0
P30046;A6NHG4	P30046;A6NHG4	D-dopachrome decarboxylase;D-dopachrome decarboxylase-like protein	DDT;DDTL	0	0	0	0	0	0	0	0	0	0	0	0	0	0	0	0	0	0	0	0	0	0	0	0	0	0	0	0	0	0	0	0	0	0	0	0	0	0	0	0	0	0	0	0	0	0
Q96BY6;Q9BZ29	Q96BY6	Dedicator of cytokinesis protein 10	DOCK10	0	0	0	0	0	0	0	0	0	0	0	0	0	0	0	0	0	0	0	0	0	0	0	0	0	0	4419500	0	0	0	0	0	0	0	0	0	0	0	0	0	0	0	0	0	0	0
Q5JSL3	Q5JSL3	Dedicator of cytokinesis protein 11	DOCK11	0	0	0	0	0	0	0	0	0	0	0	0	0	0	0	0	0	0	0	0	0	0	1582400	0	0	0	0	0	0	0	0	0	0	0	0	0	0	0	0	0	0	0	0	0	0	0
Q92608	Q92608	Dedicator of cytokinesis protein 2	DOCK2	0	0	0	0	0	0	0	0	0	0	0	0	0	0	0	0	0	0	0	0	0	0	1569500	0	0	0	0	0	0	0	0	0	0	0	0	0	0	0	0	0	0	0	0	0	0	0
Q9UGM3	Q9UGM3	Deleted in malignant brain tumors 1 protein	DMBT1	0	0	0	0	0	0	0	0	0	0	0	0	0	0	0	0	0	0	0	0	4024700	0	0	0	0	0	0	0	0	0	0	0	0	0	0	0	0	0	0	0	0	0	0	0	0	0
Q13011	Q13011	Delta(3,5)-Delta(2,4)-dienoyl-CoA isomerase, mitochondrial	ECH1	0	0	0	0	0	0	0	0	0	0	0	0	0	0	0	0	0	0	0	0	0	0	0	0	0	0	0	0	0	0	0	0	0	0	0	0	0	0	0	0	0	0	0	0	0	0
O43583	O43583	Density-regulated protein	DENR	0	0	0	0	0	0	0	0	0	0	0	0	0	0	0	0	0	0	0	0	0	0	0	0	0	0	0	0	0	0	0	0	0	0	0	0	0	0	0	0	2232800	0	0	0	0	0
Q9H4E7	Q9H4E7	Differentially expressed in FDCP 6 homolog	DEF6	0	0	0	0	0	0	0	0	0	0	0	0	0	0	0	0	0	0	0	0	0	0	0	0	0	0	0	0	0	0	0	0	0	0	0	0	0	0	0	13152000	0	0	0	0	0	0
P09622	P09622	Dihydrolipoyl dehydrogenase, mitochondrial	DLD	0	0	0	0	0	0	0	0	0	0	0	0	0	0	0	0	0	0	0	0	0	0	0	0	0	0	0	0	0	0	0	0	0	0	0	0	0	0	0	0	0	0	0	0	0	0
P36957	P36957	Dihydrolipoyllysine-residue succinyltransferase component of 2-oxoglutarate dehydrogenase complex, mitochondrial	DLST	0	0	0	0	0	0	0	0	0	0	0	0	0	0	0	0	0	0	0	0	0	0	0	0	0	0	0	0	0	0	0	0	0	0	0	0	0	0	0	0	0	0	0	0	0	0
P53634	P53634	Dipeptidyl peptidase 1;Dipeptidyl peptidase 1 exclusion domain chain;Dipeptidyl peptidase 1 heavy chain;Dipeptidyl peptidase 1 light chain	CTSC	0	0	0	0	0	0	0	0	0	0	0	0	0	0	0	0	0	0	0	0	0	0	0	0	0	0	0	0	0	0	0	0	0	0	0	0	0	0	0	0	1550500	0	0	0	0	0
P09172	P09172	Dopamine beta-hydroxylase;Soluble dopamine beta-hydroxylase	DBH	0	0	0	0	0	0	0	0	0	0	0	0	0	0	0	0	0	0	0	0	0	0	0	0	0	0	0	0	0	0	0	0	0	0	0	0	0	0	0	0	0	0	0	0	0	0
Q8TEA8	Q8TEA8	D-tyrosyl-tRNA(Tyr) deacylase 1	DTD1	0	0	0	0	0	0	0	0	0	0	0	0	0	0	0	0	0	0	0	0	0	0	0	0	0	0	0	0	0	0	0	0	0	0	0	0	0	0	0	0	0	0	0	0	0	0
Q9UQ16	Q9UQ16	Dynamin-3	DNM3	0	0	0	0	0	0	0	0	0	0	0	0	0	0	0	0	0	0	0	0	0	0	0	0	0	0	0	0	0	0	0	0	0	0	0	0	0	0	0	0	0	0	0	0	0	0
Q96FJ2	Q96FJ2	Dynein light chain 2, cytoplasmic	DYNLL2	0	0	0	0	0	0	0	0	0	0	0	0	0	0	0	0	0	0	0	0	0	0	0	0	0	0	1057000	0	0	0	0	0	0	0	0	0	0	0	0	0	0	0	0	0	0	0
Q7Z6Z7	Q7Z6Z7	E3 ubiquitin-protein ligase HUWE1	HUWE1	0	0	0	0	0	0	0	0	0	0	0	0	0	0	0	0	0	0	0	0	0	0	0	0	0	0	0	0	0	0	0	0	0	0	0	0	0	0	0	0	0	0	0	0	0	0
Q5T0T0	Q5T0T0	E3 ubiquitin-protein ligase MARCH8	MARCHF8	0	0	0	0	0	0	0	0	0	0	0	0	0	0	0	0	0	0	0	0	0	0	0	0	0	0	0	0	0	0	0	0	0	0	0	0	0	0	0	17420000	0	0	0	0	0	0
O95834	O95834	Echinoderm microtubule-associated protein-like 2	EML2	0	0	0	0	0	0	0	0	0	0	0	0	0	0	0	0	0	0	0	0	0	0	0	0	0	0	0	0	0	0	0	0	0	0	0	0	0	0	0	0	0	0	0	0	0	0
P13804	P13804	Electron transfer flavoprotein subunit alpha, mitochondrial	ETFA	0	0	0	0	0	0	0	0	0	0	0	0	0	0	0	0	0	0	0	0	0	0	0	0	0	0	0	0	0	0	0	0	0	0	0	0	0	0	0	0	2111000	0	0	0	0	0
P50402	P50402	Emerin	EMD	0	0	0	0	0	0	0	0	0	0	0	0	0	0	0	0	0	0	0	0	0	0	0	0	0	0	0	0	0	0	0	0	0	0	0	0	0	0	0	0	2462700	0	0	0	0	0
P17813	P17813	Endoglin	ENG	0	0	0	0	0	0	0	0	0	0	0	0	0	0	0	0	0	0	0	0	0	0	0	0	0	0	0	0	0	0	0	0	0	0	0	0	0	0	0	0	0	0	0	0	0	0
Q92817	Q92817	Envoplakin	EVPL	0	0	0	0	0	0	0	0	0	0	0	0	0	0	0	0	0	0	0	0	0	0	0	0	0	0	0	0	0	0	0	0	0	0	0	0	0	0	0	0	0	0	0	0	0	0
P00533	P00533	Epidermal growth factor receptor	EGFR	0	0	0	0	0	0	0	0	0	0	0	0	0	0	0	0	0	0	0	0	0	0	0	0	0	0	0	0	0	0	0	0	0	469180	0	0	0	0	0	0	0	0	0	0	0	0
Q9H6S3	Q9H6S3	Epidermal growth factor receptor kinase substrate 8-like protein 2	EPS8L2	0	0	0	0	0	0	0	0	0	0	0	0	0	0	0	0	0	0	0	0	0	0	3599600	0	0	0	0	0	0	0	0	0	0	0	0	0	0	0	0	0	0	0	0	0	0	0
A0A096LPI6;P30042	A0A096LPI6;P30042	ES1 protein homolog, mitochondrial	C21orf33	0	0	0	0	0	0	0	0	0	0	0	0	0	0	0	0	0	0	0	0	0	0	0	0	0	0	0	0	0	0	0	0	0	0	0	0	0	0	0	0	870700	0	0	0	0	0
P05198	P05198	Eukaryotic translation initiation factor 2 subunit 1	EIF2S1	0	0	0	0	0	0	0	0	0	0	0	0	0	0	0	0	0	0	0	0	0	0	0	0	0	0	0	0	0	0	0	0	0	0	0	0	0	0	0	0	0	0	0	0	0	0
P55884	P55884	Eukaryotic translation initiation factor 3 subunit B	EIF3B	0	0	0	0	0	0	0	0	0	0	0	0	0	0	0	0	0	0	0	0	0	0	0	0	0	0	0	0	0	0	0	0	0	0	0	0	0	0	0	0	0	0	0	0	0	0
Q15056	Q15056	Eukaryotic translation initiation factor 4H	EIF4H	0	0	0	0	0	0	0	0	0	0	0	0	0	0	0	0	0	0	0	0	0	0	0	0	0	0	0	0	0	0	0	0	0	0	0	0	0	0	0	0	0	0	0	0	0	0
O14980	O14980	Exportin-1	XPO1	0	0	0	0	0	0	0	0	0	0	0	0	0	0	0	0	0	0	0	0	0	0	0	0	0	0	0	0	0	0	0	0	0	0	0	0	0	0	0	0	0	0	0	0	0	0
A0FGR8	A0FGR8	Extended synaptotagmin-2	ESYT2	0	0	0	0	0	0	0	0	0	0	0	0	0	0	0	0	0	0	0	0	0	0	0	0	0	0	0	0	0	0	0	0	0	0	0	0	0	0	0	0	0	1339900	0	0	0	0
Q9GZZ8	Q9GZZ8	Extracellular glycoprotein lacritin	LACRT	0	0	0	0	0	0	0	0	0	0	0	0	0	0	0	0	0	0	0	0	0	0	0	0	0	0	0	0	0	0	0	0	0	0	0	0	0	0	0	0	0	0	0	8672200	0	0
Q9Y3I1	Q9Y3I1	F-box only protein 7	FBXO7	0	0	0	0	0	0	0	0	0	0	0	0	0	0	0	0	0	0	0	0	0	0	0	0	0	0	0	0	0	0	0	0	0	0	0	0	0	0	0	0	0	0	0	0	0	0
Q08830	Q08830	Fibrinogen-like protein 1	FGL1	0	0	0	0	0	0	0	0	0	0	0	0	0	0	0	0	0	0	8314300	0	0	0	0	0	0	0	0	0	0	0	0	0	0	0	0	0	0	0	0	0	0	0	0	0	0	0
Q9BYJ0	Q9BYJ0	Fibroblast growth factor-binding protein 2	FGFBP2	0	0	0	0	0	0	0	0	0	0	0	0	0	0	0	0	0	0	0	0	0	0	0	0	0	0	0	0	0	0	0	0	0	0	0	6982000	0	0	0	0	0	0	0	0	0	0
P41439;P14207	P41439;P14207	Folate receptor gamma;Folate receptor beta	FOLR3;FOLR2	0	0	0	0	0	0	0	0	0	0	0	0	0	0	0	0	0	0	0	0	0	0	0	0	0	0	0	0	0	0	0	0	0	0	0	0	0	0	0	0	899430	0	0	0	0	0
O95466	O95466	Formin-like protein 1	FMNL1	0	0	0	0	0	0	0	0	0	0	0	0	0	0	0	0	0	0	0	0	0	0	586970	0	0	0	0	0	0	0	0	0	0	0	0	0	0	0	0	0	0	0	0	0	0	0
P09467	P09467	Fructose-1,6-bisphosphatase 1	FBP1	0	0	0	0	0	0	0	0	0	0	0	0	0	0	0	0	0	0	0	0	0	0	0	0	0	0	0	0	0	0	0	0	0	0	0	0	0	0	0	0	0	0	0	0	0	0
Q05315	Q05315	Galectin-10	CLC	0	0	0	0	0	0	0	0	0	0	0	0	0	0	0	0	0	0	0	0	0	0	0	0	0	0	0	1393500	0	0	0	0	0	0	0	0	0	0	0	0	0	0	0	0	0	0
O00182;Q6DKI2;Q3B8N2	O00182	Galectin-9	LGALS9	0	0	0	0	0	0	0	0	0	0	0	0	0	0	0	0	0	0	0	0	0	0	0	0	0	0	0	0	0	0	0	0	0	0	0	0	0	0	0	0	0	0	0	0	0	0
Q8WXF5	Q8WXF5	Gamma-crystallin N	CRYGN	0	0	0	0	0	0	0	0	0	0	0	0	0	0	0	0	0	0	0	0	0	0	0	0	0	0	0	0	0	0	0	0	0	0	0	0	0	0	0	0	0	0	0	0	0	0
Q9BVM4	Q9BVM4	Gamma-glutamylaminecyclotransferase	GGACT	0	0	0	0	0	0	0	0	0	0	0	0	0	0	0	0	0	0	0	0	0	0	0	0	0	0	0	0	0	0	0	0	0	0	0	0	0	0	0	0	0	0	0	0	0	0
Q13630	Q13630	GDP-L-fucose synthase	TSTA3	0	0	0	0	0	0	0	0	0	0	0	0	0	0	0	0	0	0	0	0	0	0	0	0	0	0	0	0	0	0	0	0	0	0	0	0	0	0	0	0	0	0	0	0	0	0
P48507	P48507	Glutamate--cysteine ligase regulatory subunit	GCLM	0	0	0	0	0	0	0	0	0	0	0	0	0	0	0	0	0	0	0	0	0	0	0	0	0	0	0	0	0	0	0	0	0	0	0	0	0	0	0	0	0	0	0	0	0	0
P35754	P35754	Glutaredoxin-1	GLRX	0	0	0	0	0	0	0	0	0	0	0	0	0	0	0	0	0	0	0	0	0	0	0	0	0	0	0	0	0	0	0	0	0	0	0	0	0	0	0	0	1983100	0	0	0	0	0
O76003	O76003	Glutaredoxin-3	GLRX3	0	0	0	0	0	0	0	0	0	0	0	0	0	0	0	0	0	0	0	0	0	0	0	0	0	0	0	0	0	0	0	0	0	0	0	0	0	0	0	0	29835000	0	0	0	0	0
P09488;Q03013;P46439	P09488;Q03013	Glutathione S-transferase Mu 1;Glutathione S-transferase Mu 4	GSTM1;GSTM4	0	0	0	0	0	0	0	0	0	0	0	0	0	0	0	0	0	0	0	0	0	0	0	0	0	0	572400	0	0	0	0	0	0	0	0	0	0	0	0	0	0	0	0	0	0	0
P43304	P43304	Glycerol-3-phosphate dehydrogenase, mitochondrial	GPD2	0	0	0	0	0	0	0	0	0	0	0	0	0	0	0	0	0	0	0	0	0	0	0	0	0	0	0	0	0	0	0	0	0	0	0	0	0	0	0	0	0	0	0	0	0	0
P46976	P46976	Glycogenin-1	GYG1	0	0	0	0	0	0	0	0	0	0	0	0	0	0	0	0	0	0	0	0	0	0	0	0	0	0	0	0	0	0	0	0	0	0	0	0	0	0	0	0	0	0	0	0	0	0
Q86SQ4	Q86SQ4	G-protein coupled receptor 126	GPR126	0	0	0	0	0	0	0	0	0	0	0	0	0	0	0	0	0	0	0	0	0	0	0	0	0	0	0	0	0	0	0	0	0	0	0	1735800	0	0	0	0	0	0	0	0	0	0
O75791	O75791	GRB2-related adapter protein 2	GRAP2	0	0	0	0	0	0	0	0	0	0	0	0	0	0	0	0	0	0	0	0	0	0	0	0	0	0	0	0	0	0	0	0	0	0	0	0	0	0	0	0	0	0	0	0	0	0
Q15382	Q15382	GTP-binding protein Rheb	RHEB	0	0	0	0	0	0	0	0	0	0	0	0	0	0	0	0	0	0	0	0	0	0	0	0	0	0	0	0	0	0	0	0	0	0	0	0	0	0	0	0	0	0	0	0	0	0
Q9UBI6	Q9UBI6	Guanine nucleotide-binding protein G(I)/G(S)/G(O) subunit gamma-12	GNG12	0	0	0	0	0	0	0	0	0	0	0	0	0	0	0	0	0	0	0	0	0	0	0	0	0	0	0	0	0	0	0	0	0	0	0	0	0	0	0	0	0	0	0	0	0	0
P29992;O95837;Q03113	P29992;O95837	Guanine nucleotide-binding protein subunit alpha-11;Guanine nucleotide-binding protein subunit alpha-14	GNA11;GNA14	0	0	0	0	0	0	0	0	0	0	0	0	0	0	0	0	0	0	0	0	0	0	1469600	0	0	0	0	0	0	0	0	0	0	0	0	0	0	0	0	0	0	0	0	0	0	0
Q9H0R4	Q9H0R4	Haloacid dehalogenase-like hydrolase domain-containing protein 2	HDHD2	0	0	0	0	0	0	0	0	0	0	0	0	0	0	0	0	0	0	0	0	0	0	0	0	0	0	0	0	0	0	0	0	0	0	0	0	0	0	0	0	0	0	0	0	0	0
Q92598	Q92598	Heat shock protein 105 kDa	HSPH1	0	0	0	0	0	0	0	0	0	0	0	0	0	0	0	0	0	0	0	0	0	0	0	0	0	0	0	0	0	0	0	0	0	0	0	0	0	0	0	0	1814200	0	0	0	0	0
P69892	P69892	Hemoglobin subunit gamma-2	HBG2	0	0	0	0	0	0	0	0	0	0	0	0	0	0	0	0	0	0	0	0	0	0	0	0	0	0	0	0	0	0	0	0	0	0	0	0	0	0	0	0	0	0	0	0	0	0
O14964	O14964	Hepatocyte growth factor-regulated tyrosine kinase substrate	HGS	0	0	0	0	0	0	0	0	0	0	0	0	0	0	0	0	0	0	0	0	0	0	823400	0	0	0	0	0	0	0	0	0	0	0	0	0	0	0	0	0	0	0	0	0	0	0
P52790	P52790	Hexokinase-3	HK3	0	0	0	0	0	0	0	0	0	0	0	0	0	0	0	0	0	0	0	0	0	0	1245100	0	0	0	0	0	0	0	0	0	0	0	0	0	0	0	0	0	0	0	0	0	0	0
P30825;P52569	P30825;P52569	High affinity cationic amino acid transporter 1;Cationic amino acid transporter 2	SLC7A1;SLC7A2	0	0	0	0	0	0	0	0	0	0	0	0	0	0	0	0	0	0	0	0	0	0	0	0	0	0	0	0	0	0	0	0	0	0	0	0	0	0	0	0	0	0	0	0	0	0
Q9BX68	Q9BX68	Histidine triad nucleotide-binding protein 2, mitochondrial	HINT2	0	0	0	0	0	0	0	0	0	0	0	0	0	0	0	0	0	0	0	0	0	0	0	0	0	0	0	0	0	0	0	0	0	0	0	0	0	0	0	0	0	0	0	0	0	0
P16401	P16401	Histone H1.5	HIST1H1B	0	0	0	0	0	0	0	0	0	0	0	0	0	0	0	0	0	748770	0	0	0	0	0	0	0	0	0	0	0	0	0	0	0	0	0	0	0	0	0	0	0	0	0	0	0	0
Q30154	Q30154	HLA class II histocompatibility antigen, DR beta 5 chain	HLA-DRB5	0	0	0	0	0	0	0	0	0	0	0	0	0	0	0	0	0	0	0	0	0	0	0	0	0	0	0	0	0	0	0	0	0	0	0	0	0	0	0	0	0	0	0	0	0	0
Q16543	Q16543	Hsp90 co-chaperone Cdc37;Hsp90 co-chaperone Cdc37, N-terminally processed	CDC37	0	0	0	0	0	0	0	0	0	0	0	0	0	0	0	0	0	0	0	0	0	0	0	0	0	0	0	0	0	0	0	0	0	0	0	0	0	0	0	0	3230200	0	0	0	0	0
O00291;O75146	O00291;O75146	Huntingtin-interacting protein 1;Huntingtin-interacting protein 1-related protein	HIP1;HIP1R	0	0	0	0	0	0	0	0	0	0	0	0	0	0	0	0	0	0	0	0	0	0	0	0	0	0	0	0	0	0	0	0	0	0	0	0	0	0	0	0	0	0	0	0	0	0
P10915	P10915	Hyaluronan and proteoglycan link protein 1	HAPLN1	0	0	0	0	0	0	0	0	0	0	0	0	0	0	0	0	0	0	0	0	0	0	0	0	0	0	0	0	0	0	0	0	0	0	0	0	0	0	0	0	0	0	0	0	0	0
Q12794	Q12794	Hyaluronidase-1	HYAL1	0	0	0	0	0	0	0	0	0	0	0	0	0	0	0	0	0	0	0	0	0	0	0	0	0	0	0	0	0	0	0	0	0	0	0	0	0	0	0	0	0	0	0	0	0	0
Q16775	Q16775	Hydroxyacylglutathione hydrolase, mitochondrial	HAGH	0	0	0	0	0	0	0	0	0	0	0	0	0	0	0	0	0	0	0	0	0	0	0	0	0	0	0	0	0	0	0	0	0	0	0	0	0	0	0	0	0	0	1155600	0	0	0
P01767;A0A0C4DH42	P01767;A0A0C4DH42	Ig heavy chain V-III region BUT	IGHV3-66	0	0	0	0	0	0	0	0	0	0	0	0	0	0	0	0	0	0	0	0	0	0	0	0	0	0	0	0	0	0	0	0	0	0	0	0	0	0	0	0	0	0	0	0	0	0
Q9GZP8;K7EQZ3	Q9GZP8;K7EQZ3	Immortalization up-regulated protein	IMUP	0	0	0	0	0	0	0	0	0	0	0	0	0	0	0	0	0	0	0	0	0	0	0	0	0	0	0	0	0	0	0	0	0	0	0	0	0	0	0	0	0	0	0	0	0	0
Q93033	Q93033	Immunoglobulin superfamily member 2	CD101	0	0	0	0	0	0	0	0	0	0	0	0	0	0	0	0	0	0	0	0	0	0	1252300	0	0	0	0	0	0	0	0	0	0	0	0	0	0	0	0	0	0	0	0	0	0	0
Q96P70	Q96P70	Importin-9	IPO9	0	0	0	0	0	0	0	0	0	0	0	0	0	0	0	0	0	0	0	0	0	0	0	0	0	0	0	0	0	0	0	0	0	0	0	0	0	0	0	0	0	0	0	0	0	0
Q14623	Q14623	Indian hedgehog protein;Indian hedgehog protein N-product;Indian hedgehog protein C-product	IHH	0	0	0	0	0	0	0	0	0	0	0	0	0	0	0	0	0	0	0	0	0	0	0	0	0	0	0	0	0	0	0	0	3751200	0	0	0	0	0	0	0	0	0	0	0	0	0
P58166	P58166	Inhibin beta E chain	INHBE	0	0	0	0	0	0	0	0	0	0	0	0	0	0	0	0	0	0	0	0	0	0	0	0	0	0	0	0	0	0	0	0	0	0	2650800	0	0	0	0	0	0	0	0	0	0	0
O00425	O00425	Insulin-like growth factor 2 mRNA-binding protein 3	IGF2BP3	0	0	0	0	0	0	0	0	0	0	0	0	0	0	0	0	0	0	0	0	0	0	0	0	0	0	0	0	0	0	0	0	0	0	0	0	0	0	0	0	0	0	0	0	0	0
P13612	P13612	Integrin alpha-4	ITGA4	0	0	0	0	0	0	0	0	0	0	0	0	0	0	0	0	0	0	0	0	0	0	0	0	0	0	0	0	0	0	0	0	0	0	0	0	0	0	0	0	0	0	0	0	0	0
P20702;Q13349	P20702;Q13349	Integrin alpha-X;Integrin alpha-D	ITGAX;ITGAD	0	0	0	0	0	0	0	0	0	0	0	0	0	0	0	0	0	0	0	0	0	0	0	0	0	0	0	0	0	0	0	0	0	0	0	0	0	0	0	0	0	0	0	0	0	0
Q8WWU7	Q8WWU7	Intelectin-2	ITLN2	0	0	0	0	0	0	0	0	0	0	0	0	0	0	0	0	0	0	0	0	0	0	0	0	0	0	0	0	0	0	0	0	0	0	0	0	0	0	0	0	0	0	0	0	0	0
Q9NWZ3	Q9NWZ3	Interleukin-1 receptor-associated kinase 4	IRAK4	0	0	0	0	0	0	0	0	0	0	0	0	0	0	0	0	0	0	0	0	0	0	0	0	0	0	0	0	0	0	0	0	0	0	0	0	0	0	0	0	0	0	0	0	0	0
H3BRJ5;Q9P2H3	H3BRJ5;Q9P2H3	Intraflagellar transport protein 80 homolog	IFT80	0	0	0	0	0	0	0	0	0	0	0	0	0	0	0	0	0	0	0	0	0	0	0	0	0	0	0	0	0	0	0	0	0	0	0	0	0	0	0	0	0	0	0	0	0	0
O94889	O94889	Kelch-like protein 18	KLHL18	0	0	0	0	0	0	0	0	0	0	0	0	7407800	0	0	0	0	0	0	0	0	0	0	0	0	0	0	0	0	0	0	0	0	0	0	0	0	0	0	0	0	0	0	0	0	0
Q9Y608	Q9Y608	Leucine-rich repeat flightless-interacting protein 2	LRRFIP2	0	0	0	0	0	0	0	0	0	0	0	0	0	0	0	0	0	0	0	0	0	0	0	0	0	0	0	0	0	0	0	0	0	0	0	0	0	0	0	0	0	0	0	0	0	0
Q8WUT4	Q8WUT4	Leucine-rich repeat neuronal protein 4	LRRN4	0	0	0	0	0	0	0	0	0	0	0	0	0	0	0	0	0	0	0	0	0	0	1577400	0	0	0	0	0	0	0	0	0	0	0	0	0	0	0	0	0	0	0	0	0	0	0
Q6PI73;P59901;O75022	Q6PI73;P59901;O75022	Leukocyte immunoglobulin-like receptor subfamily A member 6;Leukocyte immunoglobulin-like receptor subfamily A member 4;Leukocyte immunoglobulin-like receptor subfamily B member 3	LILRA6;LILRA4;LILRB3	0	0	0	0	0	0	0	0	0	0	0	0	0	0	0	0	0	0	0	0	0	0	1314800	0	0	0	0	0	0	0	0	0	0	0	0	0	0	0	0	0	0	0	0	0	0	0
Q86X29	Q86X29	Lipolysis-stimulated lipoprotein receptor	LSR	0	0	0	0	0	0	0	0	0	0	0	0	0	0	0	0	0	0	0	0	0	0	1107400	0	0	0	0	0	0	0	0	0	0	0	0	0	0	0	0	0	0	0	0	0	0	0
Q6ZUX7	Q6ZUX7	Lipoma HMGIC fusion partner-like 2 protein	LHFPL2	0	0	0	0	0	0	0	0	0	0	0	0	0	0	0	0	0	0	0	0	0	0	0	0	0	0	0	0	0	0	0	0	0	0	0	0	0	0	0	0	0	0	0	0	0	0
P06858	P06858	Lipoprotein lipase	LPL	0	0	0	0	0	0	0	0	0	0	0	0	0	0	0	0	0	0	0	0	0	0	0	0	0	0	0	0	0	0	0	0	0	0	0	0	0	0	0	0	0	0	0	0	0	0
P19256	P19256	Lymphocyte function-associated antigen 3	CD58	0	0	0	0	0	0	0	0	0	0	0	0	0	0	0	0	0	2230000	0	0	0	0	0	0	0	0	0	0	0	0	0	0	0	0	0	0	0	0	0	0	0	0	0	0	0	0
Q5VWZ2	Q5VWZ2	Lysophospholipase-like protein 1	LYPLAL1	0	0	0	0	0	0	0	0	0	0	0	0	0	0	0	0	0	0	0	0	0	0	0	0	0	0	0	0	0	0	0	0	0	0	0	0	0	0	0	0	0	0	0	0	0	0
P61626	P61626	Lysozyme C	LYZ	0	0	0	0	0	0	0	0	0	0	0	0	0	0	0	0	0	0	0	0	0	0	0	0	0	0	0	0	0	0	0	0	0	0	0	0	0	0	0	0	0	0	0	6717500	0	0
Q96IJ6	Q96IJ6	Mannose-1-phosphate guanyltransferase alpha	GMPPA	0	0	0	0	0	0	0	0	0	0	0	0	0	0	0	0	0	0	0	0	0	2229100	0	0	0	0	0	0	0	0	0	0	0	0	0	0	0	0	0	0	0	0	0	0	0	0
Q8NDC0	Q8NDC0	MAPK-interacting and spindle-stabilizing protein-like	MAPK1IP1L	0	0	0	0	0	0	0	0	0	0	0	0	0	0	0	0	0	0	0	0	0	0	0	0	0	0	0	0	0	0	0	0	0	0	0	0	0	0	0	0	0	0	0	0	0	0
Q71F56	Q71F56	Mediator of RNA polymerase II transcription subunit 13-like	MED13L	0	0	0	0	0	0	0	0	0	0	0	0	0	0	0	0	0	0	0	0	0	0	0	0	0	0	0	0	0	0	0	0	0	0	0	0	0	0	0	0	0	0	0	0	0	0
Q5JRA6	Q5JRA6	Melanoma inhibitory activity protein 3	MIA3	0	0	0	0	0	0	0	0	0	0	0	0	0	0	0	0	0	0	0	0	0	0	0	0	0	0	0	0	0	0	0	0	0	0	0	0	0	0	0	0	0	0	0	0	0	0
P01033	P01033	Metalloproteinase inhibitor 1	TIMP1	0	0	0	0	0	0	0	0	0	0	0	0	0	0	0	0	0	0	0	0	0	0	0	0	0	0	0	0	0	0	0	0	0	0	0	0	0	0	0	0	0	0	0	0	0	0
Q9BQA1	Q9BQA1	Methylosome protein 50	WDR77	0	0	0	0	0	0	0	0	0	0	0	0	0	0	0	0	0	0	0	0	0	0	0	0	0	0	0	0	0	0	0	0	0	0	0	0	0	0	0	0	0	0	0	0	0	0
Q9H8H3	Q9H8H3	Methyltransferase-like protein 7A	METTL7A	0	0	0	0	0	0	0	0	0	0	0	0	0	0	0	0	0	0	0	0	0	0	0	0	0	0	0	0	0	0	0	0	0	0	0	0	0	0	0	0	0	0	0	0	0	0
P55157	P55157	Microsomal triglyceride transfer protein large subunit	MTTP	0	0	0	0	0	0	0	0	0	0	0	0	0	0	0	0	0	0	0	0	0	0	0	0	0	0	0	0	0	0	0	0	0	0	0	0	0	0	0	0	0	0	0	1771600	0	0
Q02978	Q02978	Mitochondrial 2-oxoglutarate/malate carrier protein	SLC25A11	0	0	0	0	0	0	0	0	0	0	0	0	0	0	0	0	0	0	0	0	0	0	0	0	0	0	0	0	0	0	0	0	0	0	0	0	0	0	0	0	0	0	0	0	0	0
Q9Y3D6	Q9Y3D6	Mitochondrial fission 1 protein	FIS1	0	0	0	0	0	0	0	0	0	0	0	0	0	0	0	0	0	0	0	0	0	0	0	0	0	0	0	0	0	0	0	0	0	0	0	0	0	0	0	0	0	0	0	0	0	0
Q9H8S9;Q7L9L4	Q9H8S9;Q7L9L4	MOB kinase activator 1A;MOB kinase activator 1B	MOB1A;MOB1B	0	0	0	0	0	0	0	0	0	0	0	0	0	0	0	0	0	0	0	0	0	0	0	0	0	0	0	0	0	0	0	0	0	0	0	0	0	0	0	0	0	0	0	0	0	0
O60669	O60669	Monocarboxylate transporter 2	SLC16A7	0	0	0	0	0	0	0	0	0	0	0	0	0	0	0	0	0	0	0	0	0	0	0	0	0	0	0	0	0	0	0	0	0	0	0	0	0	0	0	0	0	0	0	0	0	0
A0A0G2JKD1;A0A140T8X8;Q5SSG8	A0A0G2JKD1;A0A140T8X8;Q5SSG8	Mucin-21	MUC21	0	0	0	0	0	0	0	0	0	0	0	0	0	0	0	0	0	0	0	0	0	0	6859600	0	0	0	0	0	0	0	0	0	0	0	0	0	0	0	0	0	0	0	0	0	0	0
Q02505;Q9H195	Q02505;Q9H195	Mucin-3A;Mucin-3B	MUC3A;MUC3B	0	0	0	0	0	0	0	0	0	0	0	0	0	0	0	0	0	0	0	0	2119200	0	0	0	0	0	0	0	0	0	0	0	0	0	0	0	0	0	0	0	0	0	0	0	0	0
P03971	P03971	Muellerian-inhibiting factor	AMH	0	0	0	0	0	0	0	0	0	0	0	0	0	0	0	0	0	0	0	0	0	0	0	0	0	0	0	0	0	0	0	0	0	0	0	0	0	0	0	0	0	0	0	0	0	0
Q9H8L6	Q9H8L6	Multimerin-2	MMRN2	0	1091200	0	0	0	0	0	0	0	0	0	0	0	0	0	0	0	0	0	0	0	0	0	0	0	0	0	0	0	0	0	0	0	0	0	0	0	0	0	0	0	0	0	0	0	0
Q96EY5	Q96EY5	Multivesicular body subunit 12A	MVB12A	0	0	0	0	0	0	0	0	0	0	0	0	0	0	0	0	0	0	0	0	0	0	1617900	0	0	0	0	0	0	0	0	0	0	0	0	0	0	0	0	0	0	0	0	0	0	0
Q969H8	Q969H8	Myeloid-derived growth factor	MYDGF	0	0	0	0	0	0	0	0	0	0	0	0	0	0	0	0	0	0	0	0	0	0	0	0	0	0	0	0	0	0	0	0	0	0	0	0	0	0	0	0	0	0	0	0	0	0
Q7Z406	Q7Z406	Myosin-14	MYH14	0	0	0	0	0	0	0	0	0	0	0	0	0	0	0	0	0	0	0	0	0	0	0	0	0	0	0	0	0	0	0	0	0	0	0	0	0	0	0	0	0	0	0	0	0	0
P51606	P51606	N-acylglucosamine 2-epimerase	RENBP	0	0	0	0	0	0	0	0	0	0	0	0	0	0	0	0	0	0	0	0	2286200	0	0	0	0	0	0	0	0	0	0	0	0	0	0	0	0	0	0	0	0	0	0	0	0	0
Q8TBC4	Q8TBC4	NEDD8-activating enzyme E1 catalytic subunit	UBA3	0	0	0	0	0	0	0	0	0	0	0	0	0	0	0	0	0	0	0	0	0	0	0	0	0	0	0	0	0	0	0	0	0	0	0	0	0	0	0	0	0	15560000	0	0	0	0
Q6ZNJ1	Q6ZNJ1	Neurobeachin-like protein 2	NBEAL2	0	0	0	0	0	0	0	0	0	0	0	0	0	0	0	0	0	0	0	0	0	0	0	0	0	0	0	0	0	0	0	0	0	0	0	0	0	0	0	0	0	0	0	0	0	0
O14786	O14786	Neuropilin-1	NRP1	0	0	0	0	0	0	0	0	0	0	0	0	0	0	0	0	0	0	0	0	0	0	0	0	0	0	0	0	0	0	0	0	0	0	0	0	0	0	0	0	0	0	0	0	0	0
P80188	P80188	Neutrophil gelatinase-associated lipocalin	LCN2	0	0	0	0	0	0	0	0	0	0	0	0	0	0	0	0	0	0	0	0	0	0	0	0	0	0	0	0	0	0	0	0	0	0	0	0	0	0	0	0	0	0	0	0	0	0
P25090	P25090	N-formyl peptide receptor 2	FPR2	0	0	0	0	0	0	0	0	0	0	0	0	0	0	0	0	0	0	0	0	0	0	0	0	0	0	0	0	0	0	0	0	0	0	0	0	0	0	0	0	0	0	0	0	0	0
Q96TA1	Q96TA1	Niban-like protein 1	FAM129B	0	0	0	0	0	0	0	0	0	0	0	0	0	0	0	0	0	0	0	0	0	0	1763700	0	0	0	0	0	0	0	0	0	0	0	0	0	0	0	0	0	0	0	0	0	0	0
Q14112	Q14112	Nidogen-2	NID2	0	0	0	0	0	0	0	0	0	0	0	0	0	0	0	0	0	0	0	0	0	0	0	0	0	0	0	0	0	0	0	0	0	0	0	0	0	0	0	0	0	0	0	0	0	0
Q9UNZ2	Q9UNZ2	NSFL1 cofactor p47	NSFL1C	0	0	0	0	0	0	0	0	0	0	0	0	0	0	0	0	0	0	0	0	0	0	0	0	0	0	0	0	0	0	0	0	0	0	0	0	0	0	0	0	0	0	0	0	0	0
P15531	P15531	Nucleoside diphosphate kinase A	NME1	0	0	0	0	0	0	0	0	0	0	0	0	0	0	0	0	0	0	0	0	0	0	0	0	0	0	0	0	0	0	0	0	0	0	0	0	0	0	0	0	0	0	0	0	0	0
P55259	P55259	Pancreatic secretory granule membrane major glycoprotein GP2	GP2	0	0	0	0	0	0	0	0	0	0	0	0	9744100	0	0	0	0	0	0	0	0	0	0	0	0	0	0	0	0	0	0	0	0	0	0	0	0	0	0	0	0	0	0	0	0	0
O95497;Q9NY84	O95497	Pantetheinase	VNN1	0	0	0	0	0	0	0	0	0	0	0	0	0	0	0	0	0	0	0	0	0	0	0	0	0	0	0	0	0	0	0	0	0	0	0	0	0	0	0	0	0	0	0	0	0	0
P26885	P26885	Peptidyl-prolyl cis-trans isomerase FKBP2	FKBP2	0	0	0	0	0	0	0	0	0	0	0	0	0	0	0	0	0	0	0	0	0	0	0	0	0	0	0	0	0	0	0	0	0	0	0	0	0	0	0	0	0	0	0	0	0	0
Q13526	Q13526	Peptidyl-prolyl cis-trans isomerase NIMA-interacting 1	PIN1	0	0	0	0	0	0	0	0	0	0	0	0	0	0	0	0	0	0	0	0	0	0	0	0	0	0	0	0	0	0	0	0	0	0	0	0	0	0	0	0	3825900	0	0	0	0	0
O60664	O60664	Perilipin-3	PLIN3	0	0	0	0	0	0	0	0	0	0	0	0	0	0	0	0	0	0	0	0	0	0	0	0	0	0	0	0	0	0	0	0	0	0	0	0	0	0	0	0	0	0	0	0	0	0
Q92626	Q92626	Peroxidasin homolog	PXDN	0	22325000	0	0	0	0	0	0	0	0	0	0	0	0	0	0	0	0	0	0	0	0	0	0	0	0	0	0	0	0	0	0	0	0	0	0	0	0	0	0	0	0	0	0	0	0
Q6Y7W6	Q6Y7W6	PERQ amino acid-rich with GYF domain-containing protein 2	GIGYF2	0	0	0	0	0	0	0	0	0	0	0	0	0	0	0	0	0	0	0	0	0	0	0	0	0	0	0	0	0	0	0	0	0	0	0	0	0	0	0	0	0	0	0	0	0	0
Q9NSD9	Q9NSD9	Phenylalanine--tRNA ligase beta subunit	FARSB	0	0	0	0	0	0	0	0	0	0	0	0	0	0	0	0	0	0	0	0	0	0	0	0	0	0	0	0	0	0	0	0	0	0	0	0	0	0	0	0	0	0	0	0	0	0
Q00325	Q00325	Phosphate carrier protein, mitochondrial	SLC25A3	0	0	0	0	0	0	0	0	0	0	0	0	0	0	0	0	0	0	0	0	0	0	0	0	0	0	0	0	0	0	0	0	0	0	0	0	0	0	0	0	0	0	0	0	0	0
Q8TCU6	Q8TCU6	Phosphatidylinositol 3,4,5-trisphosphate-dependent Rac exchanger 1 protein	PREX1	0	0	0	0	0	0	0	0	0	0	0	0	0	0	0	0	0	0	0	0	0	0	0	0	0	0	0	0	0	0	0	0	0	0	0	0	0	0	0	0	0	0	0	0	0	0
Q13492;O60641	Q13492;O60641	Phosphatidylinositol-binding clathrin assembly protein;Clathrin coat assembly protein AP180	PICALM;SNAP91	0	0	0	0	0	0	0	0	0	0	0	0	0	0	0	0	0	0	0	0	0	0	0	0	0	0	0	0	0	0	0	0	0	0	0	0	0	0	0	0	0	0	0	0	0	0
O15162	O15162	Phospholipid scramblase 1	PLSCR1	0	0	0	0	0	0	0	0	0	0	0	0	0	0	0	0	0	0	0	0	0	0	4160000	0	0	0	0	0	0	0	0	0	0	0	0	0	0	0	0	0	0	0	0	0	0	0
Q15126	Q15126	Phosphomevalonate kinase	PMVK	0	0	0	0	0	0	0	0	0	0	0	0	0	0	0	0	0	0	0	0	0	0	0	0	0	0	0	0	0	0	0	0	0	0	0	0	0	0	0	0	0	0	0	0	0	0
P10720	P10720	Platelet factor 4 variant;Platelet factor 4 variant(4-74);Platelet factor 4 variant(5-74);Platelet factor 4 variant(6-74)	PF4V1	0	0	0	0	0	0	0	0	0	0	0	0	0	0	0	0	0	0	0	0	0	0	0	0	0	0	0	0	0	0	0	0	0	0	0	0	0	0	0	0	0	0	0	0	0	0
Q9H8W4	Q9H8W4	Pleckstrin homology domain-containing family F member 2	PLEKHF2	0	0	0	0	0	0	0	0	0	0	0	0	0	0	0	0	0	0	0	0	0	0	0	0	0	0	0	0	0	0	0	0	0	0	0	0	0	0	0	0	0	0	0	0	0	0
Q96PX9	Q96PX9	Pleckstrin homology domain-containing family G member 4B	PLEKHG4B	0	0	0	0	0	0	0	0	0	0	0	0	0	0	0	0	0	0	0	0	0	0	0	0	0	0	0	0	0	0	0	0	0	0	0	0	0	0	0	0	0	0	0	0	0	0
Q9HCM2	Q9HCM2	Plexin-A4	PLXNA4	0	0	0	0	0	0	0	0	0	0	0	0	0	0	0	0	0	0	0	0	0	0	0	0	0	0	915690	0	0	0	0	0	0	0	0	0	0	0	0	0	0	0	0	0	0	0
O15031	O15031	Plexin-B2	PLXNB2	0	0	0	0	0	0	0	0	0	0	0	0	0	0	0	0	0	0	0	0	0	0	0	0	0	0	0	0	0	0	0	0	0	0	0	0	0	0	0	0	0	0	0	0	0	0
Q9ULL4	Q9ULL4	Plexin-B3	PLXNB3	0	0	0	0	0	0	0	0	0	0	0	0	0	0	0	0	0	0	0	0	0	0	0	0	0	0	1075100	0	0	0	0	0	0	0	0	0	0	0	0	0	0	0	0	0	0	0
O60925	O60925	Prefoldin subunit 1	PFDN1	0	0	0	0	0	0	0	0	0	0	0	0	0	0	0	0	0	0	0	0	0	0	0	0	0	0	0	0	0	0	0	0	0	0	0	0	0	0	0	0	0	0	1170700	0	0	0
Q9UHV9	Q9UHV9	Prefoldin subunit 2	PFDN2	0	0	0	0	0	0	0	0	0	0	0	0	0	0	0	0	0	0	0	0	0	0	0	0	0	0	0	0	0	0	0	0	0	0	0	0	0	0	0	0	0	0	0	0	0	0
Q99471	Q99471	Prefoldin subunit 5	PFDN5	0	0	0	0	0	0	0	0	0	0	0	0	0	0	0	0	0	0	0	0	0	0	0	0	0	0	0	0	0	0	0	0	0	0	0	0	0	0	0	0	0	0	0	0	0	0
Q8NBM8	Q8NBM8	Prenylcysteine oxidase-like	PCYOX1L	0	0	0	0	0	0	0	0	0	0	0	0	0	0	0	0	0	0	0	0	0	0	0	0	0	0	0	0	0	0	0	0	0	0	0	0	0	0	0	0	0	0	0	0	0	0
P35232	P35232	Prohibitin	PHB	0	0	0	0	0	0	0	0	0	0	0	0	0	0	0	0	0	0	0	0	0	0	0	0	0	0	0	0	0	0	0	0	0	0	0	0	0	0	0	0	0	0	0	0	0	0
P12273	P12273	Prolactin-inducible protein	PIP	0	0	0	0	0	0	0	0	0	0	0	0	0	0	0	0	0	0	0	0	0	0	0	0	0	0	0	0	0	0	0	0	0	0	0	0	0	0	0	0	0	0	0	0	0	0
O43490	O43490	Prominin-1	PROM1	0	0	1135100	0	0	0	0	0	0	0	0	0	0	0	0	0	0	0	0	0	0	0	0	0	0	0	0	0	0	0	0	0	0	0	0	0	0	0	0	0	0	0	0	0	0	0
Q9UL46	Q9UL46	Proteasome activator complex subunit 2	PSME2	0	0	0	0	0	0	0	0	0	0	0	0	0	0	0	0	0	0	0	0	0	0	0	0	0	0	0	0	0	0	0	0	0	0	0	0	0	0	0	0	0	0	0	0	0	0
O14744	O14744	Protein arginine N-methyltransferase 5;Protein arginine N-methyltransferase 5, N-terminally processed	PRMT5	0	0	0	0	0	0	0	0	0	0	0	0	0	0	0	0	0	0	0	0	0	0	0	0	0	0	0	0	0	0	0	0	0	0	0	0	0	0	0	0	0	0	0	0	0	0
Q9P003	Q9P003	Protein cornichon homolog 4	CNIH4	0	0	0	0	0	0	0	0	0	0	0	0	0	0	0	0	0	0	0	0	0	0	0	0	0	0	0	0	0	0	0	0	0	0	0	0	0	0	0	0	0	0	0	0	0	0
Q14554	Q14554	Protein disulfide-isomerase A5	PDIA5	0	0	0	0	0	0	0	0	0	0	0	0	0	0	0	0	0	0	0	0	0	0	0	0	0	0	0	0	0	0	0	0	0	0	0	0	0	0	0	0	0	0	0	0	0	0
Q9Y3R5	Q9Y3R5	Protein dopey-2	DOPEY2	0	0	0	0	0	0	0	0	0	0	0	0	0	0	0	0	0	0	0	0	0	0	0	0	0	0	0	0	0	0	0	0	0	0	0	0	0	0	0	0	0	0	0	0	0	0
P49257	P49257	Protein ERGIC-53	LMAN1	0	0	0	0	0	0	0	0	0	0	0	0	0	0	0	0	0	0	0	0	0	0	0	0	0	7297600	0	0	0	0	0	0	0	0	0	0	0	0	0	0	0	0	0	0	0	0
Q9NVM1	Q9NVM1	Protein eva-1 homolog B	EVA1B	0	0	0	0	0	0	0	0	0	1766500	0	0	0	0	0	0	0	0	0	0	0	0	0	0	0	0	0	0	0	0	0	0	0	0	0	0	0	0	0	0	0	0	0	0	0	0
P34910	P34910	Protein EVI2B	EVI2B	0	0	0	0	0	0	0	0	0	0	0	0	0	0	0	0	0	0	0	0	0	0	760210	0	0	0	0	0	0	0	0	0	0	0	0	0	0	0	0	0	0	0	0	0	0	0
Q8WW52	Q8WW52	Protein FAM151A	FAM151A	0	0	0	0	0	0	0	0	0	0	0	0	0	0	0	0	0	0	0	0	0	0	0	0	0	0	0	0	0	0	0	0	0	0	0	0	0	0	0	0	0	0	0	0	0	0
Q8N5J2	Q8N5J2	Protein FAM63A	FAM63A	0	0	0	0	0	0	0	0	0	0	0	0	0	0	0	0	0	0	0	0	0	0	0	0	0	0	0	0	0	0	0	0	0	0	0	0	0	0	0	0	2388400	0	0	0	0	0
Q9Y4F9	Q9Y4F9	Protein FAM65B	FAM65B	0	0	0	0	0	0	0	0	0	0	0	0	0	0	0	0	0	0	0	0	0	0	377170	0	0	0	0	0	0	0	0	0	0	0	0	0	0	0	0	0	0	0	0	0	0	0
Q969X1	Q969X1	Protein lifeguard 3	TMBIM1	0	0	0	0	0	0	0	0	0	0	0	0	0	0	0	0	0	0	0	0	0	0	0	0	0	0	0	0	0	0	0	0	0	0	0	0	0	0	0	0	0	0	0	0	0	0
Q92597	Q92597	Protein NDRG1	NDRG1	0	0	0	0	0	0	0	0	0	0	0	0	0	0	0	0	0	0	0	0	0	0	940280	0	0	0	0	0	0	0	0	0	0	0	0	0	0	0	0	0	0	0	0	0	0	0
Q9BZQ8	Q9BZQ8	Protein Niban	FAM129A	0	0	0	0	0	0	0	0	0	0	0	0	0	0	0	0	0	0	0	0	0	0	456920	0	0	0	0	0	0	0	0	0	0	0	0	0	0	0	0	0	0	0	0	0	0	0
Q9UFN0	Q9UFN0	Protein NipSnap homolog 3A	NIPSNAP3A	0	0	0	0	0	0	0	0	0	0	0	0	0	0	0	0	0	0	0	0	0	0	0	0	0	0	0	0	0	0	0	0	0	0	0	0	0	0	0	0	0	0	0	0	0	0
Q15435	Q15435	Protein phosphatase 1 regulatory subunit 7	PPP1R7	0	0	0	0	0	0	0	0	0	0	0	0	0	0	0	0	0	0	0	0	0	0	0	0	0	0	0	0	0	0	0	0	0	0	0	0	0	0	0	0	0	0	540840	0	0	0
Q86TP1	Q86TP1	Protein prune homolog	PRUNE	0	0	0	0	0	0	0	0	0	0	0	0	0	0	0	0	0	0	0	0	0	0	0	0	0	0	0	0	0	0	0	0	0	0	0	0	0	0	0	0	0	0	0	0	0	0
P60903	P60903	Protein S100-A10	S100A10	0	0	0	0	0	0	0	0	0	0	0	0	0	0	0	0	0	0	0	0	0	0	2876700	0	0	0	0	0	0	0	0	0	0	0	0	0	0	0	0	0	0	0	0	0	0	0
P55735	P55735	Protein SEC13 homolog	SEC13	0	0	0	0	0	0	0	0	0	0	0	0	0	0	0	0	0	0	0	0	0	0	0	0	0	0	0	0	0	0	0	0	0	0	0	0	0	0	0	0	0	0	0	0	0	0
Q6PL24	Q6PL24	Protein TMED8	TMED8	0	0	0	0	0	0	0	0	0	0	0	0	0	0	0	0	0	0	0	0	0	0	0	0	0	0	0	0	0	0	0	0	0	0	0	0	0	0	0	0	1152200	0	0	0	0	0
Q12974;Q93096	Q12974	Protein tyrosine phosphatase type IVA 2	PTP4A2	0	0	0	0	0	0	0	0	0	0	0	0	0	0	0	0	0	0	0	0	0	0	0	0	0	0	0	0	0	0	0	0	0	0	0	0	0	0	0	0	0	0	0	0	0	0
Q9H3U1	Q9H3U1	Protein unc-45 homolog A	UNC45A	0	0	0	0	0	0	0	0	0	0	0	0	0	0	0	0	0	0	0	0	0	0	0	0	0	0	0	0	0	0	0	0	0	0	0	0	0	0	0	0	0	0	0	0	0	0
Q08188	Q08188	Protein-glutamine gamma-glutamyltransferase E;Protein-glutamine gamma-glutamyltransferase E 50 kDa catalytic chain;Protein-glutamine gamma-glutamyltransferase E 27 kDa non-catalytic chain	TGM3	0	0	0	0	0	0	4854800	0	0	0	0	0	0	0	0	0	0	0	0	0	0	0	0	0	0	0	0	0	0	0	0	0	0	0	0	0	0	0	0	0	0	0	0	0	0	0
Q04941	Q04941	Proteolipid protein 2	PLP2	0	0	0	0	0	0	0	0	0	0	0	0	0	0	0	0	0	0	0	0	0	0	0	0	0	0	0	0	0	0	0	0	0	0	0	0	0	0	0	0	0	0	0	0	0	0
Q6V0I7	Q6V0I7	Protocadherin Fat 4	FAT4	0	0	0	0	0	0	0	0	0	0	0	0	0	0	0	0	0	0	0	0	0	0	0	0	0	0	0	0	0	0	0	0	0	0	0	0	0	0	0	0	0	0	0	0	0	0
P15498	P15498	Proto-oncogene vav	VAV1	0	0	0	0	0	0	0	0	0	0	0	0	0	0	0	0	0	0	0	0	0	0	0	0	0	0	0	0	0	0	0	0	0	0	0	0	0	0	0	0	0	0	0	0	0	0
Q8IWL2;Q8IWL1	Q8IWL2;Q8IWL1	Pulmonary surfactant-associated protein A1;Pulmonary surfactant-associated protein A2	SFTPA1;SFTPA2	0	0	0	0	0	0	0	0	0	0	0	0	0	0	0	0	0	0	0	0	0	0	0	0	0	0	0	0	0	0	0	0	0	0	0	0	0	0	0	0	0	0	0	0	0	0
O43865;Q96HN2	O43865;Q96HN2	Putative adenosylhomocysteinase 2;Putative adenosylhomocysteinase 3	AHCYL1;AHCYL2	0	0	0	0	0	0	0	0	0	0	0	0	0	0	0	0	0	0	0	0	0	0	0	0	0	0	0	0	0	0	0	0	0	0	0	0	0	0	0	0	0	0	0	0	0	0
Q58FF6	Q58FF6	Putative heat shock protein HSP 90-beta 4	HSP90AB4P	0	0	0	0	0	0	0	0	0	0	0	0	0	0	0	0	0	0	0	0	0	0	0	0	0	0	0	0	0	0	0	0	0	0	0	0	0	0	0	0	0	0	0	0	0	0
P30613	P30613	Pyruvate kinase PKLR	PKLR	0	0	0	0	0	0	0	0	0	0	0	0	0	0	0	0	0	0	0	0	0	0	0	0	0	0	0	0	0	0	0	0	0	0	0	0	0	0	0	0	0	0	0	0	0	0
Q9UHA4	Q9UHA4	Ragulator complex protein LAMTOR3	LAMTOR3	0	0	0	0	0	0	0	0	0	0	0	0	0	0	0	0	0	0	0	0	0	0	0	0	0	0	0	0	0	0	0	0	0	0	0	0	0	0	0	0	0	0	0	0	0	0
P43487	P43487	Ran-specific GTPase-activating protein	RANBP1	0	0	0	0	0	0	0	0	0	0	0	0	0	0	0	0	0	0	0	0	0	0	0	0	0	0	0	0	0	0	0	0	0	0	0	0	0	0	0	0	0	0	0	0	0	0
Q9NP72	Q9NP72	Ras-related protein Rab-18	RAB18	0	0	0	0	0	0	0	0	0	0	0	0	0	0	0	0	0	0	0	0	0	0	0	0	0	0	0	0	0	0	0	0	0	0	0	0	0	0	0	0	939930	0	0	0	0	0
Q13636;Q9UL26	Q13636;Q9UL26	Ras-related protein Rab-31;Ras-related protein Rab-22A	RAB31;RAB22A	0	0	0	0	0	0	0	0	0	0	0	0	0	0	0	0	0	0	0	0	0	0	0	0	0	0	0	0	0	0	0	0	0	0	0	0	0	0	0	0	0	0	0	0	0	0
Q13637	Q13637	Ras-related protein Rab-32	RAB32	0	0	0	0	0	0	0	0	0	0	0	0	0	0	0	0	0	0	0	0	0	0	0	0	0	0	0	0	0	0	0	0	0	0	0	0	0	0	0	0	0	0	0	0	0	0
Q14964	Q14964	Ras-related protein Rab-39A	RAB39A	0	0	0	0	0	0	0	0	0	0	0	0	0	0	0	0	0	0	0	0	0	0	0	0	0	0	0	0	0	0	0	0	0	0	0	0	0	0	0	0	0	0	0	0	0	0
P20339	P20339	Ras-related protein Rab-5A	RAB5A	0	0	0	0	0	0	0	0	0	0	0	0	0	0	0	0	0	0	0	0	0	0	0	0	0	0	0	0	0	0	0	0	0	0	0	0	0	0	0	0	0	0	1541700	0	0	0
P20340	P20340	Ras-related protein Rab-6A	RAB6A	0	0	0	0	0	0	0	0	0	0	0	0	0	0	0	0	0	0	0	0	0	0	0	0	0	0	0	0	0	0	0	0	0	0	0	0	0	0	0	0	0	0	0	0	0	0
P62070	P62070	Ras-related protein R-Ras2	RRAS2	0	0	0	0	0	0	0	0	0	0	0	0	0	0	0	0	0	0	0	0	0	0	0	0	0	0	0	0	0	0	0	0	0	0	0	0	0	0	0	0	0	0	0	0	0	0
Q9H4X1	Q9H4X1	Regulator of cell cycle RGCC	RGCC	0	0	0	0	0	0	0	0	0	0	0	0	0	0	0	0	0	0	0	0	0	0	0	0	0	0	0	0	0	0	0	0	0	0	0	0	0	0	0	0	0	0	0	0	0	0
O43182	O43182	Rho GTPase-activating protein 6	ARHGAP6	0	0	0	0	0	0	0	0	0	0	0	0	0	0	0	0	0	0	0	0	0	0	0	0	0	0	0	0	0	0	0	0	0	0	0	0	0	0	0	0	0	0	4224500	0	0	0
Q9HBH0	Q9HBH0	Rho-related GTP-binding protein RhoF	RHOF	0	0	0	0	0	0	0	0	0	0	0	0	0	0	0	0	0	0	0	0	0	0	0	0	0	0	1746300	0	0	0	0	0	0	0	0	0	0	0	0	0	0	0	0	0	0	0
Q96AT9	Q96AT9	Ribulose-phosphate 3-epimerase	RPE	0	0	0	0	0	0	0	0	0	0	0	0	0	0	0	0	0	0	0	0	0	0	0	0	0	0	0	0	0	0	0	0	0	0	0	0	0	0	0	0	1253700	0	0	0	0	0
Q9Y3C5	Q9Y3C5	RING finger protein 11	RNF11	0	0	0	0	0	0	0	0	0	0	0	0	0	0	0	0	0	0	0	0	0	0	0	0	0	0	0	0	0	0	0	0	0	0	0	0	0	0	0	0	0	0	0	0	0	0
Q9Y230	Q9Y230	RuvB-like 2	RUVBL2	0	0	0	0	0	0	0	0	0	0	0	3977200	0	0	0	0	0	0	0	0	0	0	0	0	0	0	0	0	0	0	0	0	0	0	0	0	0	0	0	0	0	0	0	0	0	0
Q96QR1	Q96QR1	Secretoglobin family 3A member 1	SCGB3A1	0	0	0	0	0	0	0	0	0	0	0	0	0	0	0	0	0	0	0	0	0	0	0	0	0	0	0	0	0	0	0	0	0	0	0	0	0	0	0	0	0	0	0	0	0	0
O14828	O14828	Secretory carrier-associated membrane protein 3	SCAMP3	0	0	0	0	0	0	0	0	0	0	0	0	0	0	0	0	0	0	0	0	0	0	0	0	0	0	0	0	0	0	0	0	0	0	0	0	0	0	0	0	2661800	0	0	0	0	0
Q9H3S1	Q9H3S1	Semaphorin-4A	SEMA4A	0	0	0	0	0	0	0	0	0	0	0	0	0	0	0	0	0	0	0	0	0	0	0	0	0	0	0	0	0	0	0	0	530500	0	0	0	0	0	0	0	0	0	0	0	0	0
Q9Y6E0	Q9Y6E0	Serine/threonine-protein kinase 24;Serine/threonine-protein kinase 24 36 kDa subunit;Serine/threonine-protein kinase 24 12 kDa subunit	STK24	0	0	0	0	0	0	0	0	0	0	0	0	0	0	0	0	0	0	0	0	0	0	0	0	0	0	478350	0	0	0	0	0	0	0	0	0	0	0	0	0	0	0	0	0	0	0
Q9P289	Q9P289	Serine/threonine-protein kinase 26	STK26	0	0	0	0	0	0	0	0	0	0	0	0	0	0	0	0	0	0	0	0	0	0	0	0	0	0	0	0	0	0	0	0	0	0	0	0	0	0	0	0	0	0	0	0	0	0
Q13177	Q13177	Serine/threonine-protein kinase PAK 2;PAK-2p27;PAK-2p34	PAK2	0	0	0	0	0	0	0	0	0	0	0	0	0	0	0	0	0	0	0	0	0	0	0	0	0	0	0	0	0	0	0	0	0	0	0	0	0	0	0	0	2464200	0	0	0	0	0
P50454	P50454	Serpin H1	SERPINH1	0	0	0	0	0	0	0	0	0	0	0	0	0	0	0	0	0	0	0	0	0	0	0	0	0	0	0	0	0	0	0	0	0	0	0	0	0	0	0	0	1400400	0	0	0	0	0
Q9Y3P8	Q9Y3P8	Signaling threshold-regulating transmembrane adapter 1	SIT1	0	0	0	0	0	0	0	0	0	0	0	0	0	0	0	0	0	0	0	0	0	0	0	0	0	0	0	0	0	0	0	0	0	0	0	0	0	1377000	0	0	0	0	0	0	0	0
Q71RC9	Q71RC9	Small integral membrane protein 5	SMIM5	0	0	0	0	0	0	0	0	0	0	0	0	0	0	0	0	0	0	0	0	0	0	0	0	0	0	0	0	0	0	0	0	0	0	0	0	0	0	0	0	0	0	0	0	0	0
Q9UN76	Q9UN76	Sodium- and chloride-dependent neutral and basic amino acid transporter B(0+)	SLC6A14	0	0	0	0	0	0	0	0	0	0	0	0	0	0	0	0	0	0	0	0	0	0	7074100	0	0	0	0	0	0	0	0	0	0	0	0	0	0	0	0	0	0	0	0	0	0	0
P14672	P14672	Solute carrier family 2, facilitated glucose transporter member 4	SLC2A4	0	0	0	0	0	0	0	0	0	0	0	0	0	0	0	0	0	0	0	0	0	0	327970	0	0	0	0	0	0	0	0	0	0	0	0	0	0	0	0	0	0	0	0	0	0	0
Q9NP59	Q9NP59	Solute carrier family 40 member 1	SLC40A1	0	0	0	0	0	0	0	0	0	0	0	0	0	0	0	0	0	1668200	0	0	0	0	0	0	0	0	0	0	0	0	0	0	0	0	0	0	0	0	0	0	0	0	0	0	0	0
Q92959	Q92959	Solute carrier organic anion transporter family member 2A1	SLCO2A1	0	0	0	0	0	0	0	0	0	0	0	0	0	0	0	0	0	0	0	0	0	0	0	0	0	0	0	0	0	0	0	0	0	0	0	0	0	0	0	0	0	0	0	0	0	0
Q15036	Q15036	Sorting nexin-17	SNX17	0	0	0	0	0	0	0	0	0	0	0	0	0	0	0	0	0	0	0	0	0	0	0	0	0	0	516330	0	0	0	0	0	0	0	0	0	0	0	0	0	0	0	0	0	0	0
O60749	O60749	Sorting nexin-2	SNX2	0	0	0	0	0	0	0	0	0	0	0	0	0	0	0	0	0	0	0	0	0	0	0	0	0	0	0	0	0	0	0	0	0	0	0	0	0	0	0	0	3136600	0	0	0	0	0
Q01082	Q01082	Spectrin beta chain, non-erythrocytic 1	SPTBN1	0	0	0	0	0	0	0	0	0	0	0	0	0	0	0	0	0	0	0	0	0	0	0	0	0	0	0	0	0	0	0	0	0	0	0	0	0	0	0	0	0	0	0	0	0	0
P63208	P63208	S-phase kinase-associated protein 1	SKP1	0	0	0	0	0	0	0	0	0	0	0	0	0	0	0	0	0	0	0	0	0	0	0	0	0	0	0	0	0	0	0	0	0	0	0	0	0	0	0	0	0	0	0	0	0	0
Q9H2G2	Q9H2G2	STE20-like serine/threonine-protein kinase	SLK	0	0	0	0	0	0	0	0	0	0	0	0	0	0	0	0	0	0	0	0	0	0	1824100	0	0	0	0	0	0	0	0	0	0	0	0	0	0	0	0	0	0	0	0	0	0	0
P38646	P38646	Stress-70 protein, mitochondrial	HSPA9	0	0	0	0	0	0	0	0	0	0	0	0	0	0	0	0	0	0	0	0	0	0	0	0	0	0	0	0	0	0	0	0	0	0	0	0	0	0	0	0	5395100	0	0	0	0	0
Q9Y2Z0	Q9Y2Z0	Suppressor of G2 allele of SKP1 homolog	SUGT1	0	0	0	0	0	0	0	0	0	0	0	0	0	0	0	0	0	0	0	0	0	0	0	0	0	0	0	0	0	0	0	0	0	0	0	0	0	0	0	0	0	0	0	0	0	0
Q6UWL2	Q6UWL2	Sushi domain-containing protein 1	SUSD1	0	0	0	0	0	0	0	0	0	0	0	0	0	0	0	0	0	0	0	0	0	0	0	0	0	0	0	0	0	0	0	0	0	0	0	0	0	0	0	0	0	0	3928500	0	0	0
Q9UGT4	Q9UGT4	Sushi domain-containing protein 2	SUSD2	0	0	0	0	0	0	0	0	0	0	0	0	0	0	0	0	0	0	0	0	0	0	0	0	0	0	0	0	0	0	0	0	0	0	0	0	0	0	0	0	0	0	0	0	0	2009200
P20963	P20963	T-cell surface glycoprotein CD3 zeta chain	CD247	0	0	0	0	0	0	0	0	0	0	0	0	0	0	0	0	0	0	0	0	0	0	0	0	0	0	0	0	0	0	0	0	0	0	0	0	0	0	0	0	0	0	0	0	0	0
Q9UQP3	Q9UQP3	Tenascin-N	TNN	0	0	0	0	0	0	0	0	0	0	0	0	0	0	0	0	0	0	0	0	0	0	0	0	0	0	0	0	0	0	0	0	0	0	0	0	0	0	0	0	0	0	0	0	0	0
B4E171;P41732	B4E171;P41732	Tetraspanin;Tetraspanin-7	TSPAN7	0	0	0	0	0	0	0	0	0	0	0	0	0	0	0	0	0	0	0	0	0	0	0	0	0	0	0	0	0	0	0	0	0	0	0	0	0	0	0	0	0	0	0	0	0	0
O60635	O60635	Tetraspanin-1	TSPAN1	0	0	0	0	0	0	0	0	0	0	0	0	0	0	0	0	0	0	0	0	0	0	0	0	0	0	0	0	0	0	0	0	0	0	0	0	0	0	0	0	0	0	0	0	0	0
O95858	O95858	Tetraspanin-15	TSPAN15	0	0	0	0	0	0	0	0	0	0	0	0	0	0	0	0	0	0	0	0	0	0	0	0	0	0	0	0	0	0	0	0	0	0	0	0	0	0	0	0	0	0	0	0	0	0
O14817	O14817	Tetraspanin-4	TSPAN4	0	0	0	0	0	0	0	0	0	0	0	0	0	0	0	0	0	0	0	0	0	0	0	0	0	0	0	0	0	0	0	0	0	0	0	0	0	0	0	0	0	0	0	0	0	0
Q16762	Q16762	Thiosulfate sulfurtransferase	TST	0	0	0	0	0	0	0	0	0	0	0	0	0	0	0	0	0	0	0	0	0	0	0	0	0	0	0	0	0	0	0	0	0	0	0	0	0	0	0	0	0	0	0	0	0	0
P07204	P07204	Thrombomodulin	THBD	0	0	0	0	0	0	0	0	0	0	0	0	0	0	0	0	0	0	0	0	0	0	0	0	0	0	0	0	0	0	0	0	0	0	0	0	0	0	0	0	0	0	0	0	0	0
P13726	P13726	Tissue factor	F3	0	0	0	0	0	0	0	0	0	0	0	0	0	0	0	0	0	0	0	0	0	0	621930	0	0	0	0	0	0	0	0	0	0	0	0	0	0	0	0	0	0	0	0	0	0	0
Q9H0E2	Q9H0E2	Toll-interacting protein	TOLLIP	0	0	0	0	0	0	0	0	0	0	0	0	0	0	0	0	0	0	0	0	0	0	954080	0	0	0	0	0	0	0	0	0	0	0	0	0	0	0	0	0	0	0	0	0	0	0
Q6ZVM7	Q6ZVM7	TOM1-like protein 2	TOM1L2	0	0	0	0	0	0	0	0	0	0	0	0	0	0	0	0	0	0	0	0	0	0	0	0	0	0	0	0	0	0	0	0	0	0	0	0	0	0	0	0	0	0	0	0	0	0
Q9NXH8	Q9NXH8	Torsin-4A	TOR4A	0	0	0	0	0	0	0	0	0	0	0	0	0	0	0	0	0	0	0	0	0	0	0	0	0	0	0	0	0	0	0	0	0	0	0	0	0	0	0	0	0	0	0	0	0	0
Q15369	Q15369	Transcription elongation factor B polypeptide 1	TCEB1	0	0	0	0	0	0	0	0	0	0	0	0	0	0	0	0	0	0	0	0	0	0	0	0	0	0	0	0	0	0	0	0	0	0	0	0	0	0	0	0	0	0	0	0	0	0
Q00577	Q00577	Transcriptional activator protein Pur-alpha	PURA	0	0	0	0	0	0	0	0	0	0	0	0	0	0	0	0	0	0	0	0	0	0	0	0	0	0	0	0	0	0	0	0	0	0	0	0	0	0	0	0	0	0	0	0	0	0
Q99598	Q99598	Translin-associated protein X	TSNAX	0	0	0	0	0	0	0	0	0	0	0	0	0	0	0	0	0	0	0	0	0	0	0	0	0	0	0	0	0	0	0	0	0	0	0	0	0	0	0	0	0	0	0	0	0	0
P51571	P51571	Translocon-associated protein subunit delta	SSR4	0	0	0	0	0	0	0	0	0	0	0	0	0	0	0	0	0	0	0	0	0	0	0	0	0	0	0	0	0	0	0	0	0	0	0	0	0	0	0	0	0	0	0	0	0	0
Q7Z404	Q7Z404	Transmembrane channel-like protein 4	TMC4	0	0	0	0	0	0	0	0	0	0	0	0	0	0	0	0	0	0	0	0	0	0	1356300	0	0	0	0	0	0	0	0	0	0	0	0	0	0	0	0	0	0	0	0	0	0	0
Q6UXY8	Q6UXY8	Transmembrane channel-like protein 5	TMC5	0	0	0	0	0	0	0	0	0	0	0	0	0	0	0	0	0	0	0	0	0	0	2915800	0	0	0	0	0	0	0	0	0	0	0	0	0	0	0	0	0	0	0	0	0	0	0
Q9BVK6;Q7Z7H5	Q9BVK6	Transmembrane emp24 domain-containing protein 9	TMED9	0	0	0	0	0	0	0	0	0	0	0	0	0	0	0	0	0	0	0	0	0	0	0	0	0	0	0	0	0	0	0	0	0	0	0	0	0	0	0	0	0	0	0	0	0	0
Q92973	Q92973	Transportin-1	TNPO1	0	0	0	0	0	0	0	0	0	0	0	0	0	0	0	0	0	0	0	0	0	0	0	0	0	0	0	0	0	0	0	0	0	0	0	0	0	0	0	0	0	0	0	0	0	0
Q9Y3I0	Q9Y3I0	tRNA-splicing ligase RtcB homolog	RTCB	0	0	0	0	0	0	0	0	0	0	0	0	0	0	0	0	0	0	0	0	0	0	0	0	0	0	0	0	0	0	0	0	0	0	0	0	0	0	0	0	0	0	0	0	0	0
Q8WUA8	Q8WUA8	Tsukushin	TSKU	0	0	0	0	0	0	0	0	0	0	0	0	0	0	0	0	0	0	0	0	0	0	0	0	0	0	0	0	0	0	0	0	0	0	0	0	0	0	0	0	0	0	0	0	0	0
A6NHL2	A6NHL2	Tubulin alpha chain-like 3	TUBAL3	0	0	0	0	0	0	0	0	0	0	0	0	0	0	0	0	0	0	0	0	0	0	0	0	0	0	0	0	0	0	0	0	0	0	0	0	0	0	0	0	0	0	0	0	0	0
Q9BUF5	Q9BUF5	Tubulin beta-6 chain	TUBB6	0	0	0	0	0	0	0	0	0	0	0	0	0	0	0	0	0	0	0	0	0	0	1655900	0	0	0	0	0	0	0	0	0	0	0	0	0	0	0	0	0	0	0	0	0	0	0
P09758	P09758	Tumor-associated calcium signal transducer 2	TACSTD2	0	0	0	0	0	0	0	0	0	0	0	0	0	0	0	0	0	0	0	0	0	0	0	0	0	0	0	0	0	0	0	0	0	0	0	0	0	0	0	0	0	0	0	0	0	0
Q14642	Q14642	Type I inositol 1,4,5-trisphosphate 5-phosphatase	INPP5A	0	0	0	0	0	0	0	0	0	0	0	0	0	0	0	0	0	0	0	0	0	0	0	0	0	0	0	0	0	0	0	0	0	0	0	0	0	0	0	0	0	0	0	0	0	0
O15327	O15327	Type II inositol 3,4-bisphosphate 4-phosphatase	INPP4B	0	0	0	0	0	0	0	0	0	0	0	0	0	0	0	0	0	0	0	0	0	0	0	0	0	0	0	0	0	0	0	0	0	0	0	0	0	0	0	0	0	0	0	0	0	0
O43914	O43914	TYRO protein tyrosine kinase-binding protein	TYROBP	0	0	0	0	0	0	0	0	0	0	0	0	0	0	0	0	0	0	0	0	0	0	0	0	0	0	0	0	0	0	0	0	0	0	0	0	0	0	0	0	0	0	0	0	0	0
P09769	P09769	Tyrosine-protein kinase Fgr	FGR	0	0	0	0	0	0	0	0	0	0	0	0	0	0	0	0	0	0	0	0	0	0	0	0	0	0	0	0	0	0	0	0	0	0	0	0	0	0	0	0	0	0	0	0	0	0
P06239	P06239	Tyrosine-protein kinase Lck	LCK	0	0	0	0	0	0	0	0	0	0	0	0	0	0	0	0	0	0	0	0	0	0	0	0	0	0	0	0	0	0	0	0	0	0	0	0	0	0	0	0	0	0	0	0	0	0
Q05209	Q05209	Tyrosine-protein phosphatase non-receptor type 12	PTPN12	0	0	0	0	0	0	0	0	0	0	0	0	0	0	0	0	0	0	0	0	0	0	0	0	0	0	0	0	0	0	0	0	0	0	0	0	0	0	0	0	0	0	0	0	0	0
Q99952	Q99952	Tyrosine-protein phosphatase non-receptor type 18	PTPN18	0	0	0	0	0	0	0	0	0	0	0	0	0	0	0	0	0	0	0	0	0	0	0	0	0	0	0	0	0	0	0	0	0	0	0	0	0	0	0	0	3098700	0	0	0	0	0
P78324;Q9P1W8	P78324	Tyrosine-protein phosphatase non-receptor type substrate 1	SIRPA	0	0	0	0	0	0	0	0	0	0	0	0	0	0	0	0	0	0	0	0	0	0	0	0	0	0	0	0	0	0	0	0	0	0	0	3273200	0	0	0	0	0	0	0	0	0	0
P54577	P54577	Tyrosine--tRNA ligase, cytoplasmic;Tyrosine--tRNA ligase, cytoplasmic, N-terminally processed	YARS	0	0	0	0	0	0	0	0	0	0	0	0	0	0	0	0	0	0	0	0	0	0	0	0	0	0	0	0	0	0	0	0	0	0	0	0	0	0	0	0	2529000	0	0	0	0	0
P09012;P08579	P09012	U1 small nuclear ribonucleoprotein A	SNRPA	0	0	0	0	0	0	0	0	0	0	0	0	0	0	0	0	0	0	0	0	0	3178900	0	0	0	0	0	0	0	0	0	0	0	0	0	0	0	0	0	0	0	0	0	0	0	0
O15116	O15116	U6 snRNA-associated Sm-like protein LSm1	LSM1	0	0	0	0	0	0	0	0	0	0	0	0	0	0	0	0	0	0	0	0	0	0	0	0	0	0	0	0	0	0	0	0	0	0	0	0	0	0	0	0	0	0	1279600	0	0	0
Q13404;I3L0A0	Q13404;I3L0A0	Ubiquitin-conjugating enzyme E2 variant 1	UBE2V1;TMEM189-UBE2V1	0	0	0	0	0	0	0	0	0	0	0	0	0	0	0	0	0	0	0	0	0	0	0	0	0	0	0	0	0	0	0	0	0	0	0	0	0	0	0	0	0	0	0	0	0	0
P61960	P61960	Ubiquitin-fold modifier 1	UFM1	0	0	0	0	0	0	0	0	0	0	0	0	0	0	0	0	0	0	0	0	0	0	0	0	0	0	0	0	0	0	0	0	0	0	0	0	0	0	0	0	0	0	0	0	0	0
P05161	P05161	Ubiquitin-like protein ISG15	ISG15	0	0	0	0	0	0	0	0	0	0	0	0	0	0	0	0	0	0	0	0	0	0	4472200	0	0	0	0	0	0	0	0	0	0	0	0	0	0	0	0	0	0	0	0	0	0	0
Q13336	Q13336	Urea transporter 1	SLC14A1	0	0	0	0	0	0	0	0	0	0	0	0	0	0	0	0	0	0	0	0	0	0	2284400	0	0	0	0	0	0	0	0	0	0	0	0	0	0	0	0	0	0	0	0	0	0	0
P54725	P54725	UV excision repair protein RAD23 homolog A	RAD23A	0	0	0	0	0	0	0	0	0	0	0	0	0	0	0	0	0	0	0	0	0	0	0	0	0	0	0	0	0	0	0	0	0	0	0	0	0	0	0	0	0	0	0	0	0	0
Q9UK41	Q9UK41	Vacuolar protein sorting-associated protein 28 homolog	VPS28	0	0	0	0	0	0	0	0	0	0	0	0	0	0	0	0	0	0	0	0	0	0	0	0	0	0	0	0	0	0	0	0	0	0	0	0	0	0	0	0	0	0	4534100	0	0	0
Q9UN37;I3L4J1;Q6PIW4	Q9UN37;I3L4J1	Vacuolar protein sorting-associated protein 4A	VPS4A	0	0	0	0	0	0	0	0	0	0	0	0	0	0	0	0	0	0	0	0	0	0	4399300	0	0	0	0	0	0	0	0	0	0	0	0	0	0	0	0	0	0	0	0	0	0	0
P19320	P19320	Vascular cell adhesion protein 1	VCAM1	0	0	0	0	0	0	0	0	0	0	0	0	0	0	0	0	0	0	0	0	0	0	0	0	0	0	0	0	0	0	0	0	0	0	0	0	0	0	0	0	0	0	0	0	0	656240
P49748	P49748	Very long-chain specific acyl-CoA dehydrogenase, mitochondrial	ACADVL	0	0	0	0	0	0	0	0	0	0	0	0	0	0	0	0	0	0	0	0	0	0	0	0	0	0	0	0	0	0	0	0	0	0	0	0	0	0	0	0	0	0	0	0	0	0
Q53GQ0	Q53GQ0	Very-long-chain 3-oxoacyl-CoA reductase	HSD17B12	0	0	0	0	0	0	0	0	0	0	0	0	0	0	0	0	0	0	0	0	0	0	0	0	0	0	0	0	0	0	0	0	0	0	0	0	0	0	0	0	0	0	0	0	0	0
P51809	P51809	Vesicle-associated membrane protein 7	VAMP7	0	0	0	0	0	0	0	0	0	0	0	0	0	0	0	0	0	0	0	0	0	0	0	0	0	0	0	0	0	0	0	0	0	0	0	0	0	0	0	0	0	0	0	0	0	0
P08670	P08670	Vimentin	VIM	0	0	0	0	0	0	0	0	0	0	0	0	0	0	0	0	0	0	0	0	0	0	793060	0	0	0	0	0	0	0	0	0	0	0	0	0	0	0	0	0	0	0	0	0	0	0
P45880	P45880	Voltage-dependent anion-selective channel protein 2	VDAC2	0	0	0	0	0	0	0	0	0	0	0	0	0	0	0	0	0	0	0	0	0	0	0	0	0	0	0	0	0	0	0	0	0	0	0	0	0	0	0	0	0	0	0	0	0	0
O00534	O00534	von Willebrand factor A domain-containing protein 5A	VWA5A	0	0	0	0	0	0	0	0	0	0	0	0	0	0	0	0	0	0	0	0	0	0	0	0	0	0	0	0	0	0	0	0	0	0	0	0	0	0	0	0	0	0	0	0	0	0
Q8N8Y2	Q8N8Y2	V-type proton ATPase subunit d 2	ATP6V0D2	0	0	0	0	0	0	0	0	0	0	0	0	0	0	0	0	0	0	0	0	0	0	0	0	0	0	0	0	0	0	0	0	0	0	0	0	0	0	0	0	0	0	0	0	0	0
Q9UI12	Q9UI12	V-type proton ATPase subunit H	ATP6V1H	0	0	0	0	0	0	0	0	0	0	0	0	0	0	0	0	0	0	0	0	0	0	0	0	0	0	0	0	0	0	0	0	0	0	0	0	0	0	0	0	0	0	0	0	0	0
A0A075B6H7	A0A075B6H7		IGKV3-7	0	0	0	0	0	0	0	0	0	0	0	0	0	0	0	0	0	0	0	0	0	0	0	0	0	0	0	0	0	0	0	0	0	0	0	0	0	0	0	0	0	0	0	0	0	0
A0A075B6J1	A0A075B6J1		IGLV5-37	0	0	0	0	0	0	0	0	0	0	0	0	0	0	0	0	0	0	0	0	0	0	0	0	0	0	0	0	0	0	0	0	0	0	0	0	0	0	0	0	0	0	0	0	0	0
A0A075B6K6	A0A075B6K6		IGLV4-3	0	0	0	0	0	0	0	0	0	0	0	0	0	0	0	0	0	0	0	0	0	0	0	0	0	0	0	0	0	0	0	0	0	0	0	0	0	0	0	0	0	0	0	0	0	0
A0A075B6Q5	A0A075B6Q5		IGHV3-64	0	0	0	0	0	0	0	0	0	0	0	0	0	0	0	0	0	0	0	4868000	0	0	0	0	0	0	0	0	0	0	0	0	0	0	0	0	0	0	0	0	0	0	0	0	0	0
A0A075B7B8	A0A075B7B8		IGHV3OR16-12	0	0	0	0	0	0	0	0	0	0	0	0	0	0	0	0	0	0	0	0	0	0	0	0	0	0	0	0	0	0	0	0	0	0	0	0	0	0	0	0	0	0	0	0	0	0
A0A087WSX0	A0A087WSX0		IGLV5-45	0	0	0	0	0	0	0	0	0	0	0	0	0	0	0	0	0	0	0	0	0	0	0	0	0	0	0	0	0	0	0	0	0	0	0	0	0	0	0	0	0	0	0	0	0	0
A0A087WSY6	A0A087WSY6		IGKV3D-15	0	0	0	0	0	0	0	0	0	0	0	0	0	0	0	0	0	0	0	0	0	0	0	0	0	0	0	0	0	0	0	0	0	0	0	0	0	0	0	0	0	0	0	0	0	0
A0A087WSZ0	A0A087WSZ0		IGKV1D-8	0	0	0	0	0	0	0	0	0	0	0	0	0	0	0	0	0	0	0	0	0	0	0	0	0	0	337180	0	0	0	0	0	0	0	0	0	0	0	0	0	0	0	0	0	0	0
A0A0A0MRZ9	A0A0A0MRZ9		IGLV5-52	0	0	0	0	0	0	0	0	0	0	0	0	0	0	0	0	0	0	0	0	0	0	0	0	0	0	0	0	0	0	0	0	0	0	0	0	0	0	0	0	0	0	0	0	0	0
A0A0B4J1U3	A0A0B4J1U3		IGLV1-36	0	0	0	0	0	0	0	0	0	0	0	0	0	0	0	0	0	0	0	0	0	0	0	0	0	0	0	0	0	0	0	0	0	0	1998900	0	0	0	0	0	0	0	0	0	0	0
A0A0B4J2H0	A0A0B4J2H0		IGHV1-69-2	0	0	0	0	0	0	0	0	0	0	0	0	0	0	0	0	0	0	0	0	0	0	0	0	0	0	0	0	0	0	0	0	0	0	0	0	0	0	0	0	0	0	0	0	0	0
A0A0C4DH24	A0A0C4DH24		IGKV6-21	0	0	0	0	0	0	0	0	0	0	0	0	0	0	0	0	0	0	0	0	0	0	0	0	0	0	0	0	0	0	0	0	0	0	0	0	0	0	0	0	0	0	0	0	0	0
A0A0C4DH25	A0A0C4DH25		IGKV3D-20	0	0	0	0	0	0	0	0	0	0	0	0	0	0	0	0	0	0	0	21127000	0	0	0	0	0	0	0	0	0	0	0	0	0	0	0	0	0	0	0	0	0	0	0	0	0	0
A0A0C4DH35	A0A0C4DH35		IGHV3-35	0	0	0	0	0	0	0	0	0	0	0	0	0	0	0	0	0	0	0	0	0	0	0	0	0	0	0	0	0	0	0	0	0	0	0	0	0	0	0	0	0	0	0	0	0	0
[truncated: 29 more columns]

## Sheet: Table S2
Table S2: Differentially expressed exosomal proteins in lung cancer patients with brain meatstasis vs. locally advanced comparison (fold change ≥2 or ≤ 0.5 and p < 0.05)
Up-regulate
No.	Uniprot ID	Gene name	Protein name	log2 (LA/BM)	P Value
1	P0CG06	IGLC3	Immunoglobulin lambda constant 3	-6.21307	2.14966e-06
2	Q8WXI7	MUC16	Mucin 16	-5.72351	0.00906352
3	P60709	ACTB	Actin beta	-4.72742	9.98648e-05
4	P27918	CFP	Complement factor properdin	-4.20038	0.000125874
5	P15941	MUC1	Mucin 1	-4.14892	0.000308226
6	P00734	F2	Coagulation factor II	-3.81357	7.30003e-05
7	P36955	SERPINF1	Serpin family F member 1	-3.81326	0.0373364
8	Q9HC84	MUC5B	Mucin 5B	-3.26502	0.000824323
9	Q6UWD8	C16orf54	Chromosome 16 open reading frame 54	-3.0802	3.10949e-06
10	Q9NZH0	GPRC5B	G protein-coupled receptor class C group 5 member B	-3.02711	0.000356161
11	P01861	IGHG4	Immunoglobulin heavy constant gamma 4	-3.02068	0.00406028
12	P13987	CD59	CD59 glycoprotein	-2.90711	0.000411
13	P04217	A1BG	Alpha-1-B glycoprotein	-2.8079	0.00685392
14	P07360	C8G	Complement component C8 gamma chain	-2.76166	0.00484876
15	P01591	IGJ	Joining chain of multimeric IgA and IgM	-2.6725	8.54402e-05
16	Q09666	AHNAK	Neuroblast differentiation-associated protein AHNAK	-2.65854	0.00300085
17	B2RUZ4	SMIM1	Small integral membrane protein 1	-2.57822	0.00050821
18	P08519	LPA	Lipoprotein(a)	-2.48717	0.00131539
19	B4E1Z4	CFB	Complement factor B	-2.40474	0.00647504
20	O43866	CD5L	CD5 molecule like	-2.3605	0.000331383
21	Q9NZ56	FMN2	Formin 2	-2.31769	0.00906352
22	P27348	YWHAQ	Tyrosine 3-monooxygenase/tryptophan 5-monooxygenase activation protein theta	-2.31737	0.0340271
23	Q96PD5	PGLYRP2	Peptidoglycan recognition protein 2	-2.2729	0.00123167
24	Q02413	DSG1	Desmoglein 1	-2.26613	0.000671344
25	P15924	DSP	Desmoplakin	-2.24282	0.000626523
26	Q15599	SLC9A3R2	SLC9A3 regulator 2	-2.24038	0.0118885
27	P19827	ITIH1	Inter-alpha-trypsin inhibitor heavy chain 1	-2.2086	0.0180447
28	A0A075B6I4	IGLV10-54	Immunoglobulin lambda variable 10-54	-2.19673	0.0171469
29	P19823	ITIH2	Inter-alpha-trypsin inhibitor heavy chain 2	-2.15155	0.00957513
30	Q86YZ3	HRNR	Hornerin	-2.14155	0.000229913
31	P01877	IGHA2	Immunoglobulin heavy constant alpha 2	-2.12434	0.00338998
32	P02787	TF	Transferrin	-2.12157	0.00406028
33	P49913	CAMP	Cathelicidin antimicrobial peptide	-2.11675	0.00906352
34	P00325	ADH1B	Alcohol dehydrogenase 1B	-2.10098	0.00140434
35	P15311	EZR	Ezrin	-2.08988	0.0139359
36	Q14624	ITIH4	Inter-alpha-trypsin inhibitor heavy chain 4	-2.07843	0.00360131
37	P28906	CD34	CD34 molecule	-2.04658	4.51632e-05
38	P32942	ICAM3	Intercellular adhesion molecule 3	-1.98638	0.0014988
39	P00738	HP	Haptoglobin	-1.95658	0.0243446
40	O00161	SNAP23	Synaptosomal-associated protein 23	-1.95354	0.00514088
41	Q9ULI3	HEG1	Heart development protein with EGF like domains 1	-1.91781	0.00050821
42	P02768	ALB	Albumin	-1.91538	0.0010788
43	P01860	IGHG3	Immunoglobulin heavy constant gamma 3	-1.87555	0.00170552
44	Q7Z7G0	ABI3BP	ABI family member 3 binding protein	-1.86014	0.0057733
45	P05023	ATP1A1	ATPase Na+/K+ transporting subunit alpha 1	-1.82102	0.000441287
46	P08123	COL1A2	Collagen type I alpha 2 chain	-1.8156	0.00767197
47	Q9NQ79	CRTAC1	Cartilage acidic protein 1	-1.80447	0.0112679
48	P01019	AGT	Angiotensinogen	-1.79561	0.0409158
49	P04004	VTN	Vitronectin	-1.78108	0.000882116
50	P50995	ANXA11	Annexin A11	-1.73046	0.023178
51	A0A0B4J2B5	IGHV3OR16-9	Immunoglobulin heavy variable 3/OR16-9	-1.70471	0.000882116
52	P00441	SOD1	Superoxide dismutase 1	-1.68558	0.0139359
53	Q8N699	MYCT1	Myc target protein 1	-1.67954	0.0072526
54	P10412	HIST1H1E	H1.4 linker histone, cluster member	-1.65521	0.042812
55	P02746	C1QB	Complement C1q B chain	-1.65378	0.0014988
56	Q8NI99	ANGPTL6	Angiopoietin like 6	-1.64552	0.0146845
57	A0A0C4DH31	IGHV1-18	Immunoglobulin heavy variable 1-18	-1.61712	0.00811294
58	P61769	B2M	Beta-2-microglobulin	-1.61356	0.0014988
59	O14791	APOL1	Apolipoprotein L1	-1.59976	0.00957513
60	P01876	IGHA1	Immunoglobulin heavy constant alpha 1	-1.59672	0.00685392
61	Q5T749	KPRP	Keratinocyte proline rich protein	-1.5865	0.00611511
62	Q06033	ITIH3	Inter-alpha-trypsin inhibitor heavy chain 3	-1.57398	0.00685392
63	P04433	IGKV3D-11	Immunoglobulin kappa variable 3D-11	-1.56964	0.00181843
64	Q8WUM4	PDCD6IP	Programmed cell death 6 interacting protein	-1.55932	0.000308226
65	A0A0B4J1Y9	IGHV3-72	Immunoglobulin heavy variable 3-72	-1.54957	0.0489516
66	Q12929	EPS8	Epidermal growth factor receptor pathway substrate 8	-1.5473	0.0209895
67	Q9H4G4	GLIPR2	GLI pathogenesis related 2	-1.54628	0.0255619
68	P24821	TNC	Tenascin C	-1.52488	0.00382454
69	O15400	STX7	Syntaxin-7	-1.50736	0.0468277
70	P13611	VCAN	Versican	-1.4738	0.042812
71	A1L4H1	SSC5D	Scavenger receptor cysteine rich family member with 5 domains	-1.4649	0.00360131
72	P84095	RHOG	Ras homolog family member G	-1.38146	0.00050821
73	P05090	APOD	Apolipoprotein D	-1.36164	0.00514088
74	P81605	DCD	Dermcidin	-1.34532	0.0295345
75	P02760	AMBP	Alpha-1-microglobulin/bikunin precursor	-1.32765	0.00406028
76	P48740	MASP1	Mannan binding lectin serine protease 1	-1.32754	0.0447819
77	P62987	UBA52	Ubiquitin A-52 residue ribosomal protein fusion product 1	-1.32092	0.0106762
78	P14151	SELL	Selectin L	-1.31699	0.00430914
79	P02656	APOC3	Apolipoprotein C3	-1.31241	0.0171469
80	A0A0B4J1V0	IGHV3-15	Immunoglobulin heavy variable 3-15	-1.289	0.00957513
81	P02786	TFRC	Transferrin receptor	-1.27657	0.0101123
82	P02765	AHSG	Alpha-2-HS glycoprotein	-1.23881	0.0373364
83	Q06187	BTK	Bruton tyrosine kinase	-1.23627	0.0373364
84	P00736	C1R	Complement C1r	-1.22387	0.0295345
85	P25786	PSMA1	Proteasome 20S subunit alpha 1	-1.14982	0.023178
86	P27105	STOM	Stomatin	-1.12226	0.0390913
87	P12109	COL6A1	Collagen type VI alpha 1 chain	-1.10521	0.00544881
88	O00187	MASP2	Mannan binding lectin serine protease 2	-1.07217	0.00767197
89	O95445	APOM	Apolipoprotein M	-1.05339	0.0057733
90	Q15063	POSTN	Periostin	-1.04788	0.0390913
91	P12429	ANXA3	Annexin A3	-1.03666	0.0171469
92	O00391	QSOX1	Quiescin sulfhydryl oxidase 1	-1.01606	0.00360131
Down-regulate
No.	Uniprot ID	Gene name	Protein name	log2 (LA/BM)	P Value
1	Q08722	CD47	CD47 molecule	1.01679	0.00193817
2	P52566	ARHGDIB	Rho GDP dissociation inhibitor beta	1.01943	0.000356161
3	P07900	HSP90AA1	Heat shock protein 90 alpha family class A member 1	1.0936	0.0139359
4	O75083	WDR1	WD repeat domain 1	1.10581	0.000943645
5	P51148	RAB5C	RAB5C, member RAS oncogene family	1.12896	0.00100913
6	P07359	GP1BA	Glycoprotein Ib platelet subunit alpha	1.17703	0.00338998
7	P35579	MYH9	Myosin heavy chain 9	1.17757	0.00219965
8	P37802	TAGLN2	Transgelin 2	1.20488	0.00234217
9	O00194	RAB27B	RAB27B, member RAS oncogene family	1.22722	0.00544881
10	P61006	RAB8A	RAB8A, member RAS oncogene family	1.23501	0.0139359
11	P40197	GP5	Glycoprotein V platelet	1.2355	0.0243446
12	P07737	PFN1	Profilin 1	1.26531	5.85508e-06
13	Q15762	CD226	CD226 molecule	1.33712	0.000229913
14	P55209	NAP1L1	Nucleosome assembly protein 1 like 1	1.3731	0.00140434
15	Q9H4B7	TUBB1	Tubulin beta 1 class VI	1.44504	0.000626523
16	P78371	CCT2	Chaperonin containing TCP1 subunit 2	1.49286	0.00906352
17	Q15404	RSU1	Ras suppressor protein 1	1.51355	0.000158177
18	P62820	RAB1A	RAB1A, member RAS oncogene family	1.5995	2.87248e-08
19	P08133	ANXA6	Annexin A6	1.61552	0.0468277
20	Q9H0U4	RAB1B	RAB1B, member RAS oncogene family	1.6895	1.01062e-06
21	P00491	PNP	Purine nucleoside phosphorylase	1.70769	0.023178
22	P12814	ACTN1	Actinin alpha 1	1.77882	0.00906352
23	Q01518	CAP1	Cyclase associated actin cytoskeleton regulatory protein 1	1.84173	0.00360131
24	P62328	TMSB4X	Thymosin beta 4 X-linked	1.94112	0.0005845
25	Q14141	SEPTIN6	Septin-6	2.88925	0.0106762
26	Q9NVA2	SEPTIN11	Septin-11	3.02392	0.00514088
27	Q16181	SEPTIN7	Septin-7	3.5603	0.00193817
28	Q15019	SEPTIN2	Septin-2	5.7484	0.0125372

## Sheet: Table S3
Table S3: Differentially expressed exosomal proteins in lung cancer patients with liver meatstasis vs. locally advanced comparison (fold change ≥2 or ≤ 0.5 and p < 0.05)
Up-regulate
No.	Uniprot ID	Gene name	Protein name	log2 (LA/LM)	P Value
1	P0CG06	IGLC3	Immunoglobulin lambda constant 3	-6.93917	2.72625e-06
2	P60709	ACTB	Actin beta	-6.73155	1.60787e-06
3	P27918	CFP	Complement factor properdin	-5.05894	0.000173327
4	Q09666	AHNAK	Neuroblast differentiation-associated protein AHNAK	-4.64048	2.88145e-05
5	P50995	ANXA11	Annexin A11	-4.0132	0.0134297
6	P00734	F2	Coagulation factor II	-3.97983	0.000155732
7	P05141	SLC25A5	Solute carrier family 25 member 5	-3.9173	0.0494872
8	Q6UWD8	C16orf54	Chromosome 16 open reading frame 54	-3.67201	0.00522411
9	P00325	ADH1B	Alcohol dehydrogenase 1B	-3.62672	0.00106055
10	P59666	DEFA3	Defensin alpha 3	-3.46823	0.000487087
11	P61981	YWHAG	Tyrosine 3-monooxygenase/tryptophan 5-monooxygenase activation protein gamma	-3.4185	0.000293025
12	P01591	IGJ	Joining chain of multimeric IgA and IgM	-3.28369	2.01866e-05
13	Q9NZH0	GPRC5B	G protein-coupled receptor class C group 5 member B	-3.15196	0.0115495
14	P04792	HSPB1	Heat shock protein family B (small) member 1	-3.10151	0.000440607
15	O00161	SNAP23	Synaptosomal-associated protein 23	-3.0993	2.01866e-05
16	Q15599	SLC9A3R2	SLC9A3 regulator 2	-3.09751	0.00184824
17	P10124	SRGN	Serglycin	-2.87305	0.000440607
18	P05067	APP	Amyloid beta precursor protein	-2.86535	0.0274607
19	P10412	HIST1H1E	H1.4 linker histone, cluster member	-2.86528	0.00288283
20	P32942	ICAM3	Intercellular adhesion molecule 3	-2.85837	0.000440607
21	Q9H299	SH3BGRL3	SH3 domain binding glutamate rich protein like 3	-2.85803	0.00522411
22	P28906	CD34	CD34 molecule	-2.85692	2.5609e-05
23	P01877	IGHA2	Immunoglobulin heavy constant alpha 2	-2.81564	9.0263e-05
24	Q9H4G4	GLIPR2	GLI pathogenesis related 2	-2.77403	0.0155755
25	P08519	LPA	Lipoprotein(a)	-2.7617	0.000487087
26	P02786	TFRC	Transferrin receptor	-2.73478	0.00615462
27	O43866	CD5L	CD5 molecule like	-2.63457	4.58694e-05
28	P07195	LDHB	Lactate dehydrogenase B	-2.51712	0.0193595
29	P04004	VTN	Vitronectin	-2.4878	0.000214271
30	P12318	FCGR2A	Fc fragment of IgG receptor IIa	-2.46057	0.00153996
31	P00738	HP	Haptoglobin	-2.40101	0.0155755
32	A0A075B6I0	IGLV8-61	Immunoglobulin lambda variable 8-61	-2.3996	0.0256393
33	P61769	B2M	Beta-2-microglobulin	-2.35571	0.000359802
34	Q9ULI3	HEG1	Heart development protein with EGF like domains 1	-2.32492	0.00221233
35	P04217	A1BG	Alpha-1-B glycoprotein	-2.31192	0.000594071
36	P11215	ITGAM	Integrin subunit alpha M	-2.28047	0.000173327
37	Q14847	LASP1	LIM and SH3 protein 1	-2.18466	0.00221233
38	O15400	STX7	Syntaxin-7	-2.181	0.000139828
39	P14543	NID1	Nidogen 1	-2.1609	0.0155755
40	P02765	AHSG	Alpha-2-HS glycoprotein	-2.1481	0.0115495
41	P30740	SERPINB1	Serpin family B member 1	-2.11652	0.00990664
42	Q12929	EPS8	Epidermal growth factor receptor pathway substrate 8	-2.11376	0.0167574
43	P27348	YWHAQ	Tyrosine 3-monooxygenase/tryptophan 5-monooxygenase activation protein theta	-2.11331	0.000112497
44	A0A0B4J2B5	IGHV3OR16-9	Immunoglobulin heavy variable 3/OR16-9	-2.10004	0.0180173
45	Q14766	LTBP1	Latent transforming growth factor beta binding protein 1	-2.09888	0.0180173
46	Q9Y624	F11R	F11 receptor	-2.02465	0.000796154
47	Q86YZ3	HRNR	Hornerin	-2.01465	0.0144675
48	P16070	CD44	CD44 molecule	-1.97163	0.0336094
49	P08123	COL1A2	Collagen type I alpha 2 chain	-1.96068	0.0336094
50	P13611	VCAN	Versican	-1.9583	0.0134297
51	Q9BWP8	COLEC11	Collectin subfamily member 11	-1.95259	0.0193595
52	A0A0C4DH31	IGHV1-18	Immunoglobulin heavy variable 1-18	-1.94507	0.0144675
53	A1L4H1	SSC5D	Scavenger receptor cysteine rich family member with 5 domains	-1.93779	0.000538107
54	P02656	APOC3	Apolipoprotein C3	-1.92617	0.0115495
55	Q14242	SELPLG	Selectin P ligand	-1.89256	0.0464703
56	P19823	ITIH2	Inter-alpha-trypsin inhibitor heavy chain 2	-1.87957	0.0239234
57	P04275	VWF	Von Willebrand factor	-1.86121	0.00116537
58	P09493	TPM1	Tropomyosin 1	-1.8526	0.0359051
59	P49913	CAMP	Cathelicidin antimicrobial peptide	-1.85112	0.00667372
60	Q9UQB8	BAIAP2	BAR/IMD domain containing adaptor protein 2	-1.82181	0.0115495
61	O75955	FLOT1	Flotillin 1	-1.80976	0.0256393
62	P05090	APOD	Apolipoprotein D	-1.8019	0.00288283
63	P02749	APOH	Apolipoprotein H	-1.77595	4.57191e-06
64	B4E1Z4	CFB	Complement factor B	-1.74223	0.000722607
65	B2RUZ4	SMIM1	Small integral membrane protein 1	-1.7156	0.0167574
66	P04433	IGKV3D-11	Immunoglobulin kappa variable 3D-11	-1.71296	0.00847532
67	P04003	C4BPA	Complement component 4 binding protein alpha	-1.71087	0.00847532
68	P22314	UBA1	Ubiquitin like modifier activating enzyme 1	-1.70396	0.0180173
69	Q14624	ITIH4	Inter-alpha-trypsin inhibitor heavy chain 4	-1.7013	0.00373419
70	P02671	FGA	Fibrinogen alpha chain	-1.6507	0.00916607
71	P49795	RGS19	Regulator of G protein signaling 19	-1.64746	0.0167574
72	P52907	CAPZA1	Capping actin protein of muscle Z-line subunit alpha 1	-1.64245	0.000538107
73	Q9NQ84	GPRC5C	G protein-coupled receptor class C group 5 member C	-1.63616	0.0239234
74	P62873	GNB1	G protein subunit beta 1	-1.6327	0.00667372
75	P50895	BCAM	Basal cell adhesion molecule (Lutheran blood group)	-1.61947	0.0408994
76	O00187	MASP2	Mannan binding lectin serine protease 2	-1.59563	0.00168764
77	P12429	ANXA3	Annexin A3	-1.57736	0.00916607
78	P01116	KRAS	KRAS proto-oncogene, GTPase	-1.54577	0.0464703
79	P11166	SLC2A1	Solute carrier family 2 member 1	-1.51842	0.0494872
80	P04899	GNAI2	G protein subunit alpha i2	-1.5035	0.00184824
81	P07355	ANXA2	Annexin A2	-1.50149	0.00723184
82	P48643	CCT5	Chaperonin containing TCP1 subunit 5	-1.49982	0.00723184
83	K7N7A8	AQP1	Aquaporin 1 (Colton blood group)	-1.49702	0.0223079
84	P84095	RHOG	Ras homolog family member G	-1.45238	0.00990664
85	P05023	ATP1A1	ATPase Na+/K+ transporting subunit alpha 1	-1.44251	0.00567218
86	Q76LX8	ADAMTS13	ADAM metallopeptidase with thrombospondin type 1 motif 13	-1.42226	0.0256393
87	P48059	LIMS1	LIM zinc finger domain containing 1	-1.41573	0.0167574
88	P62987	UBA52	Ubiquitin A-52 residue ribosomal protein fusion product 1	-1.37601	0.00667372
89	P02787	TF	Transferrin	-1.36818	0.000173327
90	P11021	HSPA5	Heat shock protein family A (Hsp70) member 5	-1.34311	0.0464703
91	P23634	ATP2B4	ATPase plasma membrane Ca2+ transporting 4	-1.33785	0.0436098
92	P05107	ITGB2	Integrin subunit beta 2	-1.31869	0.0239234
93	Q06033	ITIH3	Inter-alpha-trypsin inhibitor heavy chain 3	-1.28704	0.0193595
94	P02746	C1QB	Complement C1q B chain	-1.25455	0.0044226
95	P11142	HSPA8	Heat shock protein family A (Hsp70) member 8	-1.23985	0.0336094
96	P07305	H1F0	H1.0 linker histone	-1.23905	0.0239234
97	O14791	APOL1	Apolipoprotein L1	-1.19458	0.00847532
98	P01876	IGHA1	Immunoglobulin heavy constant alpha 1	-1.19399	0.0336094
99	A0A0B4J1V0	IGHV3-15	Immunoglobulin heavy variable 3-15	-1.19	0.0494872
100	P09871	C1S	Complement C1s	-1.17875	0.0239234
101	O95445	APOM	Apolipoprotein M	-1.15489	0.0026411
102	Q06830	PRDX1	Peroxiredoxin 1	-1.14731	0.000324811
103	P00736	C1R	Complement C1r	-1.09039	0.0359051
104	P63261	ACTG1	Actin gamma 1	-1.05125	0.0207882
105	Q4LDE5	SVEP1	Sushi, von Willebrand factor type A, EGF and pentraxin domain containing 1	-1.03139	0.0256393
106	P62937	PPIA	Peptidylprolyl isomerase A	-1.02441	0.00184824
Down-regulate
No.	Uniprot ID	Gene name	Protein name	log2 (LA/LM)	P Value
1	P51148	RAB5C	RAB5C, member RAS oncogene family	1.0001	0.0359051
2	P50502	ST13	ST13 Hsp70 interacting protein	1.07097	0.0336094
3	P12814	ACTN1	Actinin alpha 1	1.10571	0.0494872
4	P01137	TGFB1	Transforming growth factor beta 1	1.11487	0.000594071
5	P68133	ACTA1	Actin alpha 1, skeletal muscle	1.13271	0.00406519
6	P05546	SERPIND1	Serpin family D member 1	1.14718	0.0274607
7	P07948	LYN	LYN proto-oncogene, Src family tyrosine kinase	1.15722	8.07702e-05
8	P62158	CALM1	Calmodulin 1	1.23079	0.0155755
9	A0A0C4DH68	IGKV2-24	Immunoglobulin kappa variable 2-24	1.29438	0.0436098
10	Q9NRW1	RAB6B	RAB6B, member RAS oncogene family	1.3528	0.000398294
11	P10599	TXN	Thioredoxin	1.3675	0.0274607
12	P62820	RAB1A	RAB1A, member RAS oncogene family	1.37534	5.76371e-05
13	Q15762	CD226	CD226 molecule	1.40563	0.00168764
14	P22792	CPN2	Carboxypeptidase N subunit 2	1.48751	0.0167574
15	P07237	P4HB	Prolyl 4-hydroxylase subunit beta	1.50105	0.0336094
16	P00918	CA2	Carbonic anhydrase 2	1.52731	0.00615462
17	P02652	APOA2	Apolipoprotein A2	1.55064	0.0207882
18	P02647	APOA1	Apolipoprotein A1	1.65133	0.0134297
19	P06702	S100A9	S100 calcium binding protein A9	1.74141	0.00567218
20	Q08722	CD47	CD47 molecule	1.84892	0.000173327
21	O75116	ROCK2	Rho associated coiled-coil containing protein kinase 2	1.91619	0.0180173
22	P60033	CD81	CD81 molecule	1.92785	0.0115495
23	Q9UHG3	PCYOX1	Prenylcysteine oxidase 1	1.99918	0.0207826
24	Q9H0U4	RAB1B	RAB1B, member RAS oncogene family	2.02083	3.10561e-06
25	P61006	RAB8A	RAB8A, member RAS oncogene family	2.04082	0.000722607
26	P15169	CPN1	Carboxypeptidase N subunit 1	2.13499	0.00241803
27	P84077	ARF1	ADP ribosylation factor 1	2.14549	0.000796154
28	Q15404	RSU1	Ras suppressor protein 1	2.15527	5.14352e-05
29	A0A0A0MS15	IGHV3-49	Immunoglobulin heavy variable 3-49	2.18782	0.000214271
30	Q9HBI1	PARVB	Parvin beta	2.32269	0.0134297
31	Q9HCU4	CELSR2	Cadherin EGF LAG seven-pass G-type receptor 2	2.35022	0.000398294
32	P08133	ANXA6	Annexin A6	2.36783	0.00990664
33	P29622	SERPINA4	Serpin family A member 4	2.44261	0.0314405
34	P55056	APOC4	Apolipoprotein C4	2.59356	0.00019278
35	P02654	APOC1	Apolipoprotein C1	3.12197	0.000125463
36	A0A0C4DH38	IGHV5-51	Immunoglobulin heavy variable 5-51	3.37045	0.00916607
37	O00602	FCN1	Ficolin 1	4.96279	0.0180173

## Sheet: Table S4
Table S4: Exosomal proteins were clustered by soft clustering in HC, LA and BM cohorts
Cluster A		Cluster B	Cluster C			Cluster D
cluster 1	cluster 9	cluster 8	cluster 2	cluster 3	cluster 7	cluster 4	cluster 5	cluster 6	cluster 10
YWHAE	YWHAB	ADAMTS13	PGD	PSMD11	PSMC3	PIKFYVE	PSMD12	HSPE1	ADPRH
YWHAH	YWHAQ	ACAT2	HSPA5	MPP1	PSMC4	PSMD7	PSMD13	CNP	PSMD1
YWHAG	PSMD14	APEH	ARPC3	ACTA1	PSMC2	MPST	ADSL	PSMC1	PSMD5
YWHAZ	HSPD1	ACE	AK1	ACTR2	PSMC5	SLC3A2	ARF5	PSMD3	ABHD16A
PSMC6	ABI1	ANK1	ARF6	ARPC2	NT5E	SERPINF2	AFM	PSMD6	ACO2
PSMD2	ACHE	APOA4	ALPL	ARPC4	PGLS	AHSG	ORM2	AK2	DBI
RPL30	ACTB	APOC2	ENO1	ARPC5	ADIPOQ	A2M	AMY2B	ACAN	BST1
ACTG1	APRT	APOE	APP	CAP1	ARF4	ANGPTL6	AMPD2	ADH1B	ARL8B
ARPC1B	AHCY	BCAM	ANO6	ARF1	ABHD14B	ANXA2	ANTXR2	ADH4	AGRN
ACTR3	AKR7A2	ACTR1B	APOC1	ACTN1	ACTR1A	APOA5	AP1G1	A1BG	AARS
APMAP	ADH5	BST2	ALOX12	ACTN4	MAOB	APOC3	BAX	ANGPT1	AKR1A1
SLC25A5	ALDH16A1	COMP	ATP5A1	ADD1	ANXA4	APOL1	ACAP1	C19orf80	AKR1B1
SERPINA3	ORM1	CD81	ATP5B	PFKL	ANXA5	AQP1	ARAP1	AP2M1	RHAG
NAPA	SERPINA1	CETP	ACLY	PFKP	ANXA6	ARG1	ATL3	AIDA	AGT
SNCA	ANGPTL2	SLC44A2	PARVB	BANF1	AP1B1	PFKM	B4GALT1	HSPG2	SERPINC1
ANPEP	ANXA1	CLTC	BPIFB1	CANX	AP2A1	EPB41L2	BPIFA1	BCAP31	AP2B1
ANXA7	ANXA11	CLU	CELSR2	CALR	ABCB6	KCTD12	C4BPA	SNTB1	ASAP2
APOA1	ANXA3	ST8SIA4	CDH5	PRKAR2B	ACKR1	CDH1	CDHR5	B2M	GOT1
APOA2	APOB	F11	CALM1	CD109	SLC4A1	CALCRL	CIDEB	ABCB11	GOT2
APOC4	APOD	F13A1	CAPNS1	SLC44A1	ADD2	CACYBP	CHMP5	BTD	ATP5I
BSG	APOF	COPA	CNN2	CRKL	ARRB1	CA4	CLINT1	BPGM	ATP5C1
APOH	APOM	COLEC10	CA2	EHD1	BAIAP2L1	CAT	CSTF2T	RHCE	ATP5O
CNDP1	LPA	COPS3	CD82	HSP90B1	CAMK1	CCL5	COPG1	BMP1	ASNA1
ATIC	ARRDC1	COPS4	CENPF	EPB42	CALML5	CD44	CCDC110	BROX	BID
BASP1	DARS	CAND1	COTL1	FASN	CBR1	TRIP10	COL6A1	CDHR2	DAK
BAIAP2	ARID4A	LAP3	F5	FTH1	CD226	COL1A1	C1QA	CIB1	BLVRA
BIN2	ATRN	ALAD	CFL1	FLOT2	CD99	COL3A1	C1QB	CAST	MTHFD1
C5AR1	BLMH	DNM2	CSRP1	LGALSL	CDC42	COL1A2	C1S	CPM	PPP3R1
CAPN1	C4BPB	EHD2	DPYSL2	GPI	PDE5A	COL6A3	C4A	CEACAM1	CAPN7
PRKACB	CALD1	EEF1D	DUSP3	GSTP1	CS	COLEC11	CFH	CEACAM6	CA13
PRKAR1A	CA1	TUFM	EHD3	GARS	CMTM5	C1QC	CFHR2	CASP14	CASS4
CPN1	CPB2	ERAP1	ECE1	GNB2	CMTM6	C9	CFHR4	CD177	CASP3
CPN2	CEACAM5	FCN2	EIF4A1	GNAI3	F8	CR1	COPS2	CD5L	CAMP
CD9	CRTAC1	FH	CAPZA2	HIST1H2BC	COL18A1	COPS5	COPS6	CD97	CTSG
CHMP4B	CD151	LGALS3BP	FERMT3	HIST1H4A	CFI	CCS	CKMT1A	CDC42SE2	PRKG1
CLIC1	CD59	GSN	FLOT1	HPRT1	CNDP2	CYBB	CTDSPL	SLC44A4	CHMP2A
BCHE	CP	GSTK1	FN3K	IGLC7	DPP4	CYCS	CSTA	CLDN3	CHMP6
COL6A2	CLIC4	GYPC	ALDOA	KPNB1	RPN1	ACO1	MT-CO2	CLDN5	CMIP
C4B	CLTA	GRHPR	FYB	ITGA2	RPN2	DCD	APPL2	F12	COPB2
CORO1A	F9	HPR	GSTO1	ITGA2B	DCTN2	DDOST	ECH1	F13B	ARCN1
CORO1B	COL4A1	HSPA4	GAPDH	ICAM2	DNM1L	DBH	DSG2	CCDC73	COPE
CORO1C	COL6A6	HBA1	PYGL	IDH2	EFEMP1	EEF2	DOK3	COL2A1	COPZ1
CYFIP1	C1R	HIST1H2AJ	GYPA	KEL	ESAM	ENG	EMILIN1	COL4A2	CPNE3
DMTN	C1RL	HLA-A	GNG11	KIF2A	GSPT1	EVPL	ETF1	C1QTNF3-AMACR	ABRACL
DERA	C2	IGHD	GNA13	CD47	EIF5A	FDPS	LACRT	CD55	CLEC1B
ADAM10	C3	FCGBP	HSP90AB1	LDHA	FABP4	PKHD1L1	ECM1	CFB	CUL2
DBNL	C5	IGLL5	HK1	LY6G6F	FTL	FBLN1	FBXO7	CFD	CCNY
DNAI2	C6	ITGAL	HRG	MAPRE1	FHOD1	FCN3	GRK6	COPS8	UQCRC1
UBE2O	C7	LBP	ST13	MAPRE2	FN1	FBP1	CRYGN	CPNE1	UQCRC2
EEF1G	C8A	CTSA	IPO7	MYL6	FCN1	LGALS9	GPD2	SERPINA6	COX4I1
ENDOD1	C8B	MBL2	ITGA6	MYL9	ALDOC	GGACT	GYG1	CXCR2	CRLF3
EFNB1	C8G	PGRMC1	ITGB1	MYH9	FAH	PRKCSH	GLOD4	COX5A	DYNC1H1
EPS8	CFHR1	MSN	ITGB3	NCKAP1	SAR1A	GSS	GLIPR2	NCK2	CYFIP2
ERMAP	CRP	CD14	ILK	NAP1L1	GNAQ	GNB1	GNAI2	DOCK11	CKAP5
CAPZB	CRIP2	MMRN1	INF2	NAP1L4	GNAZ	HMCN1	GNG12	DOCK2	ACOT7
FGG	CYBRD1	MYADM	IST1	PPIB	HSPA6	HMCN2	HRNR	DMBT1	DDT
FLG2	DSG1	ME2	KATNAL2	PEBP1	HSP90AA1	HBB	HYAL1	DSP	DOCK10
FLNA	EEA1	OIT3	FCGR3B	PGK1	HNRNPK	SERPIND1	IMUP	DSTN	DENR
BLVRB	ERP29	POSTN	MYLK	PGAM1	HIST2H3A	HPCAL1	IPO5	DPP3	DEF6
ENO2	SLC29A1	SERPINE1	MTPN	PF4	HLA-B	HINT1	ITLN2	DAAM1	DLD
GGT1	STOM	PLA2G7	CYB5R3	CD36	HLA-C	H1F0	ITIH3	DBN1	DLST
G6PD	ESYT1	PABPC1	NRGN	GP1BA	HYOU1	HIST1H1E	IRAK4	TRIM58	QDPR
GPX1	CAPZA1	PZP	NME2	GP9	ITGA5	HLA-DRB5	KNG1	UBR4	CTSC
GSR	FGB	PSMA6	PDLIM1	GP5	ISOC1	HIP1	LRRC59	EHD4	DDB1
PYGB	FMN2	PSMB1	PPIA	PLEC	IDH1	IGHG1	CD37	ERP44	DOK2
GPRC5C	LGALS3	PSMB2	PRDX4	PFN1	JAM3	IGHV3-23	LHFPL2	EPS8L2	DTD1
GRB2	GMFG	PSMB3	PPBP	PDCD6	KALRN	IGHV3-66	LPL	EPS15	DNM3
KRAS	GPX3	PSMB4	PLEK	PTGS1	GLO1	IGKC	LYZ	EZR	DYNLL2
RAN	GPRC5B	PSMB9	PCYOX1	PDIA3	LAMC1	IGKV1-5	MAPK1IP1L	FABP5	HUWE1
GNG5	GCA	EPB41	PARK7	G6B	LRRC32	IGKV2-40	MTTP	FGA	8-Mar
HSPA1B	GNAS	PRG4	DIAPH1	S100A4	LCP2	IGKV3D-11	FIS1	FGL1	EML2
HSPA8	GNB4	FAT1	PDIA6	S100A9	MDH2	IGLC2	MOB1A	FMNL1	ETFA
HPSE	HSPB1	SELP	S100A11	RP2	MANF	IGHM	SLC16A7	FHL1	EMD
HLA-DRA	CD34	IQGAP2	TFG	RSU1	STEAP3	IGLL1	MYH14	GPSM3	EGFR
ITGAM	HPX	RAC1	PKM	RAB1B	MGLL	IGFALS	NCKIPSD	GNG2	C21orf33
F11R	HGFAC	RAB13	GDI2	RAB27B	MYL1	ITGA4	NRP1	GNA11	EIF2S1
MFGE8	FCER1G	RELN	RAB10	RAB2A	MYL12A	ITIH1	LCN2	HP	EIF3B
LAMA2	HLA-DRB1	RGS18	RAB11B	RAB5C	MME	ITIH2	NAPRT	HGS	EIF4H
LAMB1	HABP2	RDH11	RAB7A	RAB6B	NCAM1	IFITM1	NSFL1C	HK3	XPO1
SERPINB1	IGHA2	APCS	RGS19	RAB8A	GANAB	IFT80	NME1	HIST1H1B	XPO7
LIMS1	IGHE	XP32	PPP2R1A	RAP1B	NEXN	LTBP1	PRDX1	HLA-DRB3	ESYT2
FCGR2A	IGHG2	SRI	CD84	RAP2B	OLA1	LRBA	FARSB	IGHA1	FGFBP2
MARCO	IGHG4	STIM1	SLC2A3	ARHGDIA	P2RX1	FCGR3A	PGM2	IGHG3	FOLR3
MDH1	IGKV1-12	SULT1A1	CTTN	ARHGDIB	PDLIM7	MASP1	PLEKHO2	IGJ	LGALS1
MMP9	IGKV2D-28	SVEP1	STIP1	ARHGAP1	PRDX5	MASP2	PIP	CD101	CLC
HMHA1	IGKV4-1	TXNDC5	STX11	SERPINB6	PLTP	MED13L	PA2G4	ITGB2	TSTA3
MUC2	IGLC3	THBS4	TLN1	SAA1	SERPING1	MIA3	PREP	ITIH4	GCLM
PAICS	ITGA3	TGFBI	TSPAN9	SAA2	PECAM1	MSRA	PSMA1	KLHL18	GLRX
OLFM4	ICAM1	TMOD1	TJP2	SDPR	C10orf54	MAPK14	PSMB5	LTF	GLRX3
PRDX6	ICAM3	USP14	VCP	PON1	PCBP1	AMH	CNIH4	LRRN4	GSTM1
HSD17B4	JUP	MYO1G	TPP2	ATP1B3	ARL6IP5	SLC9A3R2	PDIA4	LILRA6	GMPR
LCAT	SERPINA4	UROD	TMOD3	SPARC	PHB2	AHNAK	FAM151A	SPN	GPR126
SACM1L	KPRP	PROS1	TPM3	SPTA1	LRP1	DEFA3	ERBB2IP	LTA4H	GRAP2
PGM1	LRG1	IGLV4-69	TPM4	SKAP2	PSME1	NID1	FAT4	LSR	GTPBP2
ATP2B4	LTB4R	IGLV2-18	TUBA1B	TCP1	PSMB10	NID2	PKLR	CD58	RHEB
GP1BB	LASP1	IGHV1OR15-1	TUBA1C	CCT2	P4HB	NUCB1	RAP1GAP2	GMPPA	HDHD2
GP6	CES1	IGHV3-49	TUBA4A	TXN	FLII	VNN1	RAB31	MUC21	HSPH1
PLXDC2	LDHB	IGKV6D-21	TUBA8	THBS1	PRKCA	PDLIM5	RAB39A	MUC3A	HBD
PODXL	LDLR	IGHV3-74	TUBB4B	TMSB4X	PRKCB	PRDX2	RAB6A	MMRN2	HBG1
PIGR	SELL	IGHV3-43	CMPK1	TGFB1	LINS	GIGYF2	PTPRA	MVB12A	HBG2
PDCD10	LUM	IGHV1-3	UGP2	TAGLN2	F2RL3	PREX1	ALDH1A1	PGLYRP2	SLC7A1
PSMB7	MIF	IGHV4-28	VCL	TMED10	PCMT1	KLKB1	PRPS1	RENBP	HINT2
S100A6	MVP	IGHV3-38	WDR1	TPI1	PNP	LCP1	RNF11	NEDD8-MDP1	CDC37
S100A8	MLEC	IGKV1-8		WARS	NPEPPS	PAFAH1B1	STK26	NAE1	HAPLN1
UNC13D	GMPPB	IGKV2-24		TUBB1	EEF1A1P5	PLEKHG4B	STK4	FAM129B	HAGH
TGM2	STEAP4	IGKV1-6		TWF2	HLA-H	PTBP1	OXSR1	GP2	IPO9
SRC	MAPK1			LYN	RAB1A	PSMA2	PPP2R4	PXDN	IHH
RDX	MUC1			UBA1	RTN4	PSMA3	PPP1CB	PLSCR1	INHBE
RASA3	MUC16			VASP	ROCK2	PSMA4	TF	SERPINF1	IGF2BP3
RAB14	MUC4			WASF2	RHOC	PSMA5	STAT3	PTTG1IP	ITGAX
RAB21	MUC5AC			IGHV5-51	RNH1	PSMA7	STAT5B	PLS3	LRRFIP2
RAB5B	MUC5B				ATP2A2	PSMB6	SMIM5	PDCD6IP	LYPLAL1
RALB	MYL4				11-Sep	PRMT5	SLC2A1	PROM1	MGAM
PTPRC	MARCKS				2-Sep	DOPEY2	SUSD2	PSMF1	TIMP1
PTPRJ	SLC9A3R1				5-Sep	PRKCD	TC2N	PSMB8	WDR77
ARHGAP18	NNT				6-Sep	SERPINA10	TSPAN7	LMAN1	METTL7A
ATP2A3	NCKAP1L				7-Sep	SELPLG	TSPAN4	EVA1B	SLC25A11
SPP2	SLC1A5				TAOK3	SFTPA1	TXNDC17	EVI2B	MUC6
SEPP1	OSTF1				STRAP	EIF2S3L	TST	FAM49B	MYCT1
PPP1CA	PTX3				SARS	LAMTOR3	TARS	FAM65B	MYDGF
ESD	PPIF				SH3BGRL	RANBP1	TCEB1	HEG1	UBA3
SLC34A2	FKBP1A				C2orf88	RAP1GDS1	TFRC	NDRG1	NBEAL2
SNX3	PIP4K2A				SPTB	RAB35	TSN	FAM129A	FPR2
STXBP2	GPLD1				SULT1A4	RAB8B	TSNAX	S100A10	NUTF2
CCT7	PLSCR3				SOD2	RRAS2	TMEM40	TTYH3	FKBP2
CCT6A	PLVAP				STXBP3	RUVBL1	HADHA	TGM3	PIN1
SERPINA7	PSTPIP2				CCT4	SCGB3A1	FGR	LAMTOR1	PLIN3
TALDO1	CFP				CCT5	SRGN	OTUB1	RAP1A	SLC25A3
RHOA	PCSK6				CCT8	SHBG	UBE2V2	RTN3	PICALM
TKT	PCSK9				TSPAN14	SPCS2	RAD23B	RUVBL2	PMVK
TM4SF1	AMBP				TSPAN33	SLCO2A1	VCAM1	SCAMP2	PLG
TPM1	BRK1				TXNRD1	QSOX1	PEPD	SELENBP1	PF4V1
TUBB	DDI2				PRDX3	SDCBP	IGLV4-3	PPP2CA	PLEKHF2
TUBB8	PACSIN2				TBXAS1	TNN	IGHV3OR16-12	SERPINB9	PLXNA4
YES1	MENT				TGFB1I1	TSPAN15	IGHV3OR16-9	ALB	PLXNB2
VNN2	PPM1A				TPT1	THBD		SLC6A14	PLXNB3
VAMP8	F2				TREML1	TMSB10		SLC2A4	PFDN1
ATP6V1A	SFTPD				TPP1	TTR		SLC40A1	PFDN2
ZYX	GDI1				TPD52L2	TSKU		SLK	PFDN5
IGLV3-9	IQGAP1				CSK	TACSTD2		SBSN	PCYOX1L
IGHV4-4	RASGRP2				HCK	LCK		STX7	PHB
	RAC2				SYK	UBASH3B		CD8A	PSME2
	RRAS				PTPN6	UBE2V1		CLEC3B	PDIA5
	GPRC5A				USP5	UGGT1		TSPAN2	FAM63A
	STK10				UBE2L3	VCAN		F3	TMBIM1
	TAOK1				UBA7	GC		TOLLIP	NIPSNAP3A
	SAA2-SAA4				VTA1	ATP6V0D2		TMC4	PPP1R7
	SH3BGRL3				VAPA	XPNPEP1		TMC5	PPM1F
	SMIM1				XPNPEP2	IGKV3-7		C16orf54	PRUNE
	SMIM22				IGHV2-26	IGLV8-61		TUBB6	SEC13
	ATP1A1				IGHV1-58	IGLV4-60		FAS	TMED8
	SSC5D					IGLV10-54		TSG101	PTP4A2
	SPTBN4					IGLV7-46		FYN	UNC45A
	STAB1					IGLV5-37		SNRPA	PLP2
	SND1					IGLV3-10		ISG15	VAV1
	STON2					IGKV2D-29		MYO1B	AHCYL1
	SOD1					IGKV1-27		SLC14A1	HSP90AB4P
	SNAP23					IGLV5-45		VPS37B	RAB18
	SYTL4					IGKV3D-15		VPS4A	RAB32
	STX4					IGLV5-52		NSF	RAB5A
	ABI3BP					IGHV6-1		SEC22B	PTPRB
	CCT3					IGHV3-15		LMAN2	RGCC
	TNC					IGLV9-49		VIM	RBP4
	TXNL1					IGHV3-72		VTN	ARHGAP6
	TYMP					IGKV1D-13		VDAC1	RHOF
	TTN					IGHV1-69-2		VWF	RHOG
	TNIK					IGKV6-21		ATP6V0C	RPE
	TBCA					IGHV3-35		ATP6V1E1	SCFD1
	TNFAIP8							AZGP1	SCAMP3
	BTK							IGHV3-64	SEMA4A
	UBE2N							IGHV3-21	STK24
	MYO1C							IGHV3-73	PAK2
	VPS4B							IGKV3D-20	SERPINH1
	VAMP3							IGHV1-18	SHANK3
	VDAC3								SIT1
	ATP6V0A1								SNX17
	ATP6V1B2								SNX2
	WIPF1								SPTBN1
	WDR44								SKP1
	WAS								HSPA9
	IGHV1-24								SUGT1
									SUSD1
									CD247
									TSPAN1
									TOM1L2
									TOR4A
									PURA
									SSR4
									TMED9
									TNPO1
									RTCB
									TUBAL3
									INPP5A
									INPP4B
									TYROBP
									PTPN12
									PTPN18
									SIRPA
									YARS
									LSM1
									UBA52
									UFM1
									RAD23A
									VPS28
									ACADVL
									HSD17B12
									VAMP7
									VDAC2
									VWA5A
									ATP6V1H
									IGKV1D-8
									IGLV1-36

## Sheet: Table S5
Table S5: Differentially expressed exosomal proteins in lung cancer patients with brain meatstasis vs. liver metastasis comparison (fold change ≥2 or ≤ 0.5 and p < 0.05)
[truncated: 54 more rows]

[truncated: 1 more sheets: Table S6]
